# Supplementary material for: Quantitative principles of cis-translational control by general mRNA sequence features in eukaryotes
Source: Genome Biol. 2019 Aug 9;20:162. doi: 10.1186/s13059-019-1761-9 (PMC6689182; doi:10.1186/s13059-019-1761-9)
Supplement: Supplementary file 3 — Gibbs energies of dsRNA oligonucleotides from Xia et al. (XLSX 20 kb) [file 13059_2019_1761_MOESM3_ESM.xlsx]

## Sheet: Xia ds RNAs
Measured and predicted gibbs energies of dsRNA oligonucleotides taken from Table 1 Xia et al 1998
		experimental	predicted
	RNA sequences	- △G (k cal/mol)	- △G (k cal/mol)
1	CCGG	4.55	4.36
2	CGCG	3.66	3.62
3	GCGC	4.61	4.68
4	GGCC	5.37	5.42
5	ACGCA/	4.97	5.14
6	AGCGA/	5.05	5.22
7	CACAG/	4.7	4.45
8	GCACG/	6.17	6.04
9	GCUCG/	6.14	6.12
10	ACCGGUp	8.51	7.94
11	AGCGCU	7.99	7.94
12	AGGCCU	8.36	8.68
13	CACGUG	6.59	6.54
14	CAGCUGp	6.68	7.28
15	CCAUGG	7.3	7.32
16	CCGCGG	9.84	10.14
17	CCUAGG	7.8	7.49
18	CGCGCGp	9.12	9.4
19	CGGCCGp	9.9	10.14
20	CUGCAGp	7.11	7.28
21	GACGUC	7.35	7.02
22	GAGAGA/	6.95	6.67
23	GAGCUC	7.98	7.76
24	GAGGAG/	8.5	8.03
25	GCAACG/	7.01	6.97
26	GCAUCG/	7.26	7.25
27	GCAUGC	7.38	7.64
28	GCCGCG/	10.88	10.73
29	GCCGGCp	11.2	11.2
30	GCGCCG/	10.91	10.73
31	GCGCGCp	10.62	10.46
32	GCGCGG/	11.38	10.73
33	GCGGCG/	10.4	10.73
34	GCGUCG/	8.76	8.64
35	GCUACG/	7.56	7.34
36	GCUAGC	7.92	7.81
37	GGAUCC	7.44	7.8
38	GGCGCCp	11.33	11.2
39	GGCGCG/	10.78	10.73
40	GGUACC	7.35	7.81
41	GUCGAC	7.09	7.02
42	GUGCAC	7.65	7.6
43	GUGGUG/	7.67	7.87
44	GUGUCG/	7.18	7.21
45	UCAUGA	4.31	4.6
46	UCCGGAp	7.79	8.16
47	UCGCGA	6.85	7.42
48	UCUAGA	4.95	4.77
49	UGAUCA	5.05	4.6
50	UGCGCA	8.22	8
51	AAGGAGG/	9.54	9.42
52	ACUGUCA/	7.92	8.14
53	AGUCUGA/	7.52	8.22
54	GACUCAG/	9.05	9.12
55	GAGUGAG/	9.71	9.12
56	GUCACUG/	8.62	9.04
57	AACUAGUU	7.16	6.41
58	AAUGCAUUp	7.18	6.28
59	ACCUUUGC/	10.64	10.43
60	ACUAUAGU	6.98	6.98
61	ACUUAAGU	6.16	6.41
62	AGAGAGAG/	11.12	10.83
63	AGAUAUCU	6.58	6.97
64	AGUUAACU	6.36	6.41
65	AUACGUAU	6.53	6.28
66	AUCUAGAU	7.2	6.97
67	AUGCGCAUp	10.17	10.2
68	AUGUACAUp	6.49	6.81
69	CAAAAAAG/	4.61	4.75
70	CAUGCAUGp	9.67	9.54
71	CGACGCAG/	12.32	12.83
72	CUCGCACA/	12.11	12.13
73	GAACGUUC	9.3	8.88
74	GAUAUAUC	6.09	6.14
75	GAUGCAUCp	10.12	10.02
76	GGCUUCAA/	10.2	10.54
77	GUAUAUAC	5.94	6.15
78	GUCUAGAC	10.11	10.15
79	GUUCGAAC	8.76	8.88
80	UAGAUCUA	7.25	7.2
81	UAUGCAUAp	7.27	7.08
82	UCCUUGCA/	11.09	11.27
83	UCUAUAGA	6.96	7.2
84	UGACCUCA/	12.34	11.51
85	UUCCGGAA	10.79	10.02
86	UUGCGCAA	10.18	9.86
87	UUGGCCAA	11	10.6
88	UUGUACAA	6.7	6.47
89	CAAAAAAAG/	5.47	5.68
90	AAGGUUGGAA/	12.69	13.1
1	CAUGCG/	7	7.01
2	GAGCUG/	7.49	7.95
3	GCUGAG/	7.72	7.95
4	GUGCAG/	7.67	7.87
5	UAAGGUA/	6.95	6.18
6	GAGAUCUC	10.11	10.14
7	GCCAUGGC	15.06	14.16
8	GCUGCGAC/	13.93	13.89
9	UCCGCGCA/	14.59	14.29
1	CACUG/	3.34	4.45
2	AGAGAG/	6.81	6.4
3	AUGCAUp	4.73	4.42
4	CGUACG	5.35	6.01
5	UGGCCAp	8.99	8.74
6	GCAACGA/	9.2	8.87
7	AGUAUACU	6.8	6.98
8	GAGAGAGA/	11.8	11.1
9	GUGAUCAC	9.49	9.98
10	A7U7	6.69	6.84
	pearson	0.988519
	R2	0.97717
