# Supplementary material for: Quantitative principles of cis-translational control by general mRNA sequence features in eukaryotes
Source: Genome Biol. 2019 Aug 9;20:162. doi: 10.1186/s13059-019-1761-9 (PMC6689182; doi:10.1186/s13059-019-1761-9)
Supplement: Supplementary file 6 — RNA structures for “min” windows. (XLSX 5637 kb) [file 13059_2019_1761_MOESM6_ESM.xlsx]

## Sheet: S cerevisiae
S. cerevisae RNA fold structures of 35 nucleotide length "min" windows
id = gene
seq = sequence of min window
mfe = minimum free energy of RNA fold
mfe strucutre = RNA struture for MFE fold where "()" denote paired nucleotides and "." unpaired nucleotides
max loop = number of nucleotides in the loop linking the longest stem
max continuous stem = number of nucleotide pairs in the longest stem that has no mismatches or single nucleotide bulges
max stem = number of nucleotide pairs in the longest stem irrespective of the presence of missmatches or single nucleotide bulges
all paired nucleotides = total number of nucleotide pairs in the min window
log10 TR = translation rate
id	seq	mfe	mfe_struct	max_loop	max_continuous_stem	max_stem	all paired nucleotides	log10 TR
YLL031C	CGCCGAAUCGUCAAAGAACGGGAGGAAGAUCAAUA	-4.4	..((...((((......))))..))..........	6	4	6	6	-3.11568
YOR247W	UUGAGCCAUAGUACCCAUUAAUAGGUCUCGUCCAU	-3.9	..(((((.((((....))))...)).)))......	4	5	9	9	-2.72769
YNL322C	AAAAAAUGAUGCGUCGCACGCUAUUACAUUCAUUC	-3.9	......((((((((...)))).)))).........	3	8	8	8	-2.9357
YHL018W	AAUGCACAACAAGAUUGUUAGAAUCGCGUCCAGUG	-3.3	....(((.((..((((.....))))..))...)))	5	4	9	9	-2.86704
YLR237W	UAUGAGUUUCGGUAGUAAAGUCUCCAGGGCUUUGA	-5.8	...((((((.((.((......)))).))))))...	6	6	10	10	-3.16943
YOL141W	UAUCUAAUACGAUGAAGAAUCUGACCACUAUAAAG	-0.8	((((......)))).....................	6	4	4	4	-3.01888
YNL282W	GGAAAUCAAGACGGUAAGUAGCAUGUCCGGGUCGU	-4.5	....(((..((((((.....)).))))..)))...	5	6	9	9	-3.086
YPR155C	AAAUAGUCCUAUUGCAAAAUUGCAGGUUCCUUAAU	-3.2	...........(((((....)))))..........	4	5	5	5	-3.04392
YLL038C	UGAGGGGGUCGUGAUGCCUUUGUUAGAUACCUUCA	-9.5	((((((.(((.((((......))))))).))))))	6	6	13	13	-2.99337
YGR006W	AAUGGACCUAGAUCUAGCCAGUAUCUUAAAAGGUG	-4.7	.....((((((((((....)).))))....)))).	4	10	10	10	-3.0738
YKL186C	GGCUGAUCGUCAGGCAAAACGCCAAACUAAUAACA	-5.4	(((.....))).(((.....)))............	5	3	3	6	-2.84491
YIR014W	AAUGUUGCAUUUGGAAGAUGACAAUGGACGACAAA	-6.9	..((((((..(((........)))..).)))))..	8	6	9	9	-3.11182
YFR034C	CAUGGGCCGUACAACUUCUGAGGGAAUACACGGUU	-5.4	....((((((.....((((...))))...))))))	3	6	10	10	-2.98673
YLR385C	UCGUACGAUGGAUUGCCCCUCAAACGUUGUGUUAU	-4.7	...(((((((..(((.....))).)))))))....	5	7	10	10	-3.01785
YML010W	UUAUGAGUGACAACUCGGACACAAACGUGAGCAUG	-6	....((((....))))(..(((....)))..)...	4	4	4	8	-2.87038
YCL010C	UAUGGACGGAUAUUGGGAUGUUGUAGUGUCGUCCU	-11.1	...(((((.((((((........))))))))))).	8	6	11	11	-3.25243
YDL080C	UGAACCUUUUGGUAAGCACCAAAUUCGUAAUUCAU	-4.7	.(((...((((((....))))))))).........	4	6	9	9	-3.52957
YJL117W	UACAAGAGUAGGAAGAGUGGCACAAUGGCGGUUCA	-4	..............((((.((......)).)))).	6	4	6	6	-2.88937
YDR432W	AAUGUCUGAAGCUCAAGAAACUCACGUAGAGCAAC	-4	..........((((..............))))...	14	4	4	4	-2.41413
YDR282C	GAAUGCUUUCAUUCAGAAGUUUGACUAGCACAUUC	-5.1	...((((.(((..(....)..)))..)))).....	4	4	8	8	-3.11008
YHR040W	UUGCAAGUAUGGCGGUGUUGUGUGGUGUAUGCGGA	-7.3	(((((..(((.(((......))).)))..))))).	6	5	11	11	-2.84617
YBL013W	AAGGAAGGGGACCUAGGCACCUCAUAGUGAGAAGA	-3.2	.(((.......)))......((((...))))....	7	4	4	7	-3.14329
YCR026C	UCUGAAAAGAGGUACAGUAUAACACUCUCUAUAGA	-4.9	((((...((((((........)).))))...))))	8	6	10	10	-3.14373
YPL236C	UUAUCCGAUCAAUGAUUUCUAUUGUAUUGGAAUUG	-8.3	...(((((((((((.....))))).))))))....	5	11	11	11	-3.20184
YOR308C	UAUGAACAAAACGGAAAACCUUUCUAUUGAGGAGA	-3.3	..................((((......))))...	6	4	4	4	-2.97362
YML091C	UUGCUGUGCGUUGUUUCCCUAAUAUCGCACCCAAA	-8.8	(((..(((((.((((.....)))).))))).))).	5	5	12	12	-3.21839
YKL134C	GCGCCGAAAGUAAUAUCAGUAAUGCUUCGCACGAU	-3.8	(((....(((((.((....)).)))))))).....	4	5	10	10	-3.18427
YKL082C	GAUGAGUAAUUCACUUGAGGAGCGCCUUCGUGCUA	-6	...((((.....))))....(((((....))))).	5	5	5	9	-2.64641
YDR481C	GGACAUUAUUUGAACGCGCAUUAGCAGCAUGAUGA	-4.1	...((((((......((((....)).)))))))).	4	6	10	10	-2.96108
YGR161C	UAGCAUUAAUAGAAGAUAAAGUAUAAUGAUCGCUA	-1.9	((((((((.((............)).)))).))))	12	8	10	10	-2.69282
YGR023W	GGAUAUAUUCCGAGGAGAUAAUUGGGAUAUAAUCC	-12.3	(((((((((((((........))))))))).))))	8	13	13	13	-3.35839
YLR399C	GCUAAAAGGCGGUCGAAUCUCAACGGCUCUGAUAA	-6.3	(((....)))(((((........))))).......	8	5	5	8	-3.11187
YLL021W	UGGUCAGAAGCGUGUGAAAGACGCUGAGAAACCAC	-9.8	((((....(((((.......))))).....)))).	7	5	9	9	-3.00853
YJL010C	GUGAACGACGCUGAAACCUUCACGGAAAAACCACA	-3.4	(((.....((.((((...)))))).......))).	3	4	9	9	-2.85118
YCR024C	AAUGUUUCAUGCUUUCACCUUCCUUAAAGGUGGUA	-6.7	..............(((((((.....)))))))..	5	7	7	7	-3.09963
YNR027W	UGUGAGGGUGGUGCCAAUGACCAGUACAUUACAUA	-8	((((..(((.((....)).)))..)))).......	4	4	9	9	-3.14824
YJL136C	UAUCAAUAAGCCAAAAUGGAAAACGAUAAGGGUCA	-2.2	((((......(((...))).....)))).......	3	4	7	7	-2.3245
YGR047C	UCAAGUGUAUCUGUGAUGGCAGCAGGAAAAUUGAA	-5.4	((((.....(((((.......)))))....)))).	7	5	9	9	-3.17565
YHR146W	AAAUGAGUAGUGAACUCAUGUUCAACUAUACUUUU	-7.8	......(((((((((....)))).)))))......	4	9	9	9	-2.68738
YMR208W	UAUGUCAUUACCGUUCUUAACUUCUGCACCGGGAA	-1.4	.....................(((((...))))).	3	5	5	5	-2.78688
YCR093W	GUCACUCAGGGACAAUUGAUUACAUGCUAUCGGCC	-3	(((.(....))))..(((((........)))))..	8	5	5	9	-3.24791
YOR344C	UUUUUGUUCACUUCAUAAACUUUUAGUGCAAAAAU	-3.6	((((((..((((............)))))))))).	12	6	10	10	-2.75268
YDR244W	UAACACAUGGACGUAGGAAGUUGCUCAGUGGGAAA	-4.2	.....(((.((.((((....)))))).))).....	4	4	9	9	-3.03463
YJL090C	UAAUAUUACUAUGAAGCCCUUUCAAGGAAUAACAU	-2.6	...((((.((.((((.....)))).))))))....	5	4	10	10	-3.49383
YGL162W	UGAGGUCAUCGUAUGUCAAAAGAAGAUGUCCACAA	-6.4	...((.((((..............)))).))....	14	4	6	6	-3.18847
YGL131C	UCUGGUGGCAAAAUUGGCCUAUCGGGACAUAUUGA	-8.6	(((((((((.......))).)))))).........	7	9	9	9	-3.7002
YOR355W	CCCUAUUUUAGUCACUUCUGUGUCAGCAAGCGGGA	-6.2	(((.......(.(((....))).).......))).	4	3	7	7	-3.23978
YPL097W	CAUGCUCGAAUUACGAAGUUGUAGUAAUUUGGUCA	-7.2	..((.(((((((((.........))))))))).))	9	9	11	11	-3.18708
YER151C	AAGUCAGACUCGUCUGCUACCAUCAUCCAGGUACC	-5.1	.((.((((....))))))(((........)))...	8	4	6	9	-2.98824
YDR437W	CAGAUUUGCCAAAAAAAGAAUCUGAGCUGUUUGUU	-5.4	(((((((..........)))))))...........	10	7	7	7	-2.85679
YJL116C	GCGCCGAUUAUGGGUGGCAAAGCGGACAGCUUUUG	-9	.((((.......))))..(((((.....)))))..	7	5	5	9	-2.86533
YBL085W	CUGAUUUACAUCCGAAGAAUUGGGUGCGUCAAUUA	-9.1	.((((...(((((((....))))))).))))....	4	7	11	11	-3.18712
YPR065W	AAUGAAUCCUAAAUCCUCUACACCUAAGAUUCCAA	-1.4	...(((((...................)))))...	19	5	5	5	-2.80028
YPR124W	AUUAUAUUUGACAUUCAAAAUGGAAGGUAUGAAUA	-6.6	.((((((((..((((...))))..))))))))...	3	8	12	12	-2.9285
YJR129C	CAUGAAUGAAGAUCUAUUCUACGAUAGAUUACAUC	-5.6	..........((((((((....)))))))).....	4	8	8	8	-3.10475
YNL224C	CAGAGUUUCUAGAAGGAAGAAGUGAUUUAAUCGCA	-4.2	.....(((((....)))))..(((((...))))).	4	5	5	10	-2.96105
YNL277W	CAGGGUCCGUCUAAAGUUUCUCUUUAUUUGGAAUA	-5.6	.....((((..(((((.....)))))..))))...	5	5	9	9	-2.95349
YOR017W	GAUAAUGGGGUUCUACAACUGUAGAUUCCUGUCCA	-10.9	....((((((.(((((....))))).))))))...	4	6	11	11	-3.37328
YOR341W	AAUGGAUAUUUCUAAACCGGUUGGUUCUGAAAUCA	-6.9	.......(((((..((((....))))..)))))..	4	5	9	9	-3.08945
YIL006W	CAGUCUUUAGCACAAUGACACAGACUGAUAAUCCU	-6	((((((....((...))....))))))........	3	6	8	8	-3.32535
YLR183C	GAAGGCAUGAGCUCGCAAUUUCCUUCGUCCCCCUA	-4.5	(((((..((......))....))))).........	6	5	7	7	-3.02582
YGL209W	AAAAGAGAAUGCCUAAAAAGCAAACGAAUUUCCCA	-0.8	.........(((.......))).............	7	3	3	3	-2.88017
YKR082W	CCAUAUGAGUGAAAAAAAAGUACAUCUUCGUUUGC	-1.4	.((.(((((.((............))))))).)).	12	5	9	9	-3.13515
YPL228W	CUGCUGGGAAUACUAUACUGAUAUUUCCAAAAUAU	-7.1	....(((((((((......).))))))))......	6	9	9	9	-2.85613
YGR198W	CGCCAGCUGGAAAGAAGUUCAAUACCAACUUGCCC	-3.8	.((.((.(((..............))).)).))..	14	3	7	7	-3.26545
YOR160W	UCGUUGACAGAUCAGUAUCAAGGAUUUAUUGAGGA	-4.1	((.((((.(((((.........))))).)))).))	9	5	11	11	-3.11203
YOR147W	GUGGUGGGAGGUUUAUAAAAUUCAUGCUAAUCACA	-4	...((((..(((.............)))..)))).	13	4	7	7	-3.34987
YDR180W	GUUUGUUGUGAGAGUAUUGUUCUUAUAACUAUUCA	-8.5	....((((((((((.....))))))))))......	5	10	10	10	-3.36181
YOR204W	GAAAAGCAUUUCAUAUUAUGGCUGAACUGAGCGAA	-3.9	((((....))))......(.(((......))).).	6	4	4	8	-2.63084
YOR317W	AUAUGGUUGCUCAAUAUACCGUUCCAGUUGGGAAA	-4.6	..(((((..........)))))(((.....)))..	10	5	5	8	-2.73074
YBL104C	AACAUGGGUCUCAUCAAAAAAGUGACCCAUUGGUC	-9.8	...(((((((.............))))))).....	13	7	7	7	-3.34139
YPL260W	UGUCUAAAAAGAGCAUGUUUGCAUCCGCUGGACAA	-8.5	((((((....(((((....))).))...)))))).	4	6	11	11	-2.79769
YGR233C	GUGGCAGCACUAGCUAACGCUACGUGAAUGAACGU	-9	(((..(((....)))..))).((((......))))	6	4	6	10	-3.21148
YIL068C	CGAGAGCAGAGAUAUUAUCAAGUAUCUAGUUACUA	-6.3	..(((((..(((((((....))))))).))).)).	4	7	12	12	-3.21633
YIL046W	GAGUAUCGGUAAAGGGGUGUGUGUUUGGUGAUUUA	-4.8	....((((.((((.(......).)))).))))...	6	4	9	9	-3.401
YDL022W	UAAAGAUGUCUGCUGCUGCUGAUAGAUUAAACUUA	-5.4	..((..((((.((....)).))))..)).......	4	4	8	8	-2.4453
YIL129C	UGGUUGUUUGUUGUGUUCCCAUUUUAAUAACCCUU	-6.5	.(((((((....(((....)))...)))))))...	4	7	10	10	-3.53879
YNL025C	CAUGUCGGGGAGCUUCUGGACAUCUACACAAAGGC	-7.8	.(((((.(((....))).)))))............	4	5	8	8	-3.2608
YLR044C	CAAAAUGUCUGAAAUUACUUUGGGUAAAUAUUUGU	-1.5	..((((((((.(((....))).))...))))))..	4	8	11	11	-2.42671
YGR274C	UAUGGUAAAGCAGCAGGGAUCCGGCAAGACCAACU	-4.6	..((((......((.((...)).))...))))...	3	4	8	8	-3.14824
YOR291W	AGAACGCAAUACCAUAGAGUUGGAGGUGUUGGACU	-7.2	......(((((((...........)))))))....	11	7	7	7	-3.3351
YJL183W	UCAACUUGGAAUCAUCCUGCCGGUUUGUUGUUGGU	-6.8	(((((...(((((........)))))...))))).	8	5	10	10	-3.09821
YHR171W	AAUGUCGUCAGAAAGGGUCUUAAGUUAUGCACCAG	-1.2	...............((((.........).)))..	9	4	4	4	-3.03137
YKL165C	AAUGUGGAACAAAACCAGAACGACGCUUCUGGCUG	-6.7	..............((((((......))))))...	6	6	6	6	-3.02812
YJL110C	UAUGGCAUCGCAGGCUACAACUCUUCGAGGCUAUA	-8.6	((((((.(((.(((.......))).))).))))))	7	6	12	12	-3.18206
YOR234C	AAUGGCUGAAUCCCAUAGACUAUACGUUAAAGGUA	-1.7	.((((.......))))...................	7	4	4	4	-2.37764
YOR096W	AACAACAUGUCUGCUCCACAAGCCAAGAUUUUGUC	-4.3	.((((...(((((((.....)))..)))).)))).	5	7	11	11	-2.43073
YLL028W	UAAAUAUCGGGAACUCUUUAUUUCUGGAUCUUUUA	-5	.....(((.((((........)))).)))......	8	4	7	7	-2.87594
YNL007C	CCAUCCAGAAACUCUUCAGAGGAUAAAGGAUAAGU	-4.8	..((((.....(((....)))......))))....	4	4	7	7	-2.53089
YPR137W	UUCUUUAGCAUUUCAAAAUUAUAGAAAAUCUAGAA	-3.2	...(((((..((((.........))))..))))).	9	5	9	9	-2.95308
YOL023W	GAUCAUGCUCAGAAGACACGGAUUAUUCUGGUUAA	-5	..............(((.((((....)))))))..	4	4	7	7	-3.32029
YML103C	GCCAUGGCUACACCUUCAUUUGGCAAUUCCUCUCC	-5	(((((((........)))..))))...........	8	7	7	7	-3.23389
YGR072W	UCUAUCAUGAGCAAUGUGGCUGGGGAAUUGAAGAA	-3.7	....((.(.(((......))).).)).........	6	3	6	6	-2.81473
YHL020C	CAGGACAGUGUUUUUAACGAAGAUACUAGUCAUUG	-9.2	...((((((((((((...))))))))).)))....	3	12	12	12	-3.26076
YDR192C	CCGAGCAACGACUCAACUGUAAUGUCAGCUUUCGG	-6	((((((...(((...........))).))..))))	11	6	9	9	-2.82887
YKL155C	UGACACUUUAGGACAUAAGGUGGCCCGUCUAGUUU	-6.3	...(((((((.....))))))).............	5	7	7	7	-3.21512
YFL008W	GGCACAAGGAGACGCAAUGGGACGUUUAGUUGGCU	-8.2	(((.(((..(((((........)))))..))))))	8	5	11	11	-3.10882
YOL039W	UCAUACAAAAAUGAAGUACUUAGCUGCUUACCUAU	-1.9	.............(((((......)))))......	6	5	5	5	-2.32814
YHR010W	AAUGGCUAAGUUCUUGAAAGCUGGUAAAGUUGCUG	-2.6	...((((...........))))((((....)))).	11	4	4	8	-2.39213
YLR319C	GAUGAAGAUGGCCGUGGAUGACCCUACGUAUGGCA	-6.3	..........((((((............)))))).	12	6	6	6	-3.11034
YDL117W	ACUGUUUGCUAUAAGCAUACAUUGCUUUUACCACU	-4.9	......((.((.(((((.....))))).)).))..	5	5	9	9	-3.29429
YMR288W	UGUCAUCAUGAGUCAUCCGAUUCAAUUUGUAAACG	-5.1	........((((((....))))))...........	4	6	6	6	-3.06217
YMR264W	AACUUUUUUCUUUUGGCCAUGGAGGAUUCGAGAUU	-3.7	..(((...(((((((....)))))))...)))...	4	7	10	10	-3.12186
YBL022C	UUCUUUUGGUUUUCGAGGUGCUUGAACGAAAAGAU	-9.1	.((((((.((..(((((...))))))).)))))).	3	6	13	13	-3.11079
YML076C	CAUGGACACGCAGAUUGCAAUAACUGGCGUUGCCG	-6.5	...((..((((((..........)).))))..)).	10	6	8	8	-3.25826
YDL056W	AUCAAGUGCGAUUGGUCUGCAAAAUCGUGCUUAAC	-9.9	...((((((((((.........))))))))))...	9	10	10	10	-3.17803
YBL015W	GCAGCAAGAGACCGUCUUACUAGACAAUAGCGGCA	-4.9	((.((........((((....))))....)).)).	4	4	8	8	-2.80646
YOR116C	GCGAGUCCCGCAAUUUCGAAGAAUUCGAUGAAGGA	-5.8	(((.....)))....(((((...))))).......	5	5	5	8	-3.14661
YLL009C	UACACAAUCAAUUAUACCCAAUGACUGAAACUGAC	-1.1	.......(((.((((.....)))).))).......	5	4	7	7	-2.42041
YNL069C	CCAUAAAAGAUGUCUCAACCAGUCGUUGUUAUUGA	-2.5	.((.....((((.((.....)).)))).....)).	5	4	8	8	-2.42614
YGR001C	GAUAAAAUGUCCGACUCCGACUCCGACUCCGAUUA	-1.9	........(((.((.......)).)))........	7	3	5	5	-2.76496
YJL020C	GGAUGAGUGAACCCGAAGUGCCCUUCAAGGUGGUG	-4.6	..........(((.((((....))))..)))....	4	4	7	7	-2.89275
YDR188W	GCAUGUCAUUGCAAUUGUUGAAUCCGAAGGCUGAA	-3	(((......))).......................	6	3	3	3	-2.89858
YGR215W	CGAAGUGGUACGUAGUGAUUGCGUGGAUUAGUUUA	-5.2	.(((.(((((((((.....)))))..)))).))).	5	9	12	12	-2.63149
YPL082C	CAGCACCUCAAAUGACGUCACGAGUUUCGAGGCUG	-6.6	((((..(((((((..((...)).)))).)))))))	3	7	13	13	-3.51166
YDR440W	UAACUGAGGUCCUCAUCAAGGAGGUCACCAGUAAU	-12.3	..((((..(.((((......)))).)..))))...	6	4	9	9	-3.20861
YIR012W	CACAUUAAGCGUAAUGGAACCUCAAGAAGAGUUUA	-3.2	..(((((....)))))((((.((.....)))))).	5	5	6	11	-2.814
YLR129W	GACCAGAGAAACUGGAAUAAGAGCUAUUAUGGUCA	-7.4	(((((......((........))......))))).	8	5	7	7	-3.03036
YKR031C	UGAUGUCUAACGUGUCAACAGCGUCUGGAACUCAC	-6.5	(((..((((((((.......)))).))))..))).	7	8	11	11	-3.37618
YHR183W	AAUGUCUGCUGAUUUCGGUUUGAUUGGUUUGGCCG	-5.5	...(((.(((((((.......)))))))..)))..	7	7	10	10	-2.46302
YHR064C	GAUGUCCUCUCCAGUGAUUGGUAUCACCUUUGGUA	-5.5	..........((((((((....)))))...)))..	4	8	8	8	-2.61789
YNL289W	AAAUGUGUGAAUACAGCAAGGCUCUUCAUAUUCUG	-5.6	....(((((((...(((...))).)))))))....	3	7	10	10	-3.00404
YOL094C	GGAUCUAUUAUAACAUUGCAGAGCUUCCCAGAAGA	-1.3	.......................((((...)))).	3	4	4	4	-2.78308
YML063W	AACCGAUCUAGACUAAUCAUGGCUGUUGGUAAGAA	-5.8	.((((((..((.(((....))))))))))).....	4	6	11	11	-2.51926
YFR028C	AAUGCGUAGGAGUGUAUACCUCGACAACACGAUCG	-4	..((((.(((........))))).)).........	8	4	7	7	-3.1399
YNL262W	UAUGAUGUUUGGCAAGAAAAAAAACAACGGAGGAU	-1.3	.....(((((...........))))).........	11	5	5	5	-3.29493
YLR139C	GUAAGCAUAUGUGGAAAUUCAACAAAAAGCUCGCC	-3.1	((.(((...(((.((...)).)))....))).)).	3	3	10	10	-3.04009
YGR223C	AGCAGAUGGAUGUUCGUCGACCUAUAAGGGAGGCA	-7.3	.(((......)))..(((..(((...)))..))).	6	3	6	9	-3.31909
YOR326W	UCUCGCUUGAAAUUAUUCGUUCGAUUUCUGGCUGC	-7.2	....(((.((((((........)))))).)))...	8	6	9	9	-3.20559
YAR019C	GGUAAGACUAUACCAUGAACAGUAUGGCCGAUACC	-7.6	((((.(.((((((........)))))).)..))))	8	6	11	11	-3.42408
YAL041W	AGAUCAUGGCGAUCCAAACCCGUUUUGCCUCGGGC	-8.9	.((((.....))))....((((........)))).	8	4	4	8	-3.23801
YER043C	GACAAAAAGAACAAUUCCCAAUGUCUGCUCCAGCU	-2.3	((((....(((...)))....))))..........	3	4	7	7	-2.46403
YDR398W	UUGUUCAUUACCGAUGGAUUCUCCUGUUCUACAGU	-4.3	..(((((((...)))))))....((((...)))).	3	7	7	11	-2.91406
YOR310C	AAUGGCUUACGUUUUAACUGAAACUUCAGCUGGUU	-5.2	...((((...(((((....)))))...))))....	4	5	9	9	-2.58713
YNL087W	AGGACAUCUAUAAAGAAUGUCUCCAAACUCGUCGA	-5.7	.((((((((....)).)))))).............	4	8	8	8	-3.15955
YOR356W	AAUGAUUAAGUUCACUAACGAGAACUUAAUUAGAG	-10.4	..(((((((((((........)))))))))))...	8	11	11	11	-3.0295
YPL126W	CUGAUCACCAGAAUGACGCAAUCCCUAGGUAUCGA	-3.5	.((((.(((((.............)).))))))).	13	5	9	9	-3.00444
YMR037C	GGUAUCUUCCUCAUAUUUUUCGGGAAGAUCACAAC	-9.5	(..((((((((.(......).))))))))..)...	6	8	10	10	-3.04433
YPL093W	CCUCCUAUACCGAAGAUGCAACUUUCAUGGAAGGA	-5.8	(((.((((...((((......)))).)))).))).	6	4	11	11	-2.89981
YDR238C	UGAACAAGAGUGCACCUAUGACUUCACUUUCUUCA	-3.3	((((..((((((............)))))).))))	12	6	10	10	-2.9489
YJL181W	GGACAGUACGCGCAAACUAUUAUGGAGAUAUUCAA	-0.8	......................((((....)))).	4	4	4	4	-3.37285
YPL111W	ACUACUAUCAAGAUGGAAACAGGACCUCAUUACAA	-1.1	...........((.((........)))).......	8	2	4	4	-2.65168
YGL172W	UGGGCACAAUGUUUGGAUUAAAUAAAGCAUCUUCG	-2.4	........((((((..........)))))).....	10	6	6	6	-2.85155
YBL011W	GGGGCGUUUACAUCGGGGUAAAAAAAAAUGCCUGC	-7.2	.((((((((................))))))))..	16	8	8	8	-3.31501
YJL165C	AAUGGGAGAUGAGAAGCUUUCACGCCACACAUCUU	-6.1	.....((((((.(..((......))..).))))))	6	6	9	9	-3.14797
YDL192W	AGGUUUAAUAGAAUUAAAAAUGGGUUUGUUUGCCU	-3.9	((((..((((((.(((....))).)))))).))))	4	6	13	13	-2.69358
YKL125W	UUGUCUGGUAAAGAAAUAACUUUUGUGCAAGACAA	-7.3	.(((((.(((.((((.....)))).))).))))).	5	5	12	12	-3.06728
YDR266C	GGAUGAGCGAAUCAGUGAAAGAAAACGUUACUCCG	-5.3	(((..((((..((.......))...))))..))).	7	4	9	9	-3.0175
YAL038W	ACAUCAUCACAAUGUCUAGAUUAGAAAGAUUGACC	-1.4	.........((((.((((...))))...))))...	3	4	8	8	-2.35816
YEL071W	UAUGACGGCCGCACAUCCUGUUGCUCAGUUAACUG	-4.9	..(((((((.(((.....))).)))..))))....	5	7	10	10	-2.77225
YOL036W	UGGUCUUUUCUUUGAGAAGAAAAAAGAAAAGAAAU	-8.9	...((((((((((.........))))))))))...	9	10	10	10	-3.43956
YAL035W	AACAUCAGAUAAGUGAAAGAUGGCGAAAAAGAGUA	-2	..((((............)))).............	12	4	4	4	-2.70362
YPR135W	UAUGGUUUCAGUUAUAGACAAGCUUGUUUUUGACU	-6	.........(((((.(((((....))))).)))))	4	5	10	10	-2.95445
YML006C	CUAAGUGCAGAAUAUAUCGGCAGAAGUUUUGCAGA	-7.5	.....((((((((...((....)).))))))))..	4	8	10	10	-3.2701
YKL042W	CGUUGGCUCGUGUUACACAAAAGCGGUUUCGAACA	-4	((.(.(((..(((...)))..))).)...))....	3	3	9	9	-2.83163
YHR029C	GAAUAUGACUUUAAUGGUACCUUUCAAACAAGUUG	-2.6	......(((((...(((......)))...))))).	6	5	8	8	-2.80953
YBL042C	AAAUGCCGGUAUCUGAUUCUGGAUUCGAUAAUUCU	-3.4	......(((.((((......)))))))........	6	4	7	7	-3.03941
YPL183C	AAAUGAAGGACUUGUCUCAUUAUGGUCCUGCGCUA	-7	......((((((...........))))))......	11	6	6	6	-3.0751
YJR052W	AAUGUAUCGCAGUAGAAACCGACCAAAAAGAGGUG	-2.1	...((.((......)).))..(((.......))).	7	3	4	7	-3.16522
YDL075W	CUCAAUCAAAGGAAAAAUGGCCGGUUUGAAAGACG	-2.7	.((..(((((((........))..)))))..))..	8	7	9	9	-2.32592
YLR115W	GCGACGAAUAUAUAUGACUUAUAAAUACAAUUGCU	-1.7	((((......((((.....)))).......)))).	5	4	8	8	-3.2541
YDR159W	GGUACUCAUUUCAGGUAAUACUCUUGGAAGGUAUC	-8.8	((((((..(((((((.......)))))))))))))	7	7	13	13	-3.48202
YBL092W	CCAGUCAUUUCCCAAGAUACAAUUCUCGGAGCUGU	-6.1	.((((....(((..(((......))).))))))).	6	4	10	10	-2.33449
YDL178W	UGGCAUAUAACAAGAUGCUAAGAAACAUUUUGGUG	-5.3	..........(((((((........)))))))...	8	7	7	7	-2.85799
YBR003W	ACAGUGGGACGAUGUUUCAAAGGUCUGGCGCUGCU	-8.3	.(((((((((............))))..)))))..	12	9	9	9	-3.17397
YML079W	GCAUGUCAGCCAAUGUACAAGAAGCUGCAAAUGCA	-7.9	((((..((((.............))))...)))).	13	4	8	8	-2.83913
YLR335W	UAACGAGAUGGCCAAAAGAGUUGCCGAUGCGCAAA	-4	...((...((((..........))))...))....	10	4	6	6	-2.88187
YGL058W	GGCAGACAGAGACUAAAAGAUAAAGCGUCAUGUCC	-5	....((((..(((.............))).)))).	13	4	7	7	-2.72886
YHR151C	GUUAUAGACACGGUAUGUGGAUACUCAUAUACCUA	-10.2	...........(((((((((....)))))))))..	4	9	9	9	-3.50244
YLR163C	AGUGAUAGGUGAUCAUACAAUGUUUUCAAGAACAG	-3.7	.(((((.....)))))....(((((....))))).	5	5	5	10	-2.93639
YNR006W	UAUGUCCGUUAGCACGCCAAGUGAGUUAGACGCAU	-4.6	...(((......(((.....))).....)))....	5	3	6	6	-2.93964
YML095C	CAAAGUUGGUUAUCCUAGAAGAUGAACAAUACUGA	-5.5	((..((((.(((((......))))).))))..)).	6	5	11	11	-2.79295
YMR047C	GCAACUGAGAGGCACCAUUCAGCUUCGAAGAUUUC	-7.7	....((..(((((........)))))..)).....	8	5	7	7	-3.0645
YLR085C	UAUGGAAACACCACCCAUUGUGAUUGAUAAUGGCU	-7.2	..(((.....))).(((((((.....)))))))..	5	7	7	10	-3.1108
YPL172C	CAUAGCGGGGUCUUUUUAUUUUAGGCCUAUAGUAU	-6.6	.......((((((.........)))))).......	9	6	6	6	-3.23706
YJR005W	GGACGUAUUUCGCUUAUGUCCGAUCAAAAAGUUUU	-8.9	(((((((.......)))))))..............	7	7	7	7	-3.20007
YLR314C	CAUGAGUUUAAAGGAGGAACAAGUGUCCAUUAAGC	-6.5	.....((((((.(((.(......).))).))))))	6	6	10	10	-2.7768
YNL070W	CAUGAGUUUCCUACCAUCUUUUAUCUUAAGCGAUG	-1.8	..............((((.((((...)))).))))	3	4	8	8	-2.34952
YKL060C	AAUGGGUGUUGAACAAAUCUUAAAGAGAAAGACCG	-3.1	....(((.((..................)).))).	18	3	5	5	-2.43139
YEL051W	ACAGCAUUGUGAAAAAGGUUCAAAAAUGUCUGGUA	-6.9	.(((((((.((((.....))))..)))).)))...	5	7	11	11	-2.73103
YGR209C	ACGCACACAUACACGAGAGUCUACGAUAUCUUUAA	-1.1	..............(((((((...))).))))...	3	7	7	7	-2.398
YJR059W	CGCACGCACACCAGGAAAGUAAAGUUGUGUAAGCC	-5.1	.((..(((((.(...........).)))))..)).	11	5	8	8	-3.16878
YHR021C	UAGAUCAAUAUGGUUUUAGUUCAAGAUUUGUUGCA	-2	.....(((((.((((((.....)))))))))))..	5	6	11	11	-2.27988
YMR092C	AAUAAUGUCAUCUAUCUCUUUGAAGGAAAUUAUAC	-1.7	..........(((.((.....)).)))........	5	3	5	5	-2.84484
YBL076C	GGAAAUAUGUCCGAGAGUAACGCACACUUCUCAUU	-5.5	(((......)))((((((.......)).))))...	7	6	6	9	-2.93251
YMR229C	UAGUAUCUACUACUACAGUCUGAAUCAAGGACCGU	-4.1	(((((.....)))))..((((.......))))...	7	5	5	9	-2.98142
YOR211C	GCCAUCCCAAGAGUGGCGAACUAUAACACAUUAGU	-7.2	(((((.......)))))..((((........))))	8	5	5	9	-3.13273
YLR406C	UGAAAAUGGCCGGUUUAAAAGACGUUGUCACUCGU	-2.6	.((...((((..((((...))))...)))).))..	3	4	10	10	-2.37045
YKL079W	UCAGGGUAGGUGCAAACUUGUUAAAAUGCACUGGA	-5.5	........((((((............))))))...	12	6	6	6	-3.1582
YIR021W	UUGAAUAUCUGUGGUUACUCUAAAGAUGUCUCCGA	-5.4	..((((((((.(((.....))).)))))).))...	5	8	11	11	-3.24164
YOL127W	AAUGGCUCCAUCUGCUAAGGCUACUGCCGCUAAGA	-7.5	..((((.......)))).(((....))).......	7	4	4	7	-2.4042
YHR068W	GUUUUGCUUAGUUAACUUAUAUACAAGUCAAAGCA	-6.2	(((((((((.((..........))))).)))))).	10	9	11	11	-2.7201
YJR123W	GAUGUCUGACACCGAAGCUCCAGUUGAAGUUCAAG	-1.4	.............(((..((.....))..)))...	5	3	5	5	-2.36068
YJL034W	ACCAUGUUUUUCAACAGACUAAGCGCUGGCAAGCU	-4.8	.((((((((.((....))..))))).)))......	4	8	10	10	-2.81207
YPL096W	UAACAGGUGGAGUAGCAAUGGGAGAGGUAUACGAA	0	...................................	-2	0	0	0	-2.9403
YPR055W	GCACAACCGCCACCUCUCGAUUGCAUACAAUGGAU	-4	((......))......((.((((....)))).)).	6	4	6	8	-3.19224
YCL043C	UUAUGAAGUUUUCUGCUGGUGCCGUCCUGUCAUGG	-4	.(((((......(.((....)).).....))))).	4	5	8	8	-2.70401
YGL103W	GAAUGCCUUCCAGAUUCACUAAGACUAGAAAGCAC	-3.5	...(((.(((.((..((.....)))).))).))).	5	3	10	10	-2.43629
YKL138C	GGCUACCCAAGUUAUAAGACUCCAAUGUUUGGCCC	-6.9	(((((..((((((....))))....))..))))).	4	6	11	11	-2.77979
YNL090W	CCCUUGCAUACCGCUGUAAACGAUUUGUGUGCAGA	-7.2	...((((((((...............)))))))).	15	8	8	8	-2.97308
YBL001C	CAGUUUUUGUCAUUGCCGUCGUGAUCAUUAACUAU	-5.2	.((((..((((((.......)))).))..))))..	7	6	10	10	-2.64254
YJL154C	UGGUGUAUGUGCGACCACUCAACAAGGCCCAGUGA	-4.5	(((.((.(((..((....)).)))..)))))....	4	3	10	10	-3.23467
YKL054C	AAAGUACUUACAUAUUUAUUUUUGUUUGGUCGUUU	-1.6	...(..(..(((..........)))..)..)....	10	3	5	5	-2.5808
YGR028W	AGGAUUCAAAAGAAAGGAAGCCCAAUGUCUCGCAA	-1.4	.((.(((.........))).)).............	9	3	5	5	-3.13572
YML001W	UUAUCCAUAUAGAAACCCCUUCUGUAUCAAUUCAA	-5.1	......((((((((.....))))))))........	5	8	8	8	-2.62014
YDR101C	CAUGGCUCUAGCUAUCUCCCACGAGGAUACUCAGA	-6	.(((((....))))).......(((....)))...	4	5	5	8	-2.89272
YPL226W	GGAUGCCUCCAAAGAAGUUUAAGGAUCUAAACUCU	-5.1	(((....)))..(((.(((((......))))))))	6	5	8	11	-2.90701
YGR276C	UACUCAGGCAAACAUGCAAGUAGAAGGGCCUGACA	-7.8	...((((((..................))))))..	18	6	6	6	-2.96803
YPL248C	CUGAAAGAUGAAGCUACUGUCUUCUAUCGAACAAG	-4.9	.((...((((((((....).)))).)))...))..	4	8	10	10	-3.57888
YOR252W	GGACUUACCACGACAAACUAAUCAUGCCGGUUACU	-1.5	((.....)).........(((((.....)))))..	5	5	5	7	-2.54993
YFR039C	GAUUGACCUUUUCUUAACUAAGAAAAAGGUGGUUA	-7.4	...(.((((((((((....))).))))))).)...	4	10	11	11	-3.15704
YAL019W	CAUGAGUGGUUCGCAUUCAAAUGAUGAGGAUGACG	-7.4	.....((.((((.((((.....)))).)))).)).	5	4	10	10	-3.18078
YDR006C	UUCCGUUUUCAGAAUAGAGAUGGACCAGCCAAGGA	-6.6	.((((((((.......))))))))((......)).	7	8	8	10	-3.21731
YOL003C	AAACCAUGCCAGUAAAGUUAAGGUGGCCUUGGUUA	-11.3	.(((((.((((.(........).))))..))))).	8	5	10	10	-3.15624
YNR035C	UAAUCCGCAAUGCUACACUUACAACCACAAAACCU	0	...................................	-2	0	0	0	-2.78747
YBR258C	GAGAGUAGAGCUUAUUUCAAAUCCAAAAAAUGGCG	-1.2	((((..........))))....(((.....)))..	10	4	4	7	-2.65946
YGR117C	UGCGACCGACAUGGCUGACAAUUCUACUUCCAGAU	-1.3	((((.((.....)).)).))...............	5	4	6	6	-3.25608
YMR039C	GUCCCCAAUCAAAGAAACACUUUUGGUUGCCCACU	-6.2	.....(((((((((......)))))))))......	6	9	9	9	-2.61439
YIL128W	AAUGACACCAGACGAACUAAAUUCAGCAGUCGUCA	-5.3	..........(((((.((.........))))))).	9	5	7	7	-3.19199
YER177W	GAUAAAAAUGUCAACCAGUCGUGAAGAUUCUGUGU	-2.6	((((....)))).(((((((.....))..))).))	5	7	7	11	-2.64778
YDR064W	AAUGGGUCGUAUGCACAGUGCCGGUAAAGGUAUUU	-5.8	................((((((......)))))).	6	6	6	6	-2.33862
YGR060W	AAGAGGAAAAGAUGUCUGCCGUUUUCAACAACGCU	-1.5	..(((((..((....))....))))).........	4	5	7	7	-2.61734
YAL016W	UAUCUGAUUAUCGAAGAAUAAUUGAGUGGUCAGAA	-9.1	..(((((((((..((......))..))))))))).	6	9	11	11	-2.82627
YPL040C	GCUACUUAUGAAGCGCUCCAGGCUUGUGCCUCAAC	-7.9	(((.(....).))).....((((....))))....	4	4	4	8	-3.42329
YNL076W	UUUCAGCAGUAGGGAUCUUUAACCCAAGUGUUCAU	-7	....((((.(.(((........))).).))))...	8	4	8	8	-3.20022
YOR369C	CACGGAGCAGUUUAAUUAUCUUACUGUCGAAGAAG	-3.4	......(((((...........)))))........	11	5	5	5	-2.47016
YLR061W	UAAGAAACAAUGGCCCCAAACACUUCCAGAAAGCA	0	...................................	-2	0	0	0	-2.24093
YDL004W	UAACUGUAGCCGUGAGGAUAGGAAAAUGUUACGUU	-2.8	...((((..((....))))))..............	4	4	6	6	-2.61873
YDR508C	UAUGACGCUUGGUAAUAGACGCCAUGGGCGGAAUA	-9.1	(((..((((((((.......))))..))))..)))	7	8	11	11	-2.95548
YPR010C	GGUGAGAUGAGCAAAGUGAUUAAGCCGCCUGGCCA	-8.3	(((.((.((.((...........)))).)).))).	11	3	9	9	-3.0161
YJL128C	GACAAGGGUAGCUGCUAUUGUGGGUACACGUUUCA	-8.7	((.((.((((.((((....)))).))).).)))).	4	4	12	12	-3.05309
YIL091C	GUGACCAAAUUGUAAUGAGUGACAGUUCUGUGAGG	-3.8	.(.((..((((((........))))))..)).)..	8	6	9	9	-2.96529
YPL122C	AAUGAGUGACUAUUCCCUGAAGCAUUCGGUCACUC	-8.8	...((((((((................))))))))	16	8	8	8	-3.16326
YPL218W	UCAUUAUAACUAACAAUAUAUAAUUGGAAUAAUGG	-3.1	.((((((..(...............)..)))))).	15	6	7	7	-2.60704
YDL126C	CGCCAUUGACUCGAUAACUGGCUCAACUACAAGAC	-3.8	.(((((((......))).)))).............	6	7	7	7	-2.70086
YFR050C	CCCACACGAAUGAAUCACGAUCCUUUCAGUUGGGG	-5.7	((((.(((((.((.......))..))).)))))).	7	5	11	11	-2.75617
YML018C	UGAUAUUAUAUUGCAUCUUAUUGCAUUGUGUGUUG	-7.2	.(((((.(((.((((......)))).)))))))).	6	5	12	12	-3.31316
YBR034C	AAUGAGCAAGACAGCCGUGAAAGAUUCUGCUACAG	-2.6	..((((((.((..............)))))).)).	14	6	8	8	-2.80963
YBR079C	CAUCAAGAUGGCCCCCCCACCAUUCCGUCCUGAAA	-5.8	..(((.(((((.............))))).)))..	13	5	8	8	-2.81625
YGL206C	GAAACCUCGACAAUCCGGAUCAGAGUUGAGAGAGA	-5.6	.....((((((.............)))))).....	13	6	6	6	-2.84016
YPR112C	UAACAUGUCCCGUAUCAUUGUCAAGGGUUUGCCCG	-3.5	........................(((....))).	4	3	3	3	-2.8458
YER021W	UAGAAUGGCUAGCACUGCAGUAAUGAUGGACGUGG	-2.7	............((((.((.......)).).))).	7	4	6	6	-2.97729
YNL079C	UCACACCCCAUACACACAAAAAAGGCAACAAUGGA	-1.3	.......((((...................)))).	19	4	4	4	-2.47654
YNL059C	CUCUGAACAUAAGACGUAUAAUGUCUAGCAGAGAC	-8.8	(((((......((((((...))))))..)))))..	3	6	11	11	-3.09767
YDL095W	CACGGUCAUGUCGGAAGAGAAAACGUACAAACGUG	-5.1	((((....(((((..........)).)))..))))	10	5	9	9	-2.99587
YKR080W	GAGAAAUGUCGAAGCCUGGUCGUACUAUUUUAGCA	-2.9	..((((((((((.......))).)).)))))....	7	10	10	10	-2.8528
YEL040W	UAAUUAAUAAUGGCAAUCGUUAAUAGUUGGCUAAU	-4.4	((((((.(((((.....))))).))))))......	5	6	11	11	-2.88053
YOL016C	AAUGCCCAAGGAGUCAGAGGUCAUAAAUUCUGAAU	-5.4	.............((((((........))))))..	8	6	6	6	-2.8853
YPL058C	AAUGUCUUCGACUGACGAACAUAUUGAGAAAGACA	-3.8	(((((.((((.....)))).)))))..........	5	5	9	9	-3.20768
YGR014W	CUUCGGCUCGUUCCAACCGACCAAAAUAUUUGUGA	-3	....((.(((.......))))).............	7	3	5	5	-3.23462
YOR219C	GGGUGUUAUUCGUGUAAAAAAUAUAGAAAGCCCCU	-7.4	(((.(((.(((.((((.....))))))))))))).	5	4	13	13	-3.20644
YNL252C	GCGCUUAUCCAGUACCAUGAAGGUAAAUUUAAUGU	-2.9	............((((.....))))..........	5	4	4	4	-2.9153
YMR025W	UAGGGUAAAUGGACCUCCUAAAAUUCAGUUCUCUA	-3.2	(((((....((((..........))))...)))))	10	5	9	9	-3.14729
YML085C	AAUGAGAGAAGUUAUUAGUAUUAAUGUCGGUCAAG	-3.5	..(((..((.((((.......)))).))..)))..	7	4	9	9	-2.82751
YBR135W	ACUCUGUCGUAAGUUCUUGGAACUGCUGGCCGCGU	-6.2	((.(.((((..(((((...)))))..)))).).))	3	5	12	12	-2.77689
YML073C	AAUGAGUGCCCAAAAAGCUCCAAAGUGGUAUCCAU	-4.3	.(((.(((((......(((....)))))))).)))	4	5	11	11	-2.38673
YLR324W	UUUAGGAUUCGAGCUGUCUAGUUGAUCCUCCGGAG	-6.3	...((((((..((((....))))))))))......	4	6	10	10	-3.05571
YBR202W	GACCAGAUUAUGAGUGCGGCACUUCCAUCAAUUCA	-3.3	.....(((...(((((...)))))..)))......	3	5	8	8	-3.02953
YDL051W	UAAAGUAGCAUCUGCAAAGAAGUAAUGUCUGAAAA	-2.9	.....((((((.(((......)))))).)))....	6	6	9	9	-2.78976
YDL060W	GGCAUCAGAAUGGCAGGUCAUUCACACAGGUCAUC	-5.4	(((....(((((......)))))......)))...	6	5	8	8	-2.9418
YDR373W	UAAUUGUUGCUAGUUUAAGAAUCGGCGAGAGUUAU	-8.2	(((((.(((((.(((....))).))))).))))).	4	5	13	13	-2.89224
YMR298W	CGAGUUUGUAAGUACAAUGUCUCAACCCACUCCCA	-2.9	.(((.((((....))))...)))............	4	4	7	7	-2.68279
YOR293W	GAUGUUGAUGCCAAAGGAAGACAGAAACAAGAUCC	-2.2	..((((..(((........).))..))))......	8	4	7	7	-2.30737
YBR049C	GUGUUGCUGCUGAAUUAGAAUAUUUAUAGCUCAAU	-5.1	.....((((.(((((......))))))))).....	6	5	9	9	-2.86675
YKL057C	GACCUAUUAUGGCAUGCCUCUCAAGAAUUGAUGCA	-3.5	(.((......))).(((.((.........)).)))	9	3	5	8	-3.19395
YEL004W	AAUGUGGAACUCACUAAAAGCAUUCGCUCUAGUGU	-6.1	...........(((((..(((....))).))))).	4	5	8	8	-2.99954
YDL065C	GAAAUGCCAAACAUACAACACGAAGUAAUGAAUGA	-0.4	.......((..(((((........)).)))..)).	8	5	7	7	-2.66909
YOL086C	GCUAUACCAAGCAUACAAUCAACUAUCUCAUAUAC	-2.3	(((......))).......................	6	3	3	3	-2.39325
YPL154C	AGUGGUCUUUUCUAUUUUUAUUUGAGAAGCCUACC	-8.6	.((((.((((((...........)))))).)))).	11	6	10	10	-2.69475
YKL029C	ACGGUUAUGCUUAGAACCAGACUAUCCGUUUCCGU	-7.6	((((..(((..(((.......)))..)))..))))	7	4	10	10	-2.8489
YPR074C	CAGAGAAGGAAGCUCAUCCCAAGCAACUCUACAUA	-2.1	.((((..(((......))).......)))).....	6	4	7	7	-2.65796
YGR034W	GGCAAGACCAAAGAUAUAUCAAAUAUGUUAAAUUA	-2.2	((.....))...(((((((...)))))))......	5	7	7	9	-2.42051
YKL210W	GCUAUGAGCAGCAAUAAUAGUGGUCUCUCUGCCGC	-6.6	(((......))).......(((((......)))))	6	5	5	8	-2.79371
YCR057C	GUAUCGUUUUCAACAGGUAGACAGGAGAGCAGACC	-3.5	.....((((((.............)))))).....	13	6	6	6	-3.07687
YLL029W	CAGGAAGCACUGGCAAAAAGACUGCAUAGCUAAAA	-4.1	.....(((....(((.......)))...)))....	7	3	6	6	-3.13263
YOR335C	ACGACGUCAACUACCGGAUUAAGGAACUUGACUCU	-6.6	..((.(((((...((.......))...))))))).	7	5	9	9	-2.74449
YLR369W	GGAAUAAAAAUCCAAAAAUCAUGCUUAAAUCUGGU	-1.7	(((.......)))......................	7	3	3	3	-2.89844
YHL029C	GCAAAUAUGCACGACAAGAAGUCGCCCAUGGCGAA	-8.3	(((....)))...........(((((...))))).	4	5	5	8	-3.23614
YJL049W	GUAUCUCACUGUAUCUGAAUGAAAGUAGAUUUACC	-2.9	(((..(((((...((.....)).))).))..))).	5	5	10	10	-2.96333
YOR195W	GAGCAUCAUUGGUGUCAAGGGGCACCCAGUUAAAA	-8.2	..........((((((....)))))).........	4	6	6	6	-2.97337
YJR105W	UAUGACCGCACCAUUGGUAGUAUUGGGUAACCCAC	-6.1	(((.((((......)))).))).((((...)))).	6	4	7	11	-2.58754
YJR064W	CAUCCAUUUUUAUAGCAAUAUUUGAAAAUGGCUGC	-7.5	((.(((((((((..........))))))))).)).	10	9	11	11	-2.87074
YDL220C	AAUGGAUACCUUAGAAGAGCCUGAGUGUCCUCCAC	-10.3	...((((((.((((......)))))))))).....	6	6	10	10	-3.44308
YGR100W	UAUGUCAUUUUUUGAUUCUUUACGUCAAAAGGCAC	-5.2	..((((...(((((((.......))))))))))).	7	7	11	11	-3.2152
YKL205W	AACAAGUGUUUCCAGUCAAAUCGAGGAAUGCUAGA	-5.9	....((((((((..(......)..))))))))...	6	8	9	9	-3.23257
YDL047W	GCAAUACAAUAGGUUAUUGCAUACUAUCAUAAGCA	-5.2	((((((........))))))...............	8	6	6	6	-2.94951
YLR185W	AAAUGGGUAAGGGUACUCCUUCAUUCGGUAAACGU	-5	....((((.((((....)))).)))).........	4	4	8	8	-2.35785
YCR083W	CAGGAUUGGUUAGUACAUAGAGAAACCAAAGCUGU	-7.8	(((..((((((..(......)..))))))..))).	6	6	10	10	-2.90489
YGR214W	UAGAGAGCGAAAUGUCCUUACCAGCUACUUUUGAC	-3.5	.(((((((...............))).))))....	15	7	7	7	-2.50578
YDR490C	GCGAGAAAGUAACGCUGGACAGUCACUAUCUGGUA	-8.1	((.(((.(((.((........)).))).))).)).	8	3	10	10	-3.16985
YGR240C	GAUGCAAUCUCAAGAUUCAUGCUACGGUGUUGCAU	-5.3	.(((((((((..((.......))..)).)))))))	7	9	11	11	-2.62083
YKR025W	GAUGAGUAUUGACAACAAGUUGUUUGUUACUGAAG	-4.2	..(.((((..(((((....)))))...)))).)..	4	5	10	10	-2.69246
YMR022W	UUUGGAAGGGCAUAGCAUGUCGAAAACCGCUCAGA	-3.7	..(((...(((((...))))).....)))......	3	5	8	8	-2.83515
YGL020C	UUUGCAAUCCUUGAACUACGUCUAGUUGAUUGAAA	-4.8	....(((((....(((((....))))))))))...	4	5	10	10	-2.76013
YDR395W	ACGCAGUCUCUGCUUCAUCCCAGUGUAGAUUUGCU	-8	..((((..(((((...........))))).)))).	11	5	9	9	-2.96512
YBR065C	UAACGGAAAAGAGUUAUUGCACCCUUAAUAUAAUG	-1.3	((((........))))...................	8	4	4	4	-3.20321
YDL055C	CAAAUAUUUUGUUGACUAUACAAACAAAAUAUUAU	-7.9	..(((((((((((.........)))))))))))..	9	11	11	11	-2.48615
YLL050C	ACUAACAAAAGAAGAUGUCUAGAUCUGGUGUUGCU	-4.6	..(((((.....((((......))))..)))))..	6	5	9	9	-2.42777
YKL180W	AAUGGCUAGAUACGGUGCUACUUCCACUAACCCUG	-2.2	..((((..........))))...............	10	4	4	4	-2.35663
YMR106C	UAUAUCUCACACCAUAAUAAUGUCAAGUGAGUCAA	-4.4	.....(((((..(((....)))....)))))....	4	5	8	8	-3.15251
YJL074C	GUUCACGUCUGCAAUGUAUAUCAAAAGGGUGAUAA	-3.5	..((((.(((...............)))))))...	15	4	7	7	-3.02954
YKL101W	GUUAUCCGACUGCAAGGACGUAAAUUGGACAGCGA	-7.2	(((.(((((.(((......)))..))))).)))..	6	5	11	11	-3.33261
YMR061W	CAAGAGAUAUGUCCAGCUCUACGACUCCUGAUUUA	-1.9	..((((..........))))...............	10	4	4	4	-3.13773
YML027W	UCUUUGUGAUUUGAUCAAUUCUUGAUGUCACAAGA	-8.6	..((((((((...(((((...))))))))))))).	3	8	13	13	-2.91054
YGL148W	GAGGCAUGUCAACGUUUGGGAAACUGUUCCGCGUC	-4.9	...........((((...((((....)))))))).	4	4	8	8	-2.74045
YJR045C	AUAUUAUACGCACCAAGAUGCUUGCUGCUAAAAAC	-5.4	.........(((.((((...)))).))).......	3	4	7	7	-2.49683
YPR088C	CGAGUCUAACUAAAGGAUGGUUUUGGCUGAUUUGG	-7	((((((...((((((.....))))))..)))))).	5	6	12	12	-2.85728
YJR139C	GGACUGUUUUAAGAACGUAGAUAGUAUCAUCAAUC	-3.8	(((((((((.........))))))).)).......	9	9	9	9	-2.58234
YMR099C	AGCCAUGCCUAUCAAAGAAACUGAUAAAGAAGUUG	-1.9	.........(((((.......))))).........	7	5	5	5	-2.68872
YKL160W	CAUGGGUAAAAGAAAGAAGUCAACAAGAAAGCCUA	-1.8	..(((((.......................)))))	23	5	5	5	-2.96786
YLR079W	AAUGACUCCUUCCACCCCACCAAGGUCCAGAGGGA	-7.9	......((((((.(((.......)))...))))))	7	6	9	9	-3.04583
YOR054C	UGAAGAGGGCUCGUUUUGAGGACUUUUUGAUCAGG	-7.7	.((((((..(((.....)))..)))))).......	5	6	9	9	-3.02709
YBL046W	AAGCUAUGAGCUCGACGAUGUUGGAUGAUGUGGAU	-3.4	...(((((.(.(((((...))))).)..)))))..	3	5	11	11	-2.86732
YER157W	UAUCGACACAUCCAAAGAUGGCGAGAAGUAGAAAG	-5.2	..(((.(.((((....))))))))...........	4	4	8	8	-3.21092
YLR117C	CAUGGACACUUUAGAGCCAACAGCCGUUGAUACGC	-2.6	.................((((....))))......	4	4	4	4	-3.11055
YBR179C	GCAACAUUAUCUGAUAUCACGGAUAGAGGCAAAAC	-6.6	((....(((((((......)))))))..)).....	6	7	9	9	-3.11528
YMR227C	CGCAAUAAUCGACGUAAAUAUGGCUGUUAUAAGAA	-1	....(((((.(.(((....))).).))))).....	4	5	9	9	-2.69649
YNL080C	CCUUUGGUCAAAUAAUCUUAUUUGAUUCUUCAGGG	-7.6	(((..(((((((((....)))))))))....))).	4	9	12	12	-3.45849
YLR301W	GAACUUAAACAACAACAAACAAAAAAUUAAGUUAC	-2.1	.(((((((..................)))))))..	18	7	7	7	-2.54591
YML105C	GUCAAAAUGCCUAGAUUAGAAGAGAUUGACGAUUU	-2.9	(((((.....(((...)))......))))).....	3	5	8	8	-2.70874
YBL079W	UGACAAGCGGACAAAAAAGCAGAGUGCGUUUAUUA	-5.2	....(((((.((...........)).)))))....	11	5	7	7	-3.35252
YDL153C	AGUGGGUGUAUAGAAUAAUAUGGUACGCAAAGGCU	-4.8	(((..((((((...........))))))....)))	11	6	9	9	-2.55679
YOR076C	GAGGUGGUCUUCGAAACUUACAGUACCACCUGACA	-10.1	.(((((((((...........)).)))))))....	11	9	9	9	-3.1713
YDL067C	CAUGACUAUUGCUCCAAUUACUGGUACGAUCAAGA	-3.8	.......((((..(((.....)))..)))).....	5	4	7	7	-2.44305
YJL178C	GAUGGUAUCGAAGACUUGGAUAUGUGGCUUCAUCA	-4.8	(((((((((.((...)).))))).......)))).	3	9	11	11	-2.81933
YIL075C	CCGGAAAAGAUGUCUUUGACGACUGCUGCUCCUCU	-6.8	..(((..((..(((......)))..))..)))...	6	3	8	8	-2.9527
YGL120C	AAUGGGUUCCAAAAGAAGAUUCUCGUCCGAACACC	-4	...((((((....(((....))).....)))).))	4	6	9	9	-2.85478
YBL061C	UGGCACUUGACUUUAGACUUGCUGUUAAUAAGCCU	-5.4	.(((..(((((............)))))...))).	12	5	8	8	-3.15146
YMR235C	UAUGGCUACCUUGCACUUCGUUCCUCAGCACGAGG	-6.3	....((......)).((((((........))))))	8	6	6	8	-2.88392
YGR271W	CAAGAUGUCAACUGAAUACUCUGCUGAUUCAUCUA	-5.1	..((((((((.(.((....)).).)))..))))).	4	8	11	11	-3.27179
YLR197W	AGUAUUUAGUGAAAGAUGGCUCCUAUUGAAUACCU	-7	.((((((((((..((....))..))))))))))..	4	10	12	12	-2.74504
YHR091C	UGAAUGACCUACCUGAAAGUGGGUCAAUAUGUUCG	-11.2	....((((((((......)))))))).........	6	8	8	8	-3.53195
YPL019C	CACUAUAGGUCAUUUGGCUAUUAGAGCGAACAGCA	-6.1	..(((..((((....))))..))).((.....)).	5	4	7	9	-2.9894
YOR098C	GAGAGUGAGCGACAAUUUUUAGUCAUUCAUGUCUU	-8.7	(((((((((.(((........))).))))).))))	8	9	12	12	-3.09815
YPL012W	GAUUUUGAACAGCAUCUCGCGAAUUGAAUCAGCAA	-4.3	(((((......((.....)).....))))).....	5	5	7	7	-3.0528
YJL201W	CAGGAUGAUAGAUAUCAACGUUAAUAACAUAUUUU	-0.7	...(.((((....)))).)................	4	4	5	5	-3.1221
YGR170W	UUGGUAAAGAAUCCUCGAUUUUCAGGAGCAUCCAA	-5	.(((.......((((.((...))))))....))).	3	4	9	9	-3.51361
YDR052C	UAUCUUCAGAAUUCAAGGUUUGAAUCUGAAAGGCA	-8.1	....((((((.(((((...))))))))))).....	3	6	11	11	-3.16558
YLR340W	AAUGGGAGGCAUUCGUGAAAAGAAAGCUGAAUACU	-3.9	.......(((.(((.......))).))).......	7	3	6	6	-2.47652
YKL081W	AGAUGUCCCAAGGUACUUUAUACAUUAAUAGAUCU	-1.4	.(((((...(((...)))...))))).........	3	5	8	8	-2.58593
YLR259C	GAAAACAUCAUAAGCAAAAAAGUUUUCAAAAUGUU	-3.6	((((((...............))))))........	15	6	6	6	-2.6221
YPR163C	CAAUAAGCGGGAUUAUCAUAAAACUCGAGUUUAUA	-2.9	..((((((..((............))..)))))).	12	6	8	8	-2.57342
YIL053W	CAAAAGCAAAUAUACAAACCAUCGCAAUGCCUUUG	-1.3	((((.(((...................))).))))	19	4	7	7	-2.41334
YDR397C	GAUGGCUGGAGACUCCGAUAAUGUGUCGCUUCCCA	-5.6	..(((..((.(((...........))).))..)))	11	3	8	8	-2.95541
YGL002W	UUUGCCAAUGUUAUCACACUACAUCUUCCUGGCAU	-6.1	..(((((((((.........)))).....))))).	9	9	9	9	-3.16478
YDR471W	CAUGGCUAAAUUUUUGAAAGCAGGUAAAGUUGCUG	-4.5	..................(((((......))))).	6	5	5	5	-2.47725
YNL219C	GAACGAUGAAUUGCAAGGCGGUAACCAUUAGUUUA	-5	((((((((.(((((...)))))...)))).)))).	3	8	13	13	-3.10515
YDR084C	CUGGUGCUCUAAUUACGAAUGAAACAUGGACCAGG	-7.3	(((((.(....................).))))).	20	5	6	6	-2.86066
YLR222C	GCCAUACUACGUACAAUAUGGAUCUGAAAACCUCA	-2.7	.(((((..........)))))..............	10	5	5	5	-2.99762
YBR159W	AAUGACUUUUAUGCAACAGCUUCAAGAGGCUGGGG	-6.7	.............(..((((((....))))))..)	4	6	7	7	-2.84063
YER082C	CAAUGGGUCACAAGAAGAACGGUCACAGACGCCAG	-4.2	...((((((..................))).))).	18	6	6	6	-2.86963
YJL005W	GAGAAAGCAUAAGGAGACCUCUUGCUGCAGUUCAC	-8.3	(((..((((..(((...)))..))))....)))..	3	4	10	10	-3.49146
YPL100W	UCCUUUGGAUUUGAAAUAGACAGAUAGAAAAGGAU	-7.5	((((((..(((((.......)))))...)))))).	7	6	11	11	-3.01884
YPR056W	GCGAAGCAAUCAGAAAUGGAUGCAAUAUCUGAUCC	-5	........((((((.((.......)).))))))..	7	6	8	8	-3.03574
YBL010C	AAUGAGCGAUAGAGAUCAGAUAGAACCUGUCACAA	-5.3	.....(.(((((.(.((.....)).)))))).)..	5	5	9	9	-2.93649
YLR436C	AAAUUCUCCCUUAGGCUAUGCAUAAUGGGAAAUAC	-6.8	......(((((((.((...)).))).)))).....	3	7	9	9	-3.51452
YBR142W	CAGUUUUUCCAUCAUGGGUAAGAAAAGGGCUCCUC	-2.1	...(((((((......)).))))).(((...))).	6	7	7	10	-3.01446
YOL006C	UAAAGGGAGGGCAGAGCUCGAAACUUGAAACGCGU	-4.5	..(((...((((...))))....))).........	3	4	7	7	-2.92613
YLR276C	AAUGAGCUAUGAGAAAAAGUCUGUGGAAGGCGCUU	-3.4	...((((...........((((.....))))))))	5	4	8	8	-2.966
YPR101W	ACGGUAUUCAACGUUUAGAUUUGAUGGACGGCCUU	-5.2	..(((.((((.((........)).))))..)))..	8	4	9	9	-2.89037
YEL038W	GGAAUGGUCAUUGGGCAAAAGGUCCUGCUAGCUCG	-5.9	.((.(((.((..((((.....)))))))))..)).	5	4	11	11	-2.91864
YJL190C	CAAGAUGACCAGAUCUUCCGUUUUAGCUGAUGCUU	-4.7	.(((((......))))).......(((....))).	6	5	5	8	-2.30322
YML110C	CAGAUCGCAGCAAGAAAGAUAUAAUGUUGAUUUCU	-3.9	.(((...(((((............)))))...)))	12	5	8	8	-2.97878
YMR300C	GAAGACAUCGUCUUGAAAGUAGUAGAUUUCGUUCU	-4.3	.(((((...)))))((((........)))).....	8	5	5	9	-2.78894
YDR086C	UAACUCGUGUCCAUUGUCCGCACUACGCUAGUUUA	-3.2	.((((.((((..............)))).))))..	14	4	8	8	-2.5484
YKL216W	CAUGACAGCCAGUUUAACUACCAAGUUCUUGAACA	-2.9	...........((((((..((...))..)))))).	3	6	8	8	-2.63783
YNL275W	GCGCUGGCAAGGCAUGUCGAAUGAGAGCACACGAG	-4.2	.((.((((....(((.....)))...)).))))..	5	4	9	9	-3.31611
YDL101C	GAUGAGUUUGUCCACGAAAAGAGAGCACUCUGGUG	-4.6	...((((((.((........)).)).)))).....	8	6	8	8	-3.06743
YOL048C	GACCCCUGGUUGGCUGUAAAGACAAACUAAGGAUG	-6.2	...((.(((((.(((....)).).))))).))...	4	5	10	10	-3.33882
YDR291W	UGUUCAUUUGAGAAGGAAAAAUGGAGGAAGGACCU	-3.9	(.(((((((.........))))))).)........	9	7	8	8	-3.44029
YNL317W	UAUGGACGGGCAUAAUCAGAACCAGUACCAGAAUC	-4.2	..(((((((............)).)).))).....	12	7	7	7	-3.04861
YOR141C	AGGGAUACAAUCGCACCUAACAUGUCGCAAGAAGA	-1.7	.(.((((...............)))).).......	15	4	5	5	-2.9953
YDR145W	CGACAAUGUCUUCCAAUCCAGAAAAUUCUGGUGUU	-6.1	.(((...))).......(((((....)))))....	4	5	5	8	-3.03365
YDR181C	AAUGGGUAUUUUUCAAUCAAUAGAAGAAGCAAAUA	-3	.((..((.((((((........))))))))..)).	8	6	10	10	-3.14705
YPL195W	UCAUGACCUCUUUAUAUGCACCUGGGGCGGAGGAU	-4.9	......(((((......((.......)))))))..	7	5	7	7	-3.13312
YMR116C	AAUGGCAUCUAACGAAGUUUUAGUUUUGAGAGGUA	-3	......((((..(((((......)))))..)))).	6	5	9	9	-2.50106
YKL157W	GCAUAAUAUGCCAAUUGUUCGGUGGCUAUUAUUGA	-6.8	..((((((.((((.........))))))))))...	9	6	10	10	-2.81442
YMR256C	UAGAACUCGAUAUAAGAUUCUAAACCAACAAGUAC	-3	(((((.((.......))))))).............	7	5	7	7	-2.42717
YDR027C	GGUUUGGUGAGGUAUCUGGCCAAUGUCAAUAAGCG	-7.8	...(((((.((....)).)))))............	4	5	7	7	-3.28304
YHR080C	AGGUCCCUCGUUGGGAUCUGUCCUCCUGGGGGACG	-18.2	(((((((.....)))))))((((((...)))))).	5	7	7	13	-3.86854
YDR104C	GGAUUUGUCUUCGAAACAUUUCGAAAUAUGGAUUC	-7	((((((((.((((((....))))))..))))))))	4	8	14	14	-3.44995
YPR141C	UCCGGAGUCUUUGUUUAAAAAAGGUAGAUUUUGAA	-6.2	..((((((((.(.(((...))).).))))))))..	3	8	12	12	-3.03893
YDL130W	GAAGAAAAUGUCUGACUCUAUUAUUUCCUUUGCUG	-1.6	((((.(((((...........))))).))))....	11	5	9	9	-2.41806
YOL038W	AAUGAGUGGUUACGAUAGAGCUUUGUCCAUUUUCU	-5.5	...((((((..((((.......))))))))))...	7	6	10	10	-2.80955
YOR374W	CAUGUUCAGUAGAUCUACGCUCUGCUUAAAGACGU	-5.3	.(((((.((((((.......))))))....)))))	7	6	11	11	-2.75981
YLR333C	GUAACUCAGAAUGACGUCAAUCAUAACUGGGUAAU	-7.8	...((((((.((((......))))..))))))...	6	6	10	10	-2.47835
YNL178W	AAUGGUCGCUUUAAUCUCUAAGAAAAGAAAGCUAG	-3.5	.......(((((..(((...)))....)))))...	3	5	8	8	-2.42505
YPR100W	AAAUGGUUGUGAAAGCUAUUGCACGAAAUUCCAUA	-5.2	..(((((((((.((....)).)))))....)))).	4	9	11	11	-2.82941
YNR033W	GGAAUGCUGUCCGAUACAAUUGACACAAAGCAACA	-2.7	....(((((((..........)))....))))...	10	7	7	7	-3.18858
YHR094C	ACUAGUUGAUAUACGUAAAAUCAUGAAUUCAACUC	-4.6	...((((((....(((......)))...)))))).	6	6	9	9	-2.61607
YBL080C	GAACUAGAUAUGUUGCGGCUUGCACGUUUUUAUUC	-4.8	(((.((((.((((.((.....)))))).)))))))	5	4	13	13	-3.20143
YEL063C	GGUUGCGAACAGAGUAAACCGAAUCAGGGAAUCCC	-5.5	((((((.......)).))))......(((...)))	7	6	6	9	-2.91576
YLR093C	UACCAAAUGAAACGCUUUAAUGUAAGUUAUGUGGA	-4.6	..(((.((((...((......))...)))).))).	6	4	9	9	-2.88107
YJL088W	ACACUCGUUACCAUGUCAACCACAGCAUCCACGCC	-0.9	.....(((....((((........))))..)))..	8	4	7	7	-2.83658
YLR325C	UCAAGGAAAAAUGGCUAGAGAAAUCACCGACAUCA	-0.5	............((...((....)).)).......	4	2	4	4	-2.23187
YGR003W	CUGAAAUUAGGGCUACUAUAUGAUAACUAAUAAGA	-1.4	.....(((((................)))))....	16	5	5	5	-3.22819
YAL030W	CCAUGUCGUCAUCUACUCCCUUUGACCCUUAUGCU	-3.2	.((((..((((...........))))...))))..	11	4	8	8	-2.88582
YIL005W	ACUAGCUGUAAGGCAGCAGCCAUGAAAAUGAAUCU	-6.8	....(((((......)))))(((....))).....	6	5	5	8	-2.95361
YLR145W	AAUGGAUGAGAUGGAUAAUGUGAUACGAUCUCUGG	-5.4	.......(((((.(((......)).).)))))...	6	5	8	8	-3.07247
YBR086C	AGGGGGCUGGAAAAGAUAUUUGAACAGUCGCUCCA	-9.1	.((.(((((..(((....)))...))))).))...	4	5	10	10	-3.18351
YJL063C	CAAUGACAGUGGGUAUUGCUAGGAAACUCUCUAGG	-3.8	(((((........)))))(((((......))))).	8	5	5	10	-2.92619
YKL103C	UGCAAUUGUAGAAACCUGCACAACCAACAAAAUUA	-3.8	......(((((....)))))...............	4	5	5	5	-2.76742
YBR121C	ACUCGAAAUCUGUUCAAUUACUUUUGAGGAUUUCU	-8.6	....(((((((..((((......))))))))))).	6	7	11	11	-2.71959
YPL023C	GGACAGGUUGAUUACAUUUUUUAAACAUGUCCAUC	-8.2	(((((.(((..............))).)))))...	14	5	8	8	-2.99951
YBR002C	UAUGGAAACGGAUAGUGGUAUACCUGGUCAUUCAU	-2.2	.(((((..(((.((......)).)))....)))))	6	5	10	10	-3.04102
YGL140C	CGAGAGGUUAUAAUUGUGGUUGUGGCCUAACUACG	-9.3	....((((((((((....)))))))))).......	4	10	10	10	-3.43737
YOR327C	GAACGCGCAACGAUGUCGUCAUCAGUGCCAUACGA	-7.7	....((((...((((....)))).)))).......	4	4	8	8	-2.54054
YPR119W	UAAAAACUUCAUUCGCUCGUUUGUCAGAAGUUUUU	-6.2	.(((((((((....((......))..)))))))))	6	9	11	11	-3.07627
YNL272C	AUAUGGAUGCUUCUGAGGAAGCAAAAAGAGUAUCA	-6.6	.......((((((....))))))............	4	6	6	6	-3.35284
YJR117W	GGAGGAAAUAGAAAACUGCAGGCCUUUAUUCAUGU	-3.4	(((((...(((....)))....)))))........	4	5	8	8	-2.88779
YHR090C	GAUGGAUCCAAGUUUAGUUUUAGAGCAAACGAUAC	-1.4	...........((((.(((....))))))).....	4	4	7	7	-2.91812
YNR023W	GGAUUGAACCAUGUCCAAAGUAAUGAAACCCAGCA	-4.2	((((........))))...................	8	4	4	4	-2.99409
YDR381W	CAAAUAGAUAAAAAAAUCUCCCUCGUUCUAUUUGA	-6	((((((((..................)))))))).	18	8	8	8	-2.58485
YOR045W	AAUGGACGGUAUGUUUGCUAUGCCAGGCGCAGCUG	-5.2	......((((.(((..(((......))))))))))	6	4	10	10	-2.38489
YLR109W	CAUGUCUGACUUAGUUAACAAGAAAUUCCCAGCUG	-0.8	..(((.((((...)))))))...............	3	4	7	7	-2.349
YMR074C	UAUGGACCCAGAGUUACAAGCUAUUAGGGAAGCCA	-5.7	..(((.(((..((((...))))....)))...)))	3	4	10	10	-2.76557
YKL182W	UUCAAGGUCAAAUAUAUUCUUAUAUGCUCUUUGAA	-7.2	.((((((....(((((....)))))...)))))).	4	6	11	11	-2.91457
YGL105W	AAUGUCCGAUCUCGUUACCAAGUUCGAAUCGCUUA	-3.6	......((((.(((..........)))))))....	10	4	7	7	-2.62119
YDR429C	CCACCAGGAAUAAUGAGUGAAGUUGCACCAGAGGA	-2.6	.(((((.......)).)))................	7	5	5	5	-2.69322
YJL076W	CGGAGCUGAUCGAAUCCCUAGUCUCGGUUCGCCUG	-8.6	(((.((.((((((..(....)..)))))).)))))	4	6	12	12	-3.27683
YNL325C	GAUGAACAAUGAUGCAAUGGAGCAUACCCUUGGUG	-3.7	...........((((......))))(((...))).	6	4	4	7	-3.19711
YER131W	GCAAAUUAUGGUGUGUCCGGGAUUGGCGGUAGUAA	-5.9	((.((((.(((.....))).)))).))........	5	4	9	9	-2.46539
YIL063C	CAUGAGUGAGACCAAUGGUGGCAAUGCAGCCAGGG	-6.6	...........((..((((.((...)).)))).))	3	4	8	8	-2.79081
YGL151W	UUCGUGGCUAGUAUAUGACCUUGAAUUGCCAUGGA	-9.1	((((((((.(((.((......)).)))))))))))	6	8	13	13	-3.22785
YNL136W	GUGGAUGUGAUGGUAGUACAUUGGACAAUUGUGGA	-3.3	((.((((((.......))))))..)).........	7	6	8	8	-2.94317
YDL086W	AAUGUUGAUUACUGAGACCUUUCAUGAUGUGCAGA	-3.1	..(((..((((.((((....))))))))..)))..	4	4	11	11	-2.85615
YGL253W	AAUGGUUCAUUUAGGUCCAAAAAAACCACAAGCCA	-3.6	..(((((......(((........)))...)))))	8	5	8	8	-2.48708
YMR295C	UAUGAUGCAUUUUAGAAAGAAAUCCAGUAUCAGUA	-4.7	..(((((((((((.....)))))...))))))...	5	11	11	11	-2.56349
YPR094W	CAUGUCCCGCCAUCAGUUUGAUCUAAUAAUGUGCC	-1.3	........(((((..(((......))).))).)).	6	5	8	8	-2.87525
YDR172W	CAUCUAUAUCUGCCCACUAGCAACAAUGUCGGAUU	-3.8	.((((((((.(((......)))...)))).)))).	6	8	11	11	-2.66938
YPR188C	GAUAUGGACCAUAGUGAAUCGCUAACGUUUAACCA	-5	....(((((..(((((...)))))..)))))....	3	5	10	10	-2.85119
YDL007W	AAAAUGGGACAAGGUGUAUCAUCUGGACAAGACAA	-4	......(..((.((((...))))))..).......	3	4	7	7	-2.73277
YPR164W	CAAUUAGGUAUGCUAGGUUUGCGAACUCAUGGUUU	-3.5	......(((.(((.......))).)))........	7	3	6	6	-3.49459
YBL066C	CCGUAUACAGAUUAUAUUGGCUCUGCGUAUACGCA	-6.2	.((((((((((..........)))..)))))))..	10	10	10	10	-3.44239
YGL238W	GGAUGUCCGAUUUGGAAACCGUAGCUAAAUUUCUG	-3.2	((...(((.....)))..))...............	5	3	5	5	-3.15519
YLR223C	GCUUGUUGAAAUUGAAGGAAAUUCAACAAGGAAGC	-9.8	.(((((((((.((.....)).))))))))).....	5	9	11	11	-3.12788
YBR269C	AACUAAUGUUGUGCGCCAUCAAAAGCACAGGUUAU	-6.9	...((((..(((((..........))))).)))).	10	5	9	9	-2.78094
YOL040C	ACAAGAUAAUCACGACCGAUCAUGUCUCAAGCUGU	-2.9	...((((((((......)))..)))))........	6	8	8	8	-2.32332
YLR043C	AAUGGUUACUCAAUUCAAAACUGCCAGCGAAUUCG	-2.1	..((((................)))).........	16	4	4	4	-2.47322
YBL030C	UUUUGUGUGCUCUUUUAUACUUCAGAAUCAUACAU	-4.2	...((((((.(((..........)))..)))))).	10	6	9	9	-2.42972
YNL239W	GGCUGACAAGUCGCCGACGGGCACCCAUAAAUAAA	-8.7	((((....))))(((....))).............	4	4	4	7	-2.83333
YGR200C	GUUAACGUUCCAUAAUCAUGGUGGAAUGUAUCACU	-10.2	....(((((((((.......)))))))))......	7	9	9	9	-2.98212
YLR191W	UAUAACAAUACCUGCGAUGUCAUCCACAGCAGUAC	-5.2	...........((((..((.....))..))))...	5	4	6	6	-3.06178
YBR059C	GGUGCCUCGGGAGCAUAAGCAACACAGGACAUCAU	-9.7	(((((((..(..((....))..)..))).))))..	4	7	10	10	-3.14675
YJR034W	AUUUGCAGUGCGUUUGUAGAUAUCAAAGAAUGGUA	-4.7	((((((((.....))))))))..............	5	8	8	8	-2.7735
YFR044C	GAGCAUCGUACACAAGCAUGUCUCACUCACUUACU	-4.9	((((((.((......))))).)))...........	6	6	8	8	-2.76671
YNR016C	UUUGAACUUGAAUUGGAAUUCAGAUUCAGAGCAAG	-7.4	((((((.((((((....)))))).)))))).....	4	6	12	12	-2.9457
YLR441C	AAGCACACGAAUAACCAAUCGUUUAAUCAUGGCUG	-3.9	.(((.((.((.(((........))).)).))))).	8	3	10	10	-2.5365
YLR069C	UAUGAGUGUCCAGAAAAUGAUGUGGGUGCCUCGAA	-5.7	...(((.(((((.(......).)))..)))))...	6	5	9	9	-2.92992
YPR069C	CUAAUGGCACAAGAAAUCACUCACCCAACUAUUGU	-0.7	.((((((.....((......))......)))))).	6	6	8	8	-2.61408
YDR175C	AAGAUGAAAGUACCAUUGGGGUUAUGGAAAGUCUC	-3.8	.((((....(((((.....)).))).....)))).	5	5	9	9	-2.81044
YOL098C	GUUCGUCGAAUCUUCACAAUGGGGUUCAAGAAGCU	-5.9	(((..(.(((((((......))))))).)..))).	6	7	11	11	-3.07454
YAL007C	AACAGUGGAGUACACUCAUUGUAAAGGAAAACCAU	-5.4	.((((((.((....))))))))...((....))..	4	6	8	10	-2.80308
YER008C	GUGCCAGAUAUCUCCAGCUAGGUAACAAGGCUACG	-6.4	(((((...(((((......)))))....))).)).	6	5	10	10	-3.24049
YBR262C	UAACGGAGAGAAUCAUGUCGAAAUUGGGUCCGUUA	-6.4	(((((((...(((.........)))...)))))))	9	7	10	10	-3.03423
YIL042C	ACUGGAAGACGUGGUAUCAAGACGCCUUCACGGUA	-10	((((((((.(((.........))).)))).)))).	9	8	11	11	-3.34106
YOL021C	CAUGUCAGUUCCCGCUAUCGCCCCCAGACGGAAGA	-2.8	...........(((((.........)).)))....	9	5	5	5	-2.9969
YPL013C	GUAUGACCUGUGGUCUAGUACGAAUAAGGUUAGCU	-6.5	((.((((((....((......))...)))))))).	6	6	10	10	-2.74931
YPL233W	GAUGUCACAAGGUCAGUCCAAAAAACUGGACGUAA	-7.6	(((........))).(((((......)))))....	8	5	5	8	-3.10372
YCL047C	UAUGAAGAAGACGUUCGAGCAGUUUCGAAAAAGCA	-3.6	.............((((((....))))))......	4	6	6	6	-2.921
YDR023W	AAUGUUGGACAUCAACCAAUUUAUCGAAGAUAAGG	-3.6	...(((((.......)))))(((((...)))))..	7	5	5	10	-2.61333
YCR106W	UGAUGGAUUCGAUUACAGUAAAAAAACCUCGGUUA	-1.1	........................(((....))).	4	3	3	3	-3.68036
YDR017C	AAGACUAUGGAUACCUCUCACGAAAUUCAUGAUAA	-3.1	.....(((((((...((....)).)))))))....	4	7	9	9	-3.22648
YKL016C	GAAAUUUUUCGUGCACUUAAUUGCAGAAUCACCUA	-4.3	.......(((.((((......))))))).......	6	4	7	7	-2.67059
YOR287C	AAUGUCGUAUUACUUUAAAAAUCUGAAGCCAGACU	-3	...(((......(((((......)))))...))).	6	5	8	8	-2.70103
YDR228C	UUUUCGGAGCAGUUAAGAAAACUGUACUUGAAAAC	-7.9	(((((((.((((((.....))))))..))))))).	5	7	13	13	-3.12965
YIL134W	UUGAUAAUAUGGUCGAUCACCAGUGGACGCCACUG	-8.5	(((((......)))))....((((((...))))))	6	6	6	11	-3.41553
YMR038C	CAUUCGAUCAGCACAAAAAUGACCACGAACGAUAC	-2.1	..((((.(((.........)))...))))......	9	4	7	7	-2.69355
YGR159C	GAUGGCUAAGACUACUAAAGUAAAAGGUAACAAGA	-1.5	(.((.((...(((.....)))...)).)).)....	5	3	8	8	-2.47108
YGR055W	GGCGGAGCAAUGUCGGAAGGAAGAACGUUUCUGUC	-7.4	((((((..((((((........).)))))))))))	8	6	12	12	-2.88969
YOR167C	CAUGGAUAACAAAACCCCAGUCACUUUAGCCAAGG	-0.6	..(((...........)))................	11	3	3	3	-2.35914
YPR145W	GAUGUGUGGUAUUUUCGCCGCUUUCAGGCACGAAG	-6	((...(((((......)))))..))..........	6	5	7	7	-2.7028
YHR201C	AAGAAAGAUGUCGCCUUUGAGAAAGACGGUUCCUG	-2.2	..(((...((((............)))).)))...	12	4	7	7	-2.78036
YBR143C	AGGAAAUACUUCAAUAAUGGAUAACGAGGUUGAAA	-3.1	.........((((((...(.....)...)))))).	5	6	7	7	-2.70117
YPR020W	CAUGCUAAGCAGGAUCCAAAAUUAUACCAGUGGGU	-2.2	..(((...)))..(((((............)))))	12	5	5	8	-2.60026
YGL150C	GUGGGAGCGUAUAGUGUACGUGUUCACGGGUAAAA	-10	(((((.((((((...)))))).)))))........	3	6	11	11	-3.3022
YOR075W	UGAAGAGCUUAUUAACUCAUGAUGUCUGAUUUAAC	-2.4	...(((..((((......))))..)))........	6	4	7	7	-2.98504
YDR155C	CAUGUCCCAAGUCUAUUUUGAUGUCGAAGCUGAUG	-2.4	..........(((..(((((....)))))..))).	4	5	8	8	-2.31949
YPL037C	AAUGCCAAUUGACCAAGAAAAAUUAGCUAAGCUAC	-1.6	.......................((((...)))).	3	4	4	4	-2.34187
YNR008W	AAAAUGGGCACACUGUUUCGAAGAAAUGUCCAGAA	-6.1	....((((((..((.......))...))))))...	7	6	8	8	-2.85035
YIL133C	CGAGAAAAUGUCUGUUGAACCAGUUGUUGUCAUUG	-3	...((.(((..(((......)))..))).))....	6	3	8	8	-2.45964
YPR190C	AAUGGACGAGUUACUGGGAGAAGCGCUUAGUGCAG	-4.7	..((.((((((..((......)).)))).)).)).	6	6	10	10	-3.04979
YDR247W	GUAAUGAUGAUGUUCCAUAAUUGCAGAAUUAAUAA	-4.6	(((((.(((......))).)))))...........	6	5	8	8	-3.09366
YDL063C	CGAGUUUGUACAAGGACGCAGAAAUCGACUUUUUA	-4.6	(((.(((((........)))))..)))........	8	5	8	8	-3.15571
YOL026C	ACAGAAAUAUGACAGAGGUUGUGGGAUUCUGGGAG	-6.8	.(((((.((((((....))))))...)))))....	4	6	11	11	-2.98362
YMR205C	UAGAACUAGAUUUAGAGACUAGUUUAGCAUUGGCC	-5.3	..(((((((.........))))))).((....)).	9	7	7	9	-2.65472
YDL143W	GGAGAGUAUAGAACGAUGUCUGCUAAAGUUCCAUC	-4.1	((((....((((......))))......))))...	6	4	8	8	-2.90583
YPL131W	ACAAUGGCUUUCCAAAAAGACGCUAAGUCCUCUGC	-3.1	.((..(((((..(........)..))).))..)).	8	5	8	8	-2.37268
YER165W	GCAGGCCCUGGUACCACCACCUAAUAUCUGGCUUU	-5.7	..(((((..((((...........)))).))))).	11	5	9	9	-2.55093
YDR338C	AAUGGCUGGAAUUUUGUCAAAGACUCUUUCAGAAG	-5.1	.....((((((....(((...)))..))))))...	3	6	9	9	-3.21404
YPL128C	GAUUGUGGCUGUCCCAUCUGCGACAGAAAUCAUUU	-6.2	(((.((..(((((........)))))..)).))).	8	5	10	10	-3.05476
YJL080C	AACAGCACUUUCUAUUUUCCUUUGAAAUUGCUGUC	-9.9	.((((((.((((...........)))).)))))).	11	6	10	10	-2.70432
YJR042W	UAUGACAAUCGAUGAUUCAAAUCGAUUACUUAUGG	-6.8	(((((.(((((((.......)))))))..))))).	7	7	12	12	-3.08688
YPL086C	CCCUGACAAAGAUGGCUCGUCAUGGAAAAGGCCCA	-4.8	((.((((...........)))).))..........	11	4	6	6	-2.89269
YPL173W	UCAGCAACAAAAUUUGUAAUCCAUCAUGUCUGGAA	-3.2	...((((......))))..((((.......)))).	7	4	4	8	-2.76041
YOR261C	GCUUUCUGUACAACUGCUACUGAUUGAGGGCAUUU	-6.7	((((((.((.((........)))).))))))....	8	6	10	10	-2.80552
YLR332W	AUAUUUUCCGUUAUAAGUCUUAUAAGGAAGGUAUA	-9.6	(((((((((.((((((...))))))))))))))).	3	9	15	15	-2.99467
YMR260C	GUUCAUCAUGGGUAAGAAAAACACUAAAGGUGGUA	-2.9	..(((((.(((((.......)).)))..)))))..	7	5	10	10	-2.62759
YDR060W	AAAUUCUAUAGUUUGAUAAAUUUCUAUAGAUAUUA	-5.5	....(((((((............))))))).....	12	7	7	7	-3.01023
YOR106W	GUUGAGAUUAUGUCCUUUUUCGACAUCGAAGCACA	-5.6	(((((((..........)))))))...........	10	7	7	7	-3.02394
YFR001W	GGUUAGAUAUCUGUAAAUCUAUACAAUUAAGGAAA	-4.6	(..(((((........)))))..)...........	8	5	6	6	-2.65967
YPR043W	AAUGGCUAAAAGAACUAAGAAGGUUGGUAUCACUG	-2.6	...........(((((((.....))))).))....	5	7	7	7	-2.35901
YGR027C	CAUGCCUCCAAAGCAACAAUUAUCUAAAGCUGCCA	-0.8	..(((.......)))....................	7	3	3	3	-2.42405
YNL313C	UGGUUGCAAAAUUAUGGAGACGUUAUUGCAUGCAA	-5.9	((..(((((....(((....)))..)))))..)).	4	5	10	10	-3.09197
YDR037W	UAGCAUAAUGUCUCAACAAGAUAAUGUCAAAGCCG	-3.5	..((((..(((((.....)))))))))........	5	5	9	9	-2.61474
YGL195W	CUCCUACAGUGAUGACAGCUAUCUUAAACUGGGAA	-5.1	.(((..((((...((......))....))))))).	6	4	9	9	-3.15293
YHL034C	CUGAGUUAUCACUACAUCGAGAGAAGAAGUUUCCC	-1.1	..........(((.(.((....)).).))).....	4	3	6	6	-2.35583
YML055W	CACAAGUUAUUGUAAGGAAAAGAGACGCCUGUUCA	-2.1	.((((....))))...(((.((......)).))).	6	4	5	9	-2.87802
YPL026C	GAACACAGACAAGAAAUUUUGUGUACAAAUGCUGU	-5.7	..(((((((........)))))))...........	8	7	7	7	-3.13404
YAR002W	GCAAGAUAUCCUAAAAUCGACAUCCAAUGCAUCGU	-3.8	(((.(((.((........)).)))...))).....	8	3	8	8	-2.84271
YPL028W	GAUUAGACGUACUCAAAAUGUCUCAGAACGUUUAC	-4.6	...(((((((.((...........)).))))))).	11	7	9	9	-2.62376
YLR075W	UAAUUCAAGAUGGCUAGAAGACCAGCUAGAUGUUA	-3.8	........(((..((((........))))..))).	8	4	7	7	-2.41425
YJL184W	AAUGAAACUACCGGUAGCACAGUACAGUGCACCAG	-9.1	............(((.((((......)))))))..	6	4	7	7	-2.81372
YMR246W	CUUCACUAUUUCUUGAAAAACUAAGAAGUACGCAU	-5.9	......(((((((((......))))))))).....	6	9	9	9	-2.86672
YOR323C	CACAGGCAACCAAUAUAAAGAUGUCCAGUUCACAA	-0.6	....((((.............))))..........	13	4	4	4	-2.65766
YMR161W	AACGCUGUUUCUGCAAUAUAACUUGUGGAAGGUCU	-6.4	.......(((((((((......)))))))))....	6	9	9	9	-2.73698
YKL110C	GUAAGAAGAUGCCACUGGUGCUUUUUACGGGAUAC	-9.8	((((((((.((((...)))))))))))).......	3	8	12	12	-2.99533
YBR088C	AGCAGCAAGCACUAAGUACGCAGUCAAAAGAGAGA	-1.5	.((.((..((.....))..)).))...........	5	2	6	6	-2.61053
YER063W	GCCAGCACAAGCACUUACAAUGGCAGAUUAUUCUU	-4.9	((((................))))(((....))).	16	4	4	7	-2.67731
YLR210W	UCGUAUUUGGGAAACUGCUUACUAUACCGGAUACU	-8	..((((((((................)))))))).	16	8	8	8	-3.0545
YOR110W	UUUAUGGUGGUGAACACGAUAUAUAUCGCAAGGCA	-5.2	..(((.(((.....))).)))..............	5	3	6	6	-3.03893
YNL273W	UUAGUGUAUCUUUAAUAUAGGAGGGCGCACACUAU	-6.6	.((((((.(((((.......)))))...)))))).	7	6	11	11	-3.30442
YER030W	AAUGUCUGACGAAGCAAAGGAAAAGCGUGAAUUAG	-0.3	.....((((....((.........)).....))))	9	4	6	6	-2.4173
YBR268W	AGACUGAAGAUGUUGGCGCGCAGUUUGGGUUACAG	-5.7	.((((.(((.(((......))).))).))))....	6	4	10	10	-2.85636
YDR158W	UAAAAUGGCUGGAAAGAAAAUUGCUGGUGUUUUGG	-3.3	(((((((.(.(.((......)).).).))))))).	6	7	11	11	-2.4848
YOR228C	GAGUGGCUAGAGAGCGAAUACGUGCUCUGUAAUUG	-8.8	.......((.((((((......)))))).))....	6	6	8	8	-3.20002
YMR265C	AAUGGAAGAAUUUGAAGAAUUUCGAAGGAAAGGGG	-2.1	..........((((((....)))))).........	4	6	6	6	-3.22742
YOR357C	GUAUGCCAAGAGAAUUCAAAUCCUUUGGGUCUACA	-6.9	(((.(((.((((..........)))).))).))).	10	4	10	10	-2.91748
YHR049W	CAGCUAAAUCUGAAACUCUCUAGCUUGUAAUAAAC	-2.6	.(((((..............)))))..........	14	5	5	5	-2.55509
YHL015W	AAUGUCUGACUUUCAAAAGGAAAAGGUUGAAGAAC	-1.9	....(((((((((.........))))))..)))..	9	9	9	9	-2.29869
YJR055W	AAUGGUAUCUAGUGCAGUUAAAUGUGGCAUAUGUC	-2.2	...........((((...........)))).....	11	4	4	4	-2.69661
YOR067C	GCCUACGAUGAAAGGUGAUCGUUCGAGGCAAAAUA	-10.4	(((((((((........)))))...))))......	8	9	9	9	-3.11035
YNL176C	AAACACUACUGAUCCGUUUUUUGGACUGGUUGUUG	-6.5	.((((..((((.((((.....)))).)))))))).	5	4	12	12	-3.29909
YNL041C	AAAAUCCCCAGUGAAGUUUACUCACAAUGGAUUUC	-8	.((((((...((((.......))))...)))))).	7	6	10	10	-3.21089
YJR086W	UAAGAAUGACAUCAGUUCAAAACUCUCCACGCUUA	-1.1	...((((.......)))).................	7	4	4	4	-2.8823
YGL019W	UGGUGAAUUGGUAUUUAGAAGCGACCAUUAGCUAA	-4.9	((((....((((...........))))...)))).	11	4	8	8	-2.95016
YHR188C	GAUGAUCCUCACACUGGCCUAUUUCAUGCUGGGCA	-6	................(((((........))))).	8	5	5	5	-3.16447
YBR078W	GCAAUGCAAUUCAAGAACGCUUUGACUGCUACUGC	-5.1	(((..(((..(((((.....))))).)))...)))	5	5	11	11	-2.46232
YBR056W	AAUGAUUGGCUCACUUAGAAACAAAUUUGAGCAUU	-4.9	........(((((..(........)..)))))...	8	5	6	6	-2.90449
YKR037C	AUUACAGAAUGGGGGAAAGCUUGGAUAGAUGUAUA	-1.8	..((((...(.(((.....))).).....))))..	5	4	8	8	-3.00655
YGR153W	AAAGAGGUCUUUGAGAAAUGGGAAAGGCCUGUUUG	-11	(((.((((((((..........)))))))).))).	10	8	11	11	-3.08806
YPL213W	GCAAUAAUGAAGUUCACCCCUAGCAUAGUUAUUGA	-4.4	.(((((((...(((.......)))...))))))).	7	7	10	10	-2.78578
YMR158W	CCAAAAUGUCGUUGGUCAAACUUGCGAAUACGUGU	-4.6	.((.....((((.(((...))).)))).....)).	3	4	9	9	-2.81639
YDR054C	AAAGAGCAUACUAUUACAAAAUAAUAGGAGCUUUG	-7.7	..(((((...((((((.....))))))..))))).	5	6	11	11	-2.81495
YBL051C	AAUGGAGACCAGUUCUUUUGAGAAUGCUCCUCCUG	-8.4	...((((....(((((....)))))....))))..	4	5	9	9	-2.95402
YPR052C	GCACAGUCGCAAUGGUCACCCCAAGAGAACCUAAG	-2.2	((......))..(((.....)))............	6	3	3	5	-2.66063
YPL132W	UCCUGUCGCAGGUGAAAUAGCACUUCAGCGCACAA	-8.8	...(((((((((((......)))))..))).))).	6	11	11	11	-3.09391
YEL002C	GAUGCGGACCGAUUGGAAUUUUUUCUUUUGUAUCC	-6.6	((((((((......((((....)))))))))))).	4	8	12	12	-2.87357
YDL064W	UUUUGGAAGCAAUAUGAGUAGUUUGUGUCUACAGC	-4	...((((.((((..........)))).))))....	10	4	8	8	-2.77229
YER049W	UAAUGAAGAGAAAAACUGCUGAAGUUAAAGGUGAG	-1.5	.............((((.....)))).........	5	4	4	4	-2.86756
YHR102W	AUUUGGGCGCCAUCGACUGGCAAGCAAAACACGUA	-6.6	.((((...((((.....))))...)))).......	5	4	8	8	-3.21903
YPL110C	AGGUGACAAACUACUGAAACUGUAAGGUCUUUAUA	-2.3	....(((....(((.......)))..)))......	7	3	6	6	-3.07444
YDR168W	AAGUCAAAAAUGGCCAUUGAUUACUCUAAGUGGGA	-3.8	.............(((((..........)))))..	10	5	5	5	-2.71197
YML109W	ACUAUAGACUGAAUUUAAAUUAGAAUUUUAUGGUA	-4.8	((((((((((((.......))))...)))))))).	7	12	12	12	-3.12143
YLR392C	GGUUGAGAACCAUACAGUUUGUCAAACCAUGGCUC	-5.6	((((((((((......)))).)).)))).......	6	10	10	10	-3.24511
YKL172W	AAUGGCUAAAGGUUUCAAGUUGAAGGAGUUGCUUU	-3.3	...(((......(((((...))))).....)))..	3	5	8	8	-2.57505
YFR046C	AAUGAGCACUCCCAGGAAGGCCGCCGGUAACAACG	-2.5	.....((..((....))..))..............	4	2	4	4	-3.19392
YBR210W	GAUGUCAGGAACCGGAUUAUCGCUAUUCGUGACGG	-8.4	...((((.(((.((......))...))).))))..	6	4	9	9	-2.99108
YHR026W	GUUGAUUGAUUUAGCCACAAGUAUCAUUCAACGUA	-7.9	(((((.((((............)))).)))))...	12	5	9	9	-2.8691
YBR162C	CGGAAUUUGAACGAAAAAAAUGUUACAAAAGCUUU	-2.3	.((..((((((((.......)))).))))..))..	7	8	10	10	-2.6974
YIL078W	GAUGAGUGCUAGUGAAGCAGGUGUCACUGAGCAAG	-9	......(((((((((........))))).))))..	8	9	9	9	-2.70374
YER006W	GACUAUAAUAUCAUAAAAUGAGAGUCAGAAAGCGC	-2.9	((((...((........))...)))).........	8	4	6	6	-2.76817
YHR047C	UCAGCUAAUACCAUGUCCCGUGAAGUACUGCCAAA	-1.6	...((...(((((((...))))..)))..))....	3	7	9	9	-2.89897
YGR195W	UAUUUUCUUUCCAGGGUCCCACUGGUAAAAUCUAU	-4.9	.......(((((((.......)))).)))......	7	7	7	7	-2.92575
YKR067W	UCCUUUAUGUCUGCUCCCGCUGCCGAUCAUAACGC	-5.4	....(((((((.((.......)).)).)))))...	7	7	9	9	-3.08226
YOR051C	ACAGAAAUGGCUAAAAGACCCUUAGGUUUAGGUAA	-4.3	.........(((...(((((....))))).)))..	4	5	8	8	-2.87169
YMR309C	CCGAGAUCUACGAAAAUGUCCCGUUUCUUUUCGUC	-4.5	.(((((...(((.........)))....)))))..	9	5	8	8	-2.79542
YKL171W	GAACGAAUGUUUACGUCGCAGCGACAGCUUCGACA	-10	((((....))))..((((.(((....))).)))).	4	4	7	11	-3.58069
YML056C	CAAAGGAUAUUGGACCAAUUCCAUAGCUUUGAAGA	-6.8	(((((.....((((.....))))...)))))....	5	5	9	9	-2.86031
YAL023C	CCACAUCGCUACUGUCAUUCUGUUUCGAACCGUGG	-6.2	((((.(((..((.........))..)))...))))	9	4	9	9	-2.98923
YAL003W	AAUGGCAUCCACCGAUUUCUCCAAGAUUGAAACUU	-1.8	..(((...))).((((((.....))))))......	5	6	6	9	-2.33224
YHR208W	CAUGUUGCAGAGACAUUCCUUGAAGUUGGGGAAAU	-5.7	.(((((.....)))))(((((......)))))...	6	5	5	10	-2.73145
YFR004W	CAUAAUGGAACGACUACAGAGAUUGAUGAUGAAUA	-0.2	(((.((.((.(.........).)).)).)))....	9	3	8	8	-2.64499
YJL186W	ACUAAUAGUUCAGGUUACAAUGCUGAUUAGGUUAA	-3.9	.((((((((...(....)...))).))))).....	4	8	9	9	-2.93373
YBL045C	CAUUGCUGAUCAAGACAAUUGUGGAGUAAUAAUAC	-5.3	.((((((...(((.....)))...)))))).....	5	6	9	9	-2.73661
YGL137W	AACAAUUAUACGGACACGAUGAAGUUGGAUAUAAA	-4.2	.....((((((.(((........))).).))))).	8	6	9	9	-2.8787
YCR071C	GCGUGUGAGCAAAACUAUGAUCAGUUCGUGUGUUA	-5.6	((......))..((((((((.....))))).))).	6	8	8	10	-2.90208
YBR046C	AAGAGACGAGAUCGCUAACAACAAGACAAAAAUGA	-0.6	...((.((....))))...................	4	2	4	4	-2.69191
YGL101W	AAUGACUGCAGUUAACAUCUGGAAGCCAGAAGAUA	-5	..((((....))))...(((((...))))).....	4	5	5	9	-2.80115
YPR106W	CACGCUAUGAACAGUACACCUCCUACGUCACCCGU	-0.3	.(((...(((.(.(((.......)))))))..)))	7	3	10	10	-3.23111
YFR027W	AAUGAAAGCUAGGAAAUCGCAGAGAAAAGCGGGCA	-3.7	.......(((.......(((........)))))).	8	3	6	6	-2.90219
YGR258C	GAGAACGCCAAACUUCAGACAUGGGUGUGCAUUCA	-4.9	(((.(((((..............)))))...))).	14	5	8	8	-3.27697
YER113C	AAUGAGAGUAAGACCAAAGAGGUCGGUCAUAACAC	-6.4	.((((......((((.....))))..)))).....	5	4	8	8	-3.35004
YGR229C	UUUCGUGUUCGACUAAAGUUAUCGAAAAAUUGAAA	-3.8	.((((..(((((.........)))))....)))).	9	5	9	9	-2.91225
YNL192W	UUGCAGUACUGCUUGUUUAAAUACGCAGUAUACAU	-8.8	.....(((((((.(((....))).)))))))....	4	7	10	10	-3.1369
YCL031C	GUAACAGAUAACAACCUCAGAUAGAGUGUUACGGG	-5.4	((((((.........(((.....)))))))))...	5	6	9	9	-2.93363
YDL179W	GUGGAUAUACGCAAAGAAAGGACAAGAAAACUUGU	-5.4	(((......))).........(((((....)))))	6	5	5	8	-2.95648
YIL065C	CAUACAACAUAAGUAUGACCAAAGUAGAUUUUUGG	-6.9	(((((.......))))).((((((.....))))))	7	6	6	11	-2.87642
YEL058W	GACCAAGGCAAAGGUCAGCAGUAAGCUUAGAGACG	-7	((((........))))(((.....)))........	8	4	4	7	-2.98872
YBL102W	UUCGGUAGUUUAGAGUAGGACUUAGAUUACCUGUA	-9	...((((((((((........))))))))))....	8	10	10	10	-3.09723
YEL037C	GGCCGUUCGCAGACAAGCUUGCUACCAUCCAAUUU	-3.7	((..((..((......))..))..)).........	6	2	6	6	-2.68077
YOR271C	GGCAGAGAAAUAUGGCAUCAUCAGUCCCAGGGCCC	-3.8	(((.(.((...(((....)))...)).)...))).	4	3	9	9	-2.79137
YML030W	CGUUCAAGAUGUCACGCAUGCCAUCUAGUUUCGAU	-4.3	......(((((.((....)).))))).........	4	5	7	7	-2.82249
YBR189W	AGCAACAAUGCCAAGAGCUCCAAGAACUUACUCUA	-2.6	.(((....)))..((((.............)))).	13	4	4	7	-2.34059
YDR497C	GCAGUGGGUGUUAAAAUGGGAAUACACAUACCAUA	-4.8	...((((((((............))))...)))).	12	8	8	8	-3.17082
YGR180C	AAUAGAUACAUUGGUUUCUGACCCCACCUCUGUCC	-4.1	.(((((......((((...)))).....)))))..	3	5	9	9	-2.50285
YDL084W	GCCUGUUGGAAUUUUACGUUACUAUUCUCAUCGGU	-4.4	(((.((.(((((...........))))).)).)))	11	5	10	10	-2.67266
YMR165C	UAUGCAGUACGUAGGCAGAGCUCUUGGGUCUGUGU	-7.9	.((((((.((.((((.......)))).))))))))	7	6	12	12	-3.19701
YOR340C	GACAAACGUGGAUUAUGUCACAAGUAAAAAGAGCC	-2.2	.......((((......))))..............	6	4	4	4	-2.75744
YOR066W	UAUGGAUAAAAGCAUGAUCAAAAAAAGAGGCAGGC	-1.2	((((........))))...................	8	4	4	4	-3.07198
YJR097W	AAUUUAGCGAAAAUGUCAUUGGUGAAUUCGUUAAC	-5	...((((((((....(((....))).)))))))).	4	8	11	11	-2.78887
YPL174C	GCCUUGGACAAAUGCGCAAUGCAGGUGUUCAAGUU	-13.5	..((((((((..(((.....)))..))))))))..	5	8	11	11	-3.80332
YLR348C	GACGGCAUGUCAACCAACGCAAAAGAGUCUGCCGG	-6.6	..(((((..((.............))...))))).	13	5	7	7	-3.10051
YJR077C	CAUGUCUGUGUCUGCUGCUCCUGCUAUUCCACAGU	-6.5	.....(((((......((....)).....))))).	4	5	7	7	-2.68963
YPL234C	CGGAGGAGGAAAGGGUCCAUUCUAUUAUUCUCUGU	-7.6	(((((((.((.(((......))).)).))))))).	6	7	12	12	-2.85464
YKL096W	CCCGUAACAAACUAAUAAAUACUACGAAAGUCUCA	-0.9	..((((................)))).........	16	4	4	4	-2.5222
YJR001W	AAUGCCUGAGCAAGAACCAUUGAGUCCCAAUGGCC	-7.6	..(((....)))....((((((.....))))))..	5	6	6	9	-3.1207
YGL245W	CAUAGAAGGGAUCAAGAUGCCAUCUACCUUGACUA	-5.1	..((((.((.((....)).)).)))).........	4	4	8	8	-2.63291
YKL196C	AAUGAGAAUCUACUACAUCGGUGUAUUUCGCUCUG	-2.6	...(((....(((.((....))))).....)))..	4	3	8	8	-2.74234
YGL130W	ACCGCUAAUUUAACAAAUAUGGUUUUAGCAAUGGA	-3.5	...(((((...(((.......))))))))......	7	5	8	8	-2.89901
YDR128W	UGAGGGAAAUCGCCUCUGGCCCGUUUAUUCACUGA	-5.2	.((((.......))))...................	7	4	4	4	-3.53782
YMR217W	AUUCACAAUGGCUGCCGGUGAACAAGUUUCUAACA	-3.7	.(((((..(((...)))))))).............	3	5	8	8	-2.6446
YGR264C	GCGGAAAUUUACAACAAGCAUGUCUUUCCUCAUUU	-4.1	(.(((((...(((.......))).))))).)....	7	5	9	9	-2.837
YDL040C	ACGAAGUAUGUCUAGGAAAAGAAGUACUAAGCCCA	-5.2	....(((((.(((......))).))))).......	6	5	8	8	-2.98712
YDR258C	AACCCUGAAACAAGCGAGUGAAAAUCUUUCAAGGU	-3.6	.(((.(((((................))))).)))	16	5	8	8	-2.86283
YOR085W	AAACAUGAAUUGGCUGUUUUUGGUCUCGCUGGUUU	-3.9	((((..(....(((((....)))))...)..))))	4	5	10	10	-2.87957
YLR107W	UAUGGGAAGUUUGUUGAGACCGGUUGAUCUGGUAA	-5.5	..................(((((.....)))))..	5	5	5	5	-3.17156
YLR418C	CUGGUGAAAAAAUUAUGGCGAACUCAUUAGACAGA	-4.1	(((((((................))))))).....	16	7	7	7	-2.71172
YEL025C	GCCAUUGCCACGUAAAAUGGCAAGACAAGAUGAAA	-7.6	((((((.........))))))..............	9	6	6	6	-3.71015
YNL287W	UUUGUUCUUAGCUUCAUCCAGGUGAGCCCGCAAAC	-6	(((((.((((.((......)).))))...))))).	6	5	11	11	-2.96954
YCR067C	GCUUCGAUCGACGGAGGCUGUUUGUCAACAAGCAU	-10.6	(((((........)))))((((((....)))))).	8	6	6	11	-3.06726
YGR083C	UAUGAGCGAAUCGGAAGCCAAAUCUAGGUCGGCUA	-5.4	....(((..((((((.......))).)))..))).	7	6	9	9	-2.91161
YLR051C	GAGCUGUUAAACAUGGAUCAAAGUGUGGAAGACUU	-3.2	(((.(.((..((((........))))..)).))))	8	4	10	10	-2.69818
YGR116W	GAAUUUGCCUUUUAUGGAAGAGACGGGAGAUUCGA	-9.3	((((((.((((((......)))).)).))))))..	6	6	12	12	-3.05659
YOR046C	UCGGAAUGAGUGAUACAAAGAGAGAUCCGGCCGAU	-3.6	((((...((................))...)))).	16	4	6	6	-2.80545
YIL050W	UAAAGCAAACCGAGCUAGAACGAACGACUGCUUAC	-4	..(((((...((..(......)..))..)))))..	6	5	8	8	-3.03826
YKL152C	UAAUGCCAAAGUUAGUUUUAGUUAGACACGGUCAA	-0.8	..............((((.....))))........	5	4	4	4	-2.40434
YMR214W	UGGCGAAAAGAUCGAGGACAAUGAUUCCAAAAUUA	-2.1	...(((.....))).(((.......))).......	7	3	3	6	-2.81981
YGR012W	UAUGUCCUGUUCUCAAAAUAAGACUUCUGUCAGUC	-2.6	.....................(((....)))....	4	3	3	3	-3.01755
YLR304C	CGAAGGUAAUAAAUACUACCAUUAUUACUAUAGAU	-4.2	....((((((((.........))))))))......	9	8	8	8	-2.72062
YLR293C	AAUGUCUGCCCCAGCUGCUAACGGUGAAGUUCCAA	-1.6	.......((....((((....))))...)).....	4	4	6	6	-2.42319
YPL046C	UAACUAAAUGUCUCAAGAUUUCGUUACGUUAGUAU	-3.4	..(((((.(((..(........)..))))))))..	8	5	9	9	-2.85553
YBR230C	UAUGUCUGCAACUGCUAAACACGACAGUAACGCUA	-3	.......((.(((((.......).))))...))..	7	5	7	7	-2.70603
YGL119W	CCUUGGCAUCCUUAUUGGGACCUGUUCGGCUAAGA	-8	.((((((.((((....))))........)))))).	4	6	10	10	-3.0787
YEL065W	UUCCAUAAUGGACCCUGGUAUUGCUAAUCAUACCC	-5.4	.((((...))))....(((((........))))).	8	5	5	9	-2.98635
YDR280W	GGACGUAGUGAUUGCAAAAUUGUUCAGAAUAUACA	-3.2	(((((...((....))....)))))..........	4	5	7	7	-2.7884
YJL192C	UGUGACGAUGUUUUCACAGAUUGUUCUUUUACUCA	-3.8	(((((........))))).................	8	5	5	5	-2.95846
YPR060C	GUUUUGCUAACAAAUAGCACUCAGCAUCCUGCAUA	-4.8	....(((((.....)))))....(((...)))...	5	5	5	8	-2.76555
YDR144C	UUUUGUCGUUAUUCGCUUGAGCAAAUACGUCAAAA	-6.7	.((((.(((.(((.((....)).)))))).)))).	4	4	12	12	-3.07978
YNL100W	UUCCAAAAUGGUAAAUUUUUAUGAUGACGUGGAUG	-5.6	.((((..((.((((....)))).))....))))..	4	4	10	10	-2.95704
YHR196W	AAUGGGCUCCUCUUUGGAUUUGGUGGCGAGCUUCU	-7.3	...((((((((((........)).)).))))))..	8	10	10	10	-2.98795
YBR157C	ACAACUUGGGAGCGUUAAUAUGCAAUCAAGUUGUA	-14.2	(((((((((..((((....))))..))))))))).	4	9	13	13	-3.08034
YDL073W	GUGCUUCGUAUGCUAUAUACGCAUUGUUGUAGCAC	-8.3	(((((.((.((((.......))))...)).)))))	7	5	11	11	-3.57574
YGR237C	UAAGGGAGAAGCUGUAAUCCCUGGCAAACUGCUAA	-8.4	..(((((..........)))))((((...))))..	10	5	5	9	-3.05068
YOR020C	CAGAAAAAAAAGAAUGUCCACCCUUUUGAAGUCUG	-4.1	((((...(((((..........)))))....))))	10	5	9	9	-2.6
YNL010W	GGAAAUGGUCAAAGCUGUUAUUUUUACCGAUUUCG	-5.9	.((((((((.((((......)))).))).))))).	6	8	12	12	-2.64087
YKR085C	GAAUGAUUGGCAGAGGUGUGUGCUGCAGAUCGUUC	-12.2	((((((((.((((.........)))).))))))))	9	8	12	12	-2.98333
YDR510W	AGCGAUGUCGGACUCAGAAGUCAAUCAAGAAGCUA	-5.6	(((..((...((((....))))...))....))).	4	4	9	9	-2.53552
YDR129C	AAGAAGCUGAUAUAUUAGCCCUAAGGAGUACACCA	-3.8	.....(((((....))))).....((......)).	6	5	5	7	-2.68206
YJL130C	UAUGGCCACUAUUGCUCCCACUGCUCCAAUCACCC	-1.2	...((........((.......))........)).	7	2	4	4	-2.91576
YKL104C	GAAUAACUGUAUUUCUUUUCUUAUAUAGUUAUCAG	-7.1	((.(((((((((..........)))))))))))..	10	9	11	11	-2.8077
YOR330C	GGGACAAGUAUGACGAAAUUGAUGGUUAGAUCUGA	-1.6	......((..((((.(......).))))...))..	6	4	7	7	-3.52024
YMR278W	AGCUGCUGCAAUUUCAAAAAAUGUUGCAAGGAAUU	-5.1	..((..((((((..........)))))).))....	10	6	8	8	-2.89013
YDR475C	GAUACUAAAACAUAGGGGGAAAUGGUGGUACGAGA	-1.9	..(((((...(((........))).))))).....	8	5	8	8	-3.37631
YBL040C	CAAUGAAUCCGUUUAGAAUCUUAGGUGAUUUAUCA	-3.3	..((((((((.(..........).).)))))))..	10	8	9	9	-2.78242
YDL100C	GUAAUUAUGGAUUUAACCGUGGAACCUAAUUUGCA	-3.9	((((....((.((((....)))).))....)))).	4	4	10	10	-2.71243
YMR029C	GGAAAACAAUAUGGCUAUUAACCAGGCACAUGUUC	-6.6	.......(((((((((........))).)))))).	8	9	9	9	-3.16767
YNL131W	CAAAUGGUCGAAUUAACUGAAAUUAAAGACGAUGU	-2.9	...((.(((..................))).))..	18	3	5	5	-2.56425
YOL095C	GUUGAAGACAGAUGGACAAGCUAACUCCAUCUCAA	-7.3	.........(((((((.........)))))))...	9	7	7	7	-3.34051
YDL089W	GUUUGAUUGACAAUAUUUAGAAGUUAGUGAAACGA	-7.8	((((.((((((...........)))))).))))..	11	6	10	10	-3.15105
YKL191W	UCGUGCAAAGGUUGAAAAAUGGAAGUUGCACCGGC	-6.5	..((((((..(((....))).....))))))....	4	6	9	9	-3.24525
YPL155C	UUGAUGAUUCAAAAAAUGAGCCCAAGCUUAAGGAG	-4.8	((((....))))....(((((....))))).....	4	5	5	9	-3.17108
YBL002W	AAUGUCCUCUGCCGCCGAAAAGAAACCAGCUUCCA	0	...................................	-2	0	0	0	-2.35031
YCR053W	CAGCAAAUAUUUGUUCUUAGACGGCCACCAUCCCU	-1.2	.(((((....)))))....((.((...)).))...	4	5	5	9	-2.58942
YER025W	GUUAACAUCGCGCAUUAGAGGUAGACAUGAGUGAC	-3.5	(((.((.((........)).)).))).........	8	3	7	7	-2.63402
YNL123W	GGUUUUUUAGAUCUACUAAUGACCAUAUCGUUGAG	-5.2	((((..((((.....)))).))))...........	5	4	8	8	-2.96575
YGR130C	UCUUGUGCUUGCUACCCCGUGGACCCUCGUACAUC	-4.6	...(((((...((((...))))......)))))..	3	5	9	9	-2.79972
YGL231C	AAUGAGUGAACAGGAGCCUUACGAAUGGGCUAAAC	-6.4	..............(((((.......)))))....	7	5	5	5	-2.76067
YDR165W	UCAAUUUGAAGCAGUCCGCGUGUUUUACAAUGAGC	-4.9	(((...(((((((.......)))))))...)))..	7	7	10	10	-2.91247
YNL047C	CAUUGCACCAUGUCUUACCAACGGAACAGUGCAAG	-7	..((((((....(((.......)))...)))))).	7	6	9	9	-3.34514
YMR269W	GACAUGGAUAGCAAAGAAUAUCUGAUAUCAUAUGG	-4.9	..((((((((....(((...)))..)))).)))).	3	8	11	11	-2.03499
YML009C	CUGUUUCCAUAUUUAUGUGCCGAUAUGGUAAAAGU	-6.1	((....(((((((........)))))))....)).	8	7	9	9	-2.75622
YEL011W	AAAUGUACAACAUUCCAGAUAAUGUCAAAGGGGCU	-1.5	.(((((...))))).........(((.....))).	5	5	5	8	-3.04901
YHR193C	AUAAUGUCUGCUAUCCCAGAAAACGCCAACGUUAC	-3.7	......((((......)))).((((....))))..	6	4	4	8	-2.26952
YKL117W	UAGUGGACUCAAUUCAUUACAACAACAAGUUCCCA	-2.6	(((((((.....)))))))................	5	7	7	7	-2.28219
YIL122W	UCCCUGCGCUUAACUCAUACAAAAAGGCGCAAAAC	-8.2	....(((((((.............)))))))....	13	7	7	7	-3.33778
YNL021W	CGCCGAACAGAUUAAGCAUGGAUUCUGUAAUGGUU	-6.9	.((((.(((((............)))))..)))).	12	5	9	9	-3.0012
YCR043C	AAAGGAUGAUCCCAGCUCCACUUGAUGCUUCCUUA	-5	.(((((.((((..((.....)).))).).))))).	5	5	11	11	-2.85922
YLR274W	UGGUGAAUUAGAAGCCAGAUAAUGUCAUUUGAUAG	-3.7	((((.........)))).....((((....)))).	9	4	4	8	-2.96391
YJL058C	CUGUAGAAAUAAAGUUCUUUCAUUAUGACAGCAGA	-3.4	((((....((((.(......).))))....)))).	6	4	9	9	-3.17559
YJL189W	GAUCAACAUGGCUGCUCAAAAGUCUUUCAGAAUCA	-3.5	((((.....((((.......)))).....).))).	7	4	8	8	-2.21091
YDR316W	UGAGGAUGAUCGUAUUUCGUCGCUUUCCUACGUGC	-5.7	.((((((((.......))))).)))..........	7	8	8	8	-3.04673
YER104W	GAGUUUAGCUCGGAAAUGUACAGCAAUCAUAAUUU	-2.8	((((...))))........................	3	4	4	4	-2.73434
YKL056C	UGCGGUUAGCAGAUUAACACAGAACAUACUAUAGA	-2.4	(((.....)))........................	5	3	3	3	-2.47225
YOR375C	GUACUAUCGCAUUAUUCUAAUAUAACAGUUAGGAG	-3.9	..............(((((((......))))))).	6	7	7	7	-2.55332
YHR042W	CAACGACCGCGGUUUUCAAGUGAUCUACUGUCGCA	-4.5	...((((.(.((.((......)).)).).))))..	6	4	9	9	-2.93615
YFR015C	GACGCAGCAUCACAGCGAAGUAUGGCUCGUGACUU	-7.5	.........(((((((........))).))))...	8	7	7	7	-3.01637
YKR068C	GAUCGUAGCUGUGAUUACCCAUAGCUAUAGAGAUG	-11.4	.((((((((((((......)))))))))...))).	6	12	12	12	-2.90299
YOR128C	AAUCAAGUAUGGAUUCUAGAACAGUUGGUAUAUUA	-2.7	......((((.((((.......)))).))))....	7	4	8	8	-2.80264
YJL212C	CAUGAGUACCAUUUAUAGGGAGAGCGACUCGUUGG	-4.3	.((((((..(.(((.....))).)..))))))...	5	6	10	10	-3.07957
YJL208C	CAUGUGCAGUAGGAUACUCUUGUCCGGUUUAGUCG	-4.1	...........(((((....)))))..........	4	5	5	5	-3.00309
YGL027C	GUGGAUAAUAACGGUUCAGGUUGCUUCACAAUGCU	-5.6	(((((...((((.......)))).)))))......	7	5	9	9	-3.01525
YBR041W	CGAAUACCGACUAUGUCUCCCAUACAGGUUGUUGU	-5	(((..(((...((((.....))))..)))..))).	5	4	10	10	-3.07266
YKL084W	GAUGAUCGAAACUGCCAUUUAUGGUAAGACAGUGG	-3.9	............(((((....))))).........	4	5	5	5	-2.87011
YHL008C	AACAGUGACGGAAAGGAUUUUCUAAAGGCAUUGUU	-6.2	(((((((..(((((....))))).....)))))))	4	7	12	12	-3.42267
YLL034C	UAGGGCCGAUAAUAGCUACGUGGUGGGAAGGCUGG	-6.2	...((((.....((.(.....).))....))))..	5	4	7	7	-3.00689
YLR154C	AAUGACCAAAGAUGCCGUGAAUCUAGAUGCUUACA	-1.6	.........((((.......))))...........	7	4	4	4	-2.90753
YDR189W	UCAUGGCUGUGGAGGAAAUUGCGUCCCGCAAGGAC	-6.5	((...((.(.(((.(......).))))))...)).	6	3	9	9	-2.90195
YHL007C	GAAAUGAGCAAUGAUCCAUCUGCUGUAUCGGAACU	-3.5	((....(((((((...))).))))...))......	3	7	9	9	-3.06088
YEL053C	AGCUGGUACGUUUCCGAGAAUGGAAGUAGACAGUA	-8.2	.((((.(((..((((......)))))))..)))).	6	4	11	11	-3.22027
YLR373C	UAUGAGAGCGAUGGACACACAGGUACAGAGUGCUG	-3.6	....((.((..((.((......)).))..)).)).	6	2	8	8	-3.20732
YGR156W	UCUGUAAACGUCACUGUCAAACACGUUGCAUUGAU	-3.3	..(((((.(((...........)))))))).....	11	5	8	8	-2.94489
YNL074C	GUGCUGUCAAAGGAAACUGCCAAAAAAGACGGUAU	-7.5	((((((((...((......))......))))))))	6	8	10	10	-2.91835
YAL010C	UCUUGAUGCUACCCUAUAUGGACCAAGUACUAAGG	-5	.((((.((((..((.....))....)))).)))).	5	4	10	10	-3.09916
YFR041C	AAUGAACGGUUACUGGAAACCUGCGUUGGUUGUCC	-5.9	..............(((((((......)))).)))	6	7	7	7	-2.8954
YFL037W	GUAAUAUAAUGAGAGAAAUCAUUCAUAUCUCGACA	-4.3	(..(((((((((......))))).))))..)....	6	9	10	10	-2.82248
YDR226W	ACAGUAAUGUCUAGCUCAGAAUCCAUUAGAAUGGU	-1.8	......................((((....)))).	4	4	4	4	-2.43919
YJR148W	UAUGACCUUGGCACCCCUAGACGCCUCCAAAGUUA	-3	..((((.((((...............)))).))))	15	4	8	8	-2.7915
YNL217W	AAUGGAAGAUAAGCGGAAAAGACGAGCCGCUACAC	-6.5	...........(((((..........)))))....	10	5	5	5	-3.14809
YDR139C	ACCGAUGAUUGUUAAAGUGAAGACACUGACUGGGA	-3.8	.(((.(.(.((((........)))).).).)))..	8	4	9	9	-2.80939
YOR231W	AUGGUUGCGUAUUUCUCGCAGUGUACAUAGACCAA	-6.3	.(((((..((((..........))))...))))).	10	5	9	9	-3.33826
YMR032W	GAAAGAAUGAGCUACAGUUAUGAAGCUUGUUUUUG	-10.8	..(((((((((((.((....)).))))))))))).	4	11	13	13	-3.19601
YLR066W	GCUAGCAUUGCCGCACUUCUCCAGAACAAUGUUCU	-3.4	...(((((((................)))))))..	16	7	7	7	-2.84235
YJR104C	AAUGGUUCAAGCAGUCGCAGUGUUAAAGGGUGAUG	-2.9	.............(((((..(.....)..))))).	5	5	6	6	-2.4724
YIR036C	UAUGGGCAAGGUUAUUUUGAUUACAGGUGCCUCCC	-6.2	...(((..((((...((((....)))).)))))))	4	4	11	11	-2.86881
YDR454C	GUAAACCUUUGCGUUAUGUCCCGUCCUAUCGUAAU	-2.6	........(((((.((.(......).)).))))).	6	5	8	8	-2.63198
YPR191W	GUUGAUGUUGUCAGCAGCUAGAUUGCAAUUUGCCC	-6.4	((((((...)))))).((......)).........	6	6	6	8	-2.79533
YMR226C	AGAACAUUGAGAACGUAUUUUGAUAAUGUCCCAAG	-3	...((((((.(((.....)))..))))))......	5	6	9	9	-2.67111
YKR001C	GCACAUUUUAUAUUAUCAGAUAUCAUGGAUGAGCA	-5.2	((.(((((.(((((....)))))...))))).)).	4	5	12	12	-2.75114
YIL030C	AAAGUCAUGGAUGUUGAUUCUGACGUUAAUGUCUC	-6.7	..((.(((.((((((......)))))).))).)).	6	6	11	11	-3.12239
YBR229C	CUCGAAUCAACCGUAUGCAACAUGGUCCUUUUGAA	-6.3	.(((((...(((((.......)))))...))))).	7	5	10	10	-3.10802
YBR119W	GACGGCCUCAUCAAACCUAAAGAAACCAUGUCAGC	-2.3	(((((..((............))..))..)))...	12	5	7	7	-3.01405
YOR349W	CAUGAACAAUAUUCGGGCCUUGCUGGACUCGAUAC	-8	............(((((((.....)).)))))...	5	7	7	7	-3.3527
YMR016C	UGCAAGCAGAGAGAUAUCAUUUUGUGCUGUUUUCA	-6	.(((.(((.(((........))).)))))).....	8	3	9	9	-3.12014
YOR244W	UCAUCGAUGUCCCAUGACGGAAAAGAAGAACCUGG	-3.7	((.((....(((......)))...)).))......	6	3	7	7	-3.06452
YDL121C	UAAGUCCGGAGCAUGAAUCUAUACGGUUAUUUUUU	-2	.....(((...............))).........	15	3	3	3	-2.9599
YKL085W	UAGAUAUACAAUAUAUUAUACGUGGACAUCUACGG	-5.9	..((((((...))))))...(((((....))))).	4	6	6	11	-2.5962
YGL097W	AAUGGUCAAAAGAACAGUCGCCACCAAUGGAGACG	-6	................(((.(((....))).))).	4	3	6	6	-2.78878
YML124C	GACUUGAGACAAUGAGAGAGGUCAUUAGUAUUAAU	-4.3	...((((.(((((((......))))).)).)))).	6	7	11	11	-2.92297
YGR285C	GAUGUUUUCUUUACCUACCCUAACCUCAGACAUCA	-4.3	(((((((....................))))))).	20	7	7	7	-2.49975
YNL149C	GAUGUCUGAAGUAGCGGAAACAUGGGUGGAUACCU	-4.4	.(((((((......))))..)))((((....))))	6	7	7	11	-2.73207
YLL043W	GUACGCUCGAGGGUACAUUCUAAUGCAUUAAAAGA	-5	((((.(....).))))...................	4	4	5	5	-3.11003
YGR065C	AUAAAGGCUCUACACCCACGAGCAAUCGCCUUUUC	-4.8	..((((((...................))))))..	19	6	6	6	-3.14218
YGL099W	UAUGCCACCAAAAGAAGCUCCCAAGAAAUGGAAGG	-2.3	.................((.(((.....))).)).	5	3	5	5	-2.82382
YLR118C	UAUGAAUGGACUUAGAGUUGCAGCAAAAAUUCAGC	-2.8	..............(((((........)))))...	8	5	5	5	-2.82362
YGR135W	AAUUGAUUAUUGGAUAUAGUUAGUAGUGUUAAACA	-4.4	.(((((((((.....)))))))))...........	5	9	9	9	-2.77306
YLR086W	UGAUGUCUGAUAGUCCAUUGAGCAAAAGACAAAAG	-4.8	...(((((.....((....)).....)))))....	4	5	7	7	-3.26568
YLR424W	GUACGCCAAAACAUGGAGGAUUCGGACUCCAACAC	-7.2	.............(((((........)))))....	8	5	5	5	-3.16598
YGR196C	UUUAUUAUGAGCACUGAACAGGUCGGUAGAAAGAA	-3	............(((((.....)))))........	5	5	5	5	-2.95828
YBR185C	GCCUAUCCAUUCAGCUAAGCUUAUGAGAUGAGUGU	-5.8	((.(((((((..(((...))).))).)))).))..	3	7	12	12	-2.86829
YDR484W	AGAACUAUGGAUGUUCUCAAAGAGGUGUUGUCACU	-5.5	(((((.......)))))......((((....))))	7	5	5	9	-3.10007
YDL081C	AGAAAUAGUCCGCUUUGUCCAAUACAACAGCUUAA	-3.5	...........(((((((.....)))).)))....	5	7	7	7	-2.37251
YAL039C	AAUGGGUUGGUUUUGGGCAGAUCAAAAAACUACGG	-3.6	....((((..((((((.....))))))))))....	5	6	10	10	-2.6234
YNL135C	AAUGUCUGAAGUAAUUGAAGGUAACGUCAAAAUUG	-1.4	..............((((.(....).)))).....	4	4	5	5	-2.41549
YOR122C	AUCGCAAAUUAUGUCUUGGCAAGCAUACACUGAUA	-1.9	.........(((((........)))))........	8	5	5	5	-2.52849
YGR232W	CAUGUCUAAUUAUCCUUUGCAUCAAGCCUGCAUGG	-3.1	.............((..((((.......)))).))	7	4	6	6	-2.85685
YKL069W	GAUAUGGGCUCAUCAACCGGGUUUCAUCAUGCCGA	-4.1	(((..((((((.......)))))).))).......	7	6	9	9	-2.81395
YJR063W	GGUUAGUACUUAUAAGAAUGUCUGUUGUAGGAUCG	-3.9	........(((((((.(.....).)))))))....	5	7	8	8	-2.74277
YBR061C	UAUUCAAGAUGGGUAAGAGCAGCAAAGAUAAAAGA	-1.2	((((((...))))))....................	3	6	6	6	-2.80053
YBR084W	AAUGUUGUCGAGACUAUCUUUAUUGAGUAACUCGA	-6.1	.......(((((....((......))....)))))	6	5	7	7	-3.078
YBR025C	CUGUAAAACAUGCCUCCAAAGAAGCAAGUCGAAGA	-3.3	.......((.(((.((....)).))).))......	4	3	7	7	-2.54238
YFL034W	UUUCCUUACUGGCUGGUACAGUUAGUUUUAGUGAU	-7.7	..((((.((((((((...))))))))...)).)).	3	8	12	12	-3.21298
YOL043C	ACGUCUUUCACAGUAUAUAAUGAGAGAGGAAAGUA	-7	.(.(((((((..........))))))).)......	10	7	8	8	-3.47215
YLR216C	UCAGGCGAUCAAGGAGUAAAAAUGACUAGACCUAA	-2.8	..(((...((.((..((....))..)).)))))..	4	3	9	9	-2.67344
YMR237W	CUUUCCGCGCUGUAUUGAUUUUUAGAACGUGAAAA	-4.3	.....((((.(.((........)).).))))....	8	4	7	7	-3.09746
YMR292W	CAUCGCGUAAAAUGUGGCUCACAGAGGCUCAAAAA	-3.9	............((.(.(((...))).).))....	3	3	6	6	-2.88011
YBR288C	AUAGAUGUAUUUGUCAUUCUAUAUCACUGAUACAA	-3.8	.....((((((.((.((.....)).)).)))))).	5	6	10	10	-3.06879
YBR058C	GUCUUUCUCACAUUCAGAAAUGGCAGAAGCAGUAC	-4.4	((((((((.......))))).)))...........	7	8	8	8	-3.02315
YCL014W	CCAAUGGAGAAAGACCUGUCGUCUCUUUACUCUGA	-5.6	.....(((((((((.........))))).))))..	9	9	9	9	-3.25855
YBR095C	UGCUUCUUGUUGAUCGAGAUGACUAUUAGGAGCAG	-7.7	(((((((.((.(.((.....))).)).))))))).	5	7	12	12	-3.03448
YKL193C	GCAAGAAGUCGGAAGAAAUCUAGCACCACAUAGCC	-5.3	((.(((..((....))..))).))...........	4	3	7	7	-2.78876
YBR156C	GCCCGAAGAUUUAAACAAUGGACUGGGCAAUCAAA	-6.5	(((((..................))))).......	18	5	5	5	-3.22232
YLR027C	GAACACAAGAGCGAUAAUGUCUGCCACUCUGUUCA	-6	(((((.....(((((...))).)).....))))).	3	5	10	10	-2.8084
YIL051C	UAAUGUUUUUAAGAAAUUCCGUUUUGAGAACAGCU	-6.8	...(((((((((((.......)))))))))))...	7	11	11	11	-2.46788
YKL215C	UAUAACUUCUUGGUAUACAAUGCAGAAAGGAAACA	-2	......(((((.((((...))))...)))))....	3	5	9	9	-2.983
YLR188W	GCAGACGUGGGUACUUACAUGAGAAGCAGAUCAUU	-4.3	((...((((........))))....))........	8	4	6	6	-3.39584
YHR147C	GAGGCCAACCUAUGUCAUUUAUUCAGAGGAGGUUA	-5.1	..((((..(((.((.........)).))).)))).	9	4	9	9	-2.92414
YER029C	AAUGAGCAAAAUACAGGUGGCACAUAGCAGCCGAC	-5.2	...............(((.((.....)).)))...	5	3	5	5	-2.71259
YGR062C	AUGGCAUUAUGUUAAAGAGGUUAGCCAAUCGUCAA	-3.8	.((((.....(((((.....))))).....)))).	5	5	9	9	-3.41326
YGR186W	GCGCAAGGAUGUCCAGACGCAAUCCACCAGGCAGU	-5.4	((....((((((......)).)))).....))...	6	6	8	8	-2.99659
YDR207C	GUGAUCGUAAGAAGCGCCCACCUUCGCACAGCGCA	-4.9	.............((((.............)))).	13	4	4	4	-3.08436
YPR139C	UGUCAGAUCCUGGCGUGAAAGAAGUAGCUCCUACG	-5.9	.(((((...))))).........((((...)))).	3	5	5	9	-2.99863
YGL141W	AAUGUUAAACUUCACCGGUCAAACAAGGAGAAGAA	-4.7	.........((((.((..........)).))))..	10	4	6	6	-3.09811
YIL034C	AAUGUCUGAUGCUCAAUUCGAUGCUGCUUUAGAUC	-6.3	...((((((.((.((......))..)).)))))).	6	6	10	10	-2.88726
YBR158W	UUUGGUUUAAUAUCCCUUUUUGGUUUAAUAUCCAU	-3.1	..(((..((.((..((.....))..)).)).))).	5	3	9	9	-3.43175
YOR296W	GGAUAAGCCGGCAUUUUAUAGGGCUUUUGCAGCUA	-7	(.(.(((((............))))).).).....	12	5	7	7	-3.46604
YNL113W	AACUUCACAUAAAGUACCAGGCAAAUGACUGAAGA	-3.2	.((((......))))..(((........)))....	8	4	4	7	-2.71158
YIR023W	UAUCAAAUGGACCCUCACCAAUCACCAGCUGAUAA	-5.4	(((((..(((..............)))..))))).	14	5	8	8	-3.38136
YNL121C	GCUCACAUCUAGGUUCUCAAUUGCCAAUGAAGAGC	-6.8	((((.(((...(((........))).)))..))))	8	4	10	10	-2.74858
YBR279W	AGUGCUCAUAAUAGUAUAAAGGGUCACAAUGUCCA	-3.7	.((((((.............))).)))........	13	6	6	6	-2.87267
YPL076W	GACCUUAAAGAGACUUCAUAGUUUAUAUUUGGUUA	-6.5	((((......(((((....)))))......)))).	4	5	9	9	-3.07834
YER178W	AAGAAAGGAAACCACAUUUGUGCCAAUGCUUGCUG	-2.7	.((.(((.(...(((....)))....).))).)).	4	3	9	9	-2.86018
YAL044C	AAUGUUACGCACUACUAGACUAUGGACCACCCGCA	-0.6	.......................((.....))...	5	2	2	2	-2.68864
YPL206C	GGACACGAGGAUGGUUGAAAUUGUGGGCCACAGAG	-5.4	((.(((((............)))))..))......	12	5	7	7	-2.7157
YER014W	GAGCUUGUAUAAUGUUAUUACCAUUAACAAAGCUA	-7.1	.(((((((.(((((.......))))))).))))).	7	7	12	12	-3.0997
YGR054W	CCGAAUCAUAACUUUCUUUAGUGUUGAUUGAGACG	-6.4	...(((((..(((......)))..)))))......	6	5	8	8	-2.79515
YLR372W	CAGUUAGGUACUGUGUAUUUUCCGCAUAUCUGGUG	-6.2	...(((((((.((((.......)))))))))))..	7	7	11	11	-2.76329
YGR199W	UGUUUUUCUUAUUAUUUACCAAUGAGUAAAGCCAA	-5.2	.(((((.((((((.......)))))).)))))...	7	6	11	11	-3.04456
YOR131C	GUGCCGCUAACACAAUCAUUAGGAUAGUCGGGCAA	-6	.((((((((.(.(........)).))))..)))).	8	8	10	10	-2.8319
YHR103W	GAAAUGACCUCGAUUCAGGAGCGAGGCACAAGCGC	-6.9	....((.(((((.........))))))).......	9	5	7	7	-3.3408
YBR198C	CGAGAAACUCCGGGUUCAAGUUGAGAUACUUGAAA	-6.6	.(((...)))....(((((((......))))))).	6	7	7	10	-3.00457
YPL225W	CAUCUGGUUAGAUGGACUAGAAGAACCACGACGAA	-6.3	..(((((((.....)))))))..............	5	7	7	7	-2.53892
YNL075W	UAUACUCGGUUUUAUCAUUGAUUCAAGUGUUCCCA	-2.7	.(((((..(..(((....)))..).))))).....	4	5	9	9	-2.74159
YPL150W	GGUGAAUAUACUGCUCACCAUGGUUAAUCCUGUUG	-6.2	(((((.........)))))..((.....)).....	9	5	5	7	-3.41614
YPL241C	GCAUAAAUGGACUUUACUGCGAAGAUAAAGGAGCU	-3.2	...........(((((((....)).))))).....	4	7	7	7	-3.06229
YDR096W	AAUGGAAAUCAAGCCAGUUGAGGUUAUUGAUGGCG	-6.5	....(..((((((((......)))..)))))..).	6	8	9	9	-3.11847
YGR129W	AACCAUAUCUUGUCAAAGUAUUCGAAGAAUGGAUU	-4.8	..((((.((((.............))))))))...	13	4	8	8	-2.7741
YKR046C	UAGCGUAAUUAUGUCUGAAUCAUCUAUUUCUUCUU	-0.5	((((((....))).)))..................	4	6	6	6	-2.8674
YOR226C	CAGCAUAGAUGUUCGCCAGACUCGCUAAUCCUGCC	-2.6	..(((..(((....((.......))..))).))).	7	3	8	8	-2.83712
YIL011W	AAUGUCUUUCACUAAAAUCGCUGCCUUAUUAGCUG	-2.7	...................((((......))))..	6	4	4	4	-2.45336
YOR125C	ACGGGAGAGAUACAUAGAAAUUAUGUUAUCCCGUG	-11.6	((((((.....(((((.....)))))..)))))).	5	6	11	11	-2.93094
YJL008C	CAAGACAACUUGAACCUCAAGGGCAAUAAAAUCAU	-3.2	........(((((...)))))..............	3	5	5	5	-2.83548
YOR163W	GCGUGGGGAAACACAAAAUGGGCAAAACCGCGGAU	-6.3	.(((((.......((...)).......)))))...	3	5	7	7	-2.70957
YGR185C	CAUGUCCUCUGCUGCCACGGUUGACCCUAAUGAGG	-5	...(((..(((......)))..)))(((....)))	6	3	6	9	-2.74603
YML070W	UAAAUUUUAAAUGUCCGCUAAAUCGUUUGAAGUCA	-5.1	...((((((((((..........))))))))))..	10	10	10	10	-2.69132
YHL003C	GAUCUGACUGCUUGUCUAUCUAAAGUGGCAAGGUA	-7.2	.((((..((((((.........))))))..)))).	9	6	10	10	-2.91785
YKL190W	UAGAAGCAUUUUUAUUUCUUAAAAUGGGUGCUGCU	-4.9	....((((((((((.....)))))...)))))...	5	10	10	10	-2.79935
YCL064C	GGAAAAUUAACCAGCGAGAUGUCGAUAGUCUACAA	-2.2	((........))..(((....)))...........	8	3	3	5	-2.68787
YKR088C	AAUGAGUCAGUCUUACGAAGCAGGAAAUGCCAAUA	-2.4	..((((.....))))....(((.....))).....	5	4	4	7	-2.97572
YDL017W	GUUUCGAAGUAGAACAAUCAUAAUGACAAGCAAAA	-0.4	..(((......))).....................	6	3	3	3	-2.98011
YBR080C	UAUGUUCAAGAUACCUGGUUUUGGAAAAGCUGCUG	-4.3	....((((((((.....))))))))..........	5	8	8	8	-2.83347
YGL160W	CGUCGCCAGAAACUUCUAAUUUGGUAAGCCUUCCA	-4	....((((((.........))))))..........	9	6	6	6	-3.21205
YKL112W	CACGUUAUCUGUGAUCCUGCUGCACUAGGAAACGU	-6.7	.(((((.((((((.........))).))).)))))	9	6	11	11	-2.91101
YOR329C	ACGAAACAUGUCGUUUGAUUGGCUUAAUGUUCCGG	-6.4	.((.(((((((((......))))...))))).)).	6	9	11	11	-3.26164
YML125C	AAUGUCAAAAGAAGACAUAGAAGGAACUAACAUUC	-3.8	.(((((.......))))).................	7	5	5	5	-2.939
YNL323W	UAAGUGUCCUUUUAGAAAUACGAGAGGGUGGUAAA	-5	......(((((((........))))))).......	8	7	7	7	-2.91225
YOR150W	GCCUAUUCAUGUCGCAGAAGAUUGGACACAGUGGC	-6.7	(((.(((..((((.((......)))))).))))))	6	4	12	12	-2.9733
YPL103C	UGCUUGUGUUGCAAAUGAAUUUUGUUACCUGCCAU	-5	.((..(((..(((((.....))))))))..))...	5	5	10	10	-3.11775
YGL115W	UCUUCUGCUGUGUUAGCAUUAGGAGGAAGCGAAAA	-7.8	(((((((.(((....))).))))))).........	4	7	10	10	-3.09197
YDR341C	AUAGCUCGUUUUUCUACAGAAUGGCUAGCACAGCA	-6.6	.((((.((((((.....))))))))))........	5	6	10	10	-2.7315
YBR015C	CAUAUCUACUUCGAGACAAAUCAGUGUAGGUAGGU	-6.9	..(((((((...((......))...)))))))...	6	7	9	9	-3.0287
YBR247C	UAAUGGCCAGAGCAUCCUCUACUAAAGCCAGAAAA	-5	...((((.((((....))))......)))).....	4	4	8	8	-2.78522
YJL197W	GGAGGAAAAUCCUGCAGAACGUUGUUGUUUCAAUC	-6.4	(.((((...)))).).(((((....))))).....	4	5	5	10	-3.26483
YNL298W	AUAUGUCUCUUUCAGCUGCAGCGAAUAAGAUAUCU	-7.5	..((((((..(((.((....)))))..))))))..	4	6	11	11	-3.15477
YLR114C	ACCUUGUUGUCAAAAUAAUGGAUGAACACGAGGAA	-6.9	.((((((..(((..........)))..))))))..	10	6	9	9	-3.22458
YKL065C	AAUAUUGCGAUGAGUUUAUACUUUACGACAUUAUU	-3.9	((((.((((..((((....))))..)).)).))))	4	4	12	12	-2.88319
YCL001W	GGAAGCAAGAUGGAUUACGAUAGCUCUGAUACAAU	-1.4	(((.((...((.(....).)).)))))........	4	3	8	8	-2.72899
YKR030W	AGUCAACGGAUUUAUCAAUGUCAUAUUUGCCGACU	-3.1	((((..(((((.............)))))..))))	13	5	9	9	-2.96707
YNR036C	GCCAUGUUGUCGAGGUUUAUGUCCAACACAUGGUG	-9.9	(((((((.((...((.......)).))))))))).	7	7	11	11	-2.99793
YDR493W	UUUUUCGGUACGCUUGCGUUUCACUGAAGAGAAUA	-7.7	((((((((((((....)))...)))))))))....	4	12	12	12	-2.63045
YNL330C	ACAACUCGAUAUCCGUGCAGAUGGUAUAUGAAGCA	-6.5	....((..((((((((....)))).))))..))..	4	8	10	10	-2.9888
YPL211W	GUUAGGUGCAAUAAUGAGACAGCUAACAGAAGAAG	-7.3	(((((.(((........).)).)))))........	8	5	8	8	-2.72424
YER036C	UAUGCCACCAGUAUCUGCGUCAAAGGCCAAGAGAG	-3.9	...((((((((...))).))....)))........	3	8	8	8	-2.75037
YNL064C	GCCCGAACAAGCGUCUUAUUUGAUAACUGUUACGU	-4.3	...((((((...(((......)))...)))).)).	6	6	9	9	-2.50724
YLR034C	AAAGAUCACUCCACAUAAAUAUACGGGGUUCCUUU	-4	.......(((((............)))))......	12	5	5	5	-2.92846
YOR136W	UAUAAUAUUUUUUAAUAAUGUUGAGAAAUACUUUU	-4.9	.....(((((((((((...))))))))))).....	3	11	11	11	-2.67867
YGL226W	AGAUGAUGGGACGAAACGGUAUUCGGCUAGCACUG	-4.2	((.((.(((..((((......)))).))).)))).	6	4	11	11	-2.74118
YOR168W	AAAUGUCUUCUGUAGAAGAAUUGACUCAGCUGUUU	-3.7	....(((((((.....))))..)))..........	5	7	7	7	-2.81082
YLR005W	UGCGGAAGGAUUGUGCAGUAGAAUGGCUCCUGUAG	-4.5	.............(((((.((.....)).))))).	5	5	7	7	-3.00861
YGR245C	AAUGGGUAGAAGAAGUAGAGCAGCUAUGCUCCCAA	-6.8	..((((.((....(((......)))...)))))).	6	4	9	9	-2.94128
YGL107C	CAAUGAUGCUUAGAAGAAAUGCGGUGAGAUCGUUA	-4.9	.((((((.((((............)))))))))).	12	6	10	10	-3.11212
YNL315C	CUAUGUGGAGACUAACCAGAAAAAUCGGCACUAGA	-4.5	((((((.((...............)).))).))).	15	6	8	8	-2.98834
YJL071W	UUUUAUCAUGUGGAGGAGAAUAUUCGCGCAUGAAC	-9.4	.....((((((((((.......))).)))))))..	7	10	10	10	-3.32119
YOR205C	AAUGUUGAAUCUGUGUCAUGCUCUUCGAGGCGUAC	-3.4	.................(((((......)))))..	6	5	5	5	-3.60372
YGL241W	CAUUAAAAUGGAUAUUAAUGAAUUGAUAAUAGGUG	-2.2	((((((........))))))...............	8	6	6	6	-3.09696
YJL039C	GCAGAUAAGAAAAAAUGAAAUGGUCUGCAAUUCCU	-6.7	((((((................)))))).......	16	6	6	6	-3.23043
YPR125W	ACACUUGUCGAAUUGAAAGUAUUUUGCCAGUGAUA	-5.1	.((((.((.((((.......)))).)).))))...	7	4	10	10	-2.81808
YLR193C	AUUGUCUGGCUUCUGAGACGGCGGUAAGAUAUCCU	-6.8	..(((((.(((.(((...))).))).)))))....	3	5	11	11	-2.84994
YGR004W	UGGUUUCCCUUUAUUUGAUAGUAUGAGCGAAAUAA	-4.5	..(((((.(((((((....)))).))).)))))..	4	7	12	12	-3.10089
YIL071C	ACUCAUGUUUCAUGGCGCUAAAGGACCUUUAUUGA	-2.2	..(((((...)))))((.(((((...))))).)).	3	5	7	12	-3.38562
YBR167C	GAGAACUCUGCACCCAGGAUGGCACUCAAAAAGAA	-2.7	(((..(((((....)))...))..)))........	4	5	8	8	-2.77394
YJR016C	AGAGAUGGGCUUGUUAACGAAAGUUGCUACAUCUA	-6.8	..((((((((.....(((....)))))).))))).	4	8	11	11	-2.85871
YPL048W	UCAGAUACAGUUUUUGCACGCCAUGUCUCAAGGUA	-2.4	..(((((..((........))..))))).......	8	5	7	7	-2.64767
YGL106W	CAAUGUCAGCCACCAGAGCCAAUAAAGAUAUUUUC	-1.2	.((((((...................))))))...	19	6	6	6	-2.55994
YOL005C	CAUUUGGACACAACUGCAUCAUGAAUGCUCCAGAC	-5.8	..((((((.......((((.....)))))))))).	5	6	10	10	-2.60512
YGR262C	GCUUUGCUCAUUAUGACGCAAGAAUUCAUUGAUAA	-4.4	..((((((((...))).))))).............	3	8	8	8	-2.86043
YMR055C	CAUGACCUCAAUUGAAGAUCUGAUAUCAAAUCCUC	-1.4	..(((..(((..(....)..)))..))).......	4	3	7	7	-3.18945
YPL004C	AAUGCACAGAACUUACUCUUUAAGAAAUCAAAGAG	-3.7	...............((((((........))))))	8	6	6	6	-2.65878
YKL195W	CCAACUGGAAGUAGGCUCGAUCCAAAGAGUGUAUA	-8	((....))..(((.((((........)))).))).	8	4	7	9	-2.92495
YGR082W	UAUGUCCCAGUCGAACCCUAUCUUACGUGGCCUCG	-2.1	...........(((..((..........))..)))	10	3	5	5	-2.655
YGR234W	CAUUAUGCUAGCCGAAAAAACCCGUUCCAUAAUCA	-1.7	.((((((..(((.(.......).))).))))))..	7	6	10	10	-2.66101
YPL160W	AUCUUUAACCAGUCUAUAAUGUCUUCUGGUUUGGU	-5.4	......((((((.............))))))....	13	6	6	6	-2.77795
YMR129W	UUAUCAGGAGGCUUGUAUAAUGGAGCACAGAUAUA	-5.3	.((((..(..((((........)))).).))))..	8	4	9	9	-3.19377
YOR232W	AGCAUUUGAAAACAAUAAUAAGUUUCCAAGUGCCG	-10.3	.(((((((.((((........)))).)))))))..	8	7	11	11	-2.64896
YML074C	AAGCAUCCAACCAGCCCAAUAUGUCUGAUUUGUUA	-0.9	.((((..((..((........))..))...)))).	8	4	8	8	-2.48157
YDR108W	AGGUAACUUAUAAUGGUUUUUUCUUAUGAGCACUA	-4.6	.(((..(((((((.((.....))))))))).))).	5	7	12	12	-3.25042
YDR231C	AGCUCAACAGUUAAUAUAAAGAUGCGUUGGUGGCC	-4.2	.(((((((.(((........)))..))))..))).	8	7	10	10	-2.98727
YNL112W	GAGCAAAUAUGACUUACGGUGGUAGAGAUCAGCAA	-3.5	((.....(((.(((...))).)))....)).....	3	3	8	8	-2.55936
YKR048C	CAUGUCAGACCCUAUCAGAACGAAACCCAAGUCGU	-1.6	...................((((........))))	8	4	4	4	-2.9426
YML028W	AAUGGUCGCUCAAGUUCAAAAGCAAGCUCCAACUU	-4.2	..(((..(((...(((....))).))).)))....	4	3	9	9	-2.34073
YML078W	CAACUACAAAGGUCUACUUACCAUGUUUAAACGUU	-1.6	..........(((......))).............	6	3	3	3	-2.46943
YHR062C	GAAUGCUGGUAGAUUUGAAUGUACCGUGGCCACAG	-6.2	....(((((((.((....)).))))..))).....	4	7	9	9	-3.06014
YGL023C	AGCACAGUUGUAGUGGAGACCAGAAUGACUGCGUU	-10.9	.((.(((((((..(((...)))..))))))).)).	3	7	12	12	-3.30051
YNR050C	UUAUAUUAACGUAUUAUAUAUUUUAAUAUGGGAAA	-4.6	.....((..(((((((.......)))))))..)).	7	7	9	9	-2.637
YLR351C	UGAAGAUCGCCAGUAUGAGUGCUUCGAAGAUUCUU	-3.9	(((((..(((((...)).)))))))).........	3	5	10	10	-2.98989
YPR004C	UAUGUUUAAAUCAUUGGCUGCUGUCUUGCCUAGAG	-3.6	...............(((.........))).....	9	3	3	3	-3.01276
YMR286W	UGAAAGCAGAUAUCAGGAAUGGUGUUUUACAAAGU	-5	.......((((((((....))))))))........	4	8	8	8	-2.78526
YGR158C	CACUUAAAAGUAGGAACAUACUCACAUUAAGGUGU	-3.7	(((((.((.((((.......)).)).)).))))).	7	5	11	11	-2.85813
YDL093W	CAGGUGUGUAAGAUCAUAACUGCUUUAAAGAUGAA	-4.2	(((..(((......)))..))).............	6	3	6	6	-3.07893
YER133W	GAGUAACUGGGGAGAGGAAAGCAGAUUACCACAAU	-3.7	(.(((((((............))).))))).....	12	7	8	8	-2.76994
YGR162W	CAACUGUAAUUACCUAUUACAAUAAUGACAGACGA	-3.3	....((((((.....))))))..............	5	6	6	6	-2.91156
YOR265W	ACAUUUCACUAUCAAUGGCACCCACACAAUUGGAU	-2	.((((........))))....(((......)))..	8	4	4	7	-2.61519
YDR477W	AUAGCGAAAGAAAUAGAAGUUUUUUUUUGUAACAA	-6.4	...((((((((((.......)))))))))).....	7	10	10	10	-2.93229
YJR050W	AUACCUGUGCAUUCAAAAUGAGUAGAAAUGUAGAU	-2.2	.....(.(((((((..........).)))))).).	10	7	8	8	-2.93452
YLR396C	GAUGAAUAGAUUUUGGAAUACUAAGAAAUUUUCAU	-4.8	.(((((.(..((((((....))))))..).)))))	4	6	12	12	-3.25688
YJL168C	GUGUGAUAGAAAACUGCAUAGUCGUGCUGUCAAAC	-5.7	...((((((...(((....)))....))))))...	4	6	9	9	-3.05998
YDL201W	GCUGGAUUAGUAUAGAUUCAGCAGUUCCCAUAGGA	-10.4	((((((((......))))))))...(((....)))	6	8	8	11	-2.77543
YER105C	GAUGUAUUCAACUCCACUAAAAAAGAGGAUUGAUU	-4.7	.......((((.(((.((.....)).)))))))..	5	4	9	9	-3.2985
YHR109W	AAGUUGAAAUGGAGGAAGUGUUCCGUUUUUACUCG	-10.5	.(((.(((((((((......))))))))).)))..	6	9	12	12	-3.20816
YGR103W	UAUAGUAACAGCGGUAUCCUACUUAUACAAUGAGA	-0.7	.....................(((((...))))).	3	5	5	5	-2.94529
YOR080W	ACCCCGAUGUCGUAUAAAUUUAUUACCAAGAACAA	0	...................................	-2	0	0	0	-3.58029
YLR001C	GGAGCCCUUUGAUGAACAUGGCAAUCCAAACAAUU	-5.3	((((((...((.....)).)))..)))........	5	6	8	8	-3.20114
YML041C	CUCAUAACAGCGAAAUGAAGGCGCUAGUUGAAGAG	-6.7	(((.((((((((.........)))).))))..)))	9	8	11	11	-2.96841
YDR308C	UUAUAUGCUCUUUAACAAUGACAGAUAGAUUAACA	0	...................................	-2	0	0	0	-2.86717
YFR047C	AAAUGCCUGUUUAUGAACACUUAUUGCCCGUUAAU	-0.5	.((((..((((....))))..))))..........	4	4	8	8	-2.81506
YNR052C	GGAUUAUGCAAUCUAUGAAUGUACAACCGAGGGUA	-3.1	((.((.((((.((...)).)))).)))).......	3	4	10	10	-2.99436
YLR150W	AAUGUCCAACCCAUUUGAUUUGUUAGGUAACGACG	-2.4	...(((..(((..............)))...))).	14	3	6	6	-2.34523
YDR444W	UAAAAGAAUUGCUCCAUUUUGGUUCGAUCCCUUAA	-3.5	...(((.((((..(((...)))..))))..)))..	3	4	10	10	-3.44142
YHL031C	CAUGAGCUCACAACCGUCUUUCGUCACCAUAAGGG	-0.8	..........................((....)).	4	2	2	2	-2.77076
YHR148W	GGCAUAAUCACAACCAAUAAUGGUUAGAAAACUAA	-3.5	...........(((((....)))))..........	4	5	5	5	-2.69045
YHR198C	CAUGGACAGAGGAAGGUGCGCCAAUAUGCUAAAAU	-1.3	..(((.((..((........))....)))))....	8	3	7	7	-2.97845
YPR073C	CCCUGUGAUUUUUGAUAAGCGAUAGAAAACUGAGA	-1.2	..((((..(((.....)))..))))..........	5	4	7	7	-2.64046
YLR057W	CGGUGAAGCGCAAGUGUUAACUAGAAAAAGGCCGC	-6	((((......(.(((....))).)......)))).	4	4	8	8	-3.26968
YCR035C	GGAAAUGGCUGAAAGUACCACGUUAGAAACUAUUG	-1.3	...(((((((((..((...)).))))...))))).	3	9	11	11	-2.85695
YHR011W	GCAAUGAUUAUAAGGCGCUUAUUUUCAAUUUCAAA	-4	....(((..(((((...)))))..)))........	3	5	8	8	-3.13826
YBR172C	CGAGUUCAUCAUUUCCAUUCGUACUCCUUGAGCUU	-4.8	.(((((((....................)))))))	20	7	7	7	-2.97722
YGL028C	CAGUCCACUCUUUUAGAAGAAUAAGCCUUUACUGA	-1.7	((((.....(((..........))).....)))).	10	4	7	7	-2.71824
YKL204W	ACUAGCAUAGUAGGACUUUAACCCAUACAAUGGAA	-4.5	.....(((.(((((........)).))).)))...	8	5	8	8	-2.7934
YNL054W	GUACUUUAGAUAGUACGGAUGUCAACAGAUUUUCU	-7.3	(((((......)))))(((.(((....))).))).	6	5	6	11	-3.21083
YDR502C	CAUGUCCAAGAGCAAAACUUUCUUAUUUACCUCUG	-1.7	........((((..(((........)))..)))).	8	4	7	7	-2.51028
YER091C	GCAUCUAAGAGCAUUGACAACACUCUAAGAAACAA	-4	...(((.((((...........)))).))).....	11	4	7	7	-2.5028
YEL032W	ACGUCAAUUAUGGAAGGCUCAACGGGAUUUGAUGG	-4.7	.((((((...((..........))....)))))).	10	6	8	8	-3.15615
YOR004W	UUGUAAGCGCUCCCGAUAUACCUAACAUGCGUCAA	-3.5	......((((..................))))...	18	4	4	4	-2.85995
YBR127C	GAAUGGUUUUGUCUGAUAAGGAGUUGUUUGCCAUA	-5	..(((((....(((.....))).......))))).	5	5	8	8	-2.68489
YER003C	CAUGUCCAACAAGCUGUUCAGGUUAGAUGCAGGCU	-3.5	...........((((((((......)).))).)))	6	8	8	8	-2.63929
YKL213C	UAUGGGAUAUCAAUUGAGUGCAACACUUAAAGGGC	-4.8	.........((..(((((((...)))))))..)).	3	7	9	9	-3.01953
YML031W	AGAUGAUACAGACGCCAAGGGAGUUGUUGAAUCCA	-4.3	.(((...((((.(.((...)).)))))...)))..	3	4	10	10	-3.19135
YDR177W	UAAGUAUCGUAAUUUAGUGGUUGGAUACAUUAAAA	-5.9	...(((((.(((((....)))))))))).......	4	5	10	10	-2.62319
YAL002W	CCAUUACUCAUUACACCUAGAAUGGAGCAAAAUGG	-4.2	(((((.((((((........))).)))...)))))	8	6	11	11	-3.52444
YER144C	AAUGGGCUCAGAACAAGCCUUAAGUGAGGUUGUCG	-5.2	............((((.((((....))))))))..	4	4	8	8	-3.4359
YJL123C	AAUGUCUGAAAAUAAGAACUCUGAGGCUGAAGACG	-3.3	...((((.......((....))........)))).	4	4	6	6	-2.73706
YNR022C	AGAUGCUACAUUGCACCCAGGUGUGUCUGAGCGCU	-8	((.((((.((.(((((....)))))..))))))))	4	5	13	13	-2.88442
YGR009C	UAAUACACCAUUGACACCAAAAGAAUGGGAUUAAA	-4	((((.(.(((((...........))))))))))..	11	5	10	10	-2.83832
YIL127C	AGCUAGCUAGGCCAAAAUGUCAUCUUCGCUGAGCC	-4.8	.((((((.(((............))).))).))).	12	6	9	9	-2.77592
YBR264C	ACGAUAUGGAAGCAACCAUCAAAGUGGUACUGCUA	-7.9	..........(((((((((....)))))..)))).	4	9	9	9	-2.95408
YKR018C	ACAACCAAAAUGUUUAAAGUGUUUGGUUUUGGUGC	-6.5	...((((((((..............))))))))..	14	8	8	8	-3.04077
YBR192W	AAUCGGACGAUUUUGUCUUUACGUGGUCCUAUAUU	-5.6	....((((.((...........)).))))......	11	4	6	6	-2.97728
YLR370C	UAUUGGUAUUAUCAGUCUCUCCACUCCCAGUAUAU	-2.6	((((((....................))))))...	20	6	6	6	-2.67289
YNL253W	UCGGCAUGUCGACAAUUGGAGCUGUUGAUAUUCUU	-8.9	..((.(((((((((........))))))))).)).	8	9	11	11	-2.99187
YNR009W	CAUAGAGGAAAAACAACCGUUCAUGUCCAUUAUGA	-6.5	(((((.(((..(((....)))....))).))))).	4	5	11	11	-2.81345
YML097C	CAGGAAUCAACAGCCAUGACUGAUGAUGAAAAGAG	-4.9	.....((((.(((......))).))))........	6	4	7	7	-2.99209
YJL051W	UGCCCUUGAGCAGUAUAUAUAUACUAAGAAAGGAA	-6.5	...((((....(((((....)))))....))))..	4	5	9	9	-3.33147
YPL089C	GUUGUGAGGUUAAUAUCCCCCGGAGCAAACAGGCU	-5.4	(((.((.((........)).)).))).........	8	3	7	7	-3.25643
YGL083W	AGGACACACUUUGAUUGAGCAGGGAUGAUGUUUUG	-7	(((((((((((((......))))).)).)))))).	6	13	13	13	-3.09046
YGL080W	GAAUGUCUCAACCGGUUCAACGCGCUGCAGCACGC	-3.7	((((..........))))..((.((....)).)).	10	4	4	8	-2.70657
YHR179W	CGAUAAUAUAGUAUCGAUAAUGCCAUUUGUUAAGG	-3.2	(((((......)))))...................	6	5	5	5	-2.51215
YDR511W	CACCAUGAACAACAAGCUCAUAUAUCGUUCGGUUA	-2.8	.(((..((((................)))))))..	16	4	7	7	-2.84665
YJL158C	AAUGCAAUUCAAAAACGUCGCCCUAGCUGCCUCCG	-1.2	................((.((....)).)).....	4	2	4	4	-2.18053
YLR130C	AGUUGAUCUCCGAAAAUACAACGGUGCAUCAACCA	-8.8	.(((((((.(((.........))).).))))))..	9	7	10	10	-3.42393
YGL070C	UGCUAUGACUACGUUUAGAUUUUGUCGUGACUGCA	-4.9	(((((((((..............))))))...)))	14	9	9	9	-2.65901
YBL038W	UUGAUUACCUUUCACCAGAGGUACAGAGGAAUAGA	-5.5	.....(((((((....)))))))............	4	7	7	7	-2.77645
YML032C	GAACUGCUGAAGGUUCUGGUGGCUUUGGUGUGUUG	-7.3	.(((((((((((.(......).)))))))).))).	6	11	12	12	-3.25752
YOR074C	GUAUCAAGGAGAGAGCUUCAUAACAGAACGGUACA	-3	(((((..((((....))))..........))))).	4	5	9	9	-2.73762
YBR271W	CAUAGCGGAUAUUUCACUAUGUUUGAUCCUCUCGA	-4.5	(((((.(((...))).)))))..............	3	5	8	8	-3.14183
YER182W	AAGGCCAAGAUGUUUAAAAGAAUCGCAAUAGCCCA	-3	..(((...(((..........)))......)))..	10	3	6	6	-2.8435
YML081W	CGGAUACCCUGGGUAAAAUAAAAGCCCAGUUGUCU	-11.1	.(((((..((((((.........)))))).)))))	9	6	11	11	-3.60884
YMR184W	AUCUGUCGGUUCUUCGUCAAUCUAUUUCCGCACAU	-3.4	...((((((..................))).))).	18	6	6	6	-2.80367
YDL213C	UGAAGACGUCUACAGCUAAAAUGGGGUCCGAGGAA	-3.9	....(((.((............)).))).......	12	3	5	5	-2.61637
YKL211C	AAGAAAAAAAUGUCUGUGCACGCUGCAACAAACCC	-3.3	...........((.((((((...))).))).))..	3	6	8	8	-2.85309
YIL113W	UCUCGCAUGAACAUAUACACAUCACCCACGCGAAC	-4	..((((.((.................)).))))..	17	4	6	6	-3.26926
YIL062C	GCGAACGAUCAAGCAAUGGAAGCCGAUUGGAGGAG	-4.4	.....(((((..((.......)).)))))......	7	5	7	7	-2.72557
YIL142W	GUACAAAGCUCAAAAGAUUCAGGAUGAGUGUACAG	-6.4	((((...(((((............)))))))))..	12	5	9	9	-2.85657
YEL036C	CAUUCAUCACUCAGUUGCUAGGCGAGUGUUGGUGC	-8.9	....(((((..((.((((...)))).)).))))).	3	5	11	11	-3.05952
YHR163W	AAUGGUGACAGUCGGUGUGUUUUCUGAGAGGGCUA	-5.3	..((((..(..((((........))))..).))))	8	4	9	9	-3.0171
YNL168C	UAGAAAUAUUCUGAAAGCUAUCGAGUAAAGACUCA	-3.9	(((((...))))).........((((....)))).	4	5	5	9	-2.8447
YKL206C	GAUGAGCUGCCUGGUGUUGCCAUUAGUAAGCGUAG	-8.1	..((.(((..((((((....))))))..))).)).	4	6	11	11	-3.0101
YMR315W	AAUGUCCCCAUUGAACGUCGGUAUAGUUGGUACAG	-5.6	..(((.((.((((.((....)).)))).)).))).	4	4	11	11	-2.64606
YIL109C	GUCUGAGACCAUCUGCAAAAUGUCUCAUCACAAGA	-5.6	...((((((............))))))........	12	6	6	6	-2.95168
YGR037C	GUUAAACUAGUGUUUUCAGCAAAAUGGUUUCCCAA	-2.8	(..((((((.((((...))))...))))))..)..	3	6	11	11	-2.41082
YGR155W	AAUGACUAAAUCUGAGCAGCAAGCCGAUUCAAGAC	-1.9	........((((.(.((.....)))))))......	5	4	7	7	-2.67732
YLR447C	GUUGCUAAAGUCUUGCGAAGAUGGAAGGCGUGUAU	-6.7	..(((....(((((.(......).)))))..))).	6	5	9	9	-2.86863
YNL015W	CGUUUAGACCAAUUGAACGGUAACCAGAAGGUAAU	-5.7	(((((((.....)))))))...(((....)))...	5	7	7	10	-2.37486
YKL145W	GGAAUGCCACCAAAAGAAGACUGGGAAAAAUACAA	-1.8	((....)).(((.........)))...........	9	3	3	5	-2.74071
YMR261C	CACGGGCAACCUCAAUGACUAUUAUCGUCGCUUCU	-3.1	...((....)).....(((.......)))......	7	3	3	5	-2.9673
YMR093W	AAUGUCGACUGCUAGGCCUAGAAUAAUCACUUCGA	-1.6	...(((........)))..................	8	3	3	3	-2.98717
YER070W	UCAUGUACGUUUAUAAAAGAGACGGUCGUAAAGAA	-5.6	..(((..(((((.......)))))..)))......	7	5	8	8	-2.86667
YML075C	AUAGUGUAUCAUUGUCUAAUUGUUGAUACAAAGUA	-6	....(((((((............))))))).....	12	7	7	7	-3.1481
YER009W	UAAGGAACCCAGGUUUUAAUACUAUUAUCUUUAUA	-2.8	((((((.....(((......)))....))))))..	6	6	9	9	-2.57254
YBR151W	AAGGCGGCCAAGAGAGAGAUAUCUUCUUUGUCCUU	-7.4	.(((.(((.((((.(((....))))))).))))))	4	4	13	13	-3.02587
YDL225W	CAAGAGCCCCAAAGAUCUGCUUAUAAUUGCUAGAA	-3.1	...............(((((........)).))).	8	5	5	5	-2.7373
YGL036W	AAUGCAGAAGUGUGCUGGCCAUGCACCACUGGUGA	-8.5	....((..(((((((.......))).))))..)).	7	7	9	9	-3.37287
YJL115W	GAUGUCAAUUGUUUCACUGUUAGGCAUCAAAGUCU	-7.1	(((((((((.((...)).))).)))))).......	3	9	11	11	-2.47435
YPR018W	UUCUGUUAUUGCUGUUACAGAGAAUUAUAUGUUUU	-4.7	((((((.((....)).)))))).............	4	6	8	8	-2.91251
YHR089C	AAUGAGUUUCAGAGGAGGUAAUAGAGGUGGCCGUG	-1.7	................(((.((....)).)))...	4	3	5	5	-2.3184
YDR050C	ACUAAAAAUGGCUAGAACUUUCUUUGUCGGUGGUA	-2.9	((((....((((.(((....)))..)))).)))).	4	4	11	11	-2.35699
YIL039W	GAUGCUCAGGUGUGCGGUCAAGAAGUUUGCAUAUU	-6.1	........(((((((((.........)))))))))	9	9	9	9	-2.96215
YER056C	CUCUAUUAUAACGAUUUAUAAGAAUGUUGGAAGAG	-3.6	((((....((((.((((....))))))))..))))	4	4	12	12	-2.79162
YPL041C	CAGGAACAUGACUGUCAUGAAUCUUUUCUUCAGGC	-4	.((((.(((((...)))))..))))..........	3	5	9	9	-3.25495
YCR084C	GGGGAAGAAAGAAAUCAGCUUUCCAUCCAAACCAA	-6.1	(((((.(((((.......)))))..)))...))..	7	5	10	10	-3.03289
YML100W	CAAGAUCAACACAAUGGCUCUCAUCGUGGCAUCUU	-6.3	.(((((...(((.(((.....))).)))..)))))	5	5	11	11	-3.08048
YDR035W	UUAUGUUCAUUAAAAACGAUCACGCCGGUGACAGG	-4.3	................(..((((....))))..).	4	4	5	5	-2.7406
YLR113W	UGCCACAUGCGAAAGCGGAGUGGGCGUAUUCUCUG	-8.6	..((((.(((....)))..))))............	4	4	7	7	-3.06081
YJL177W	UUUAAAAUGGCAAGAUACGGUGCUACUUCAACCAA	-3.5	.......(((((........)))))..........	8	5	5	5	-2.40997
YPR110C	GAUAUGUCAAAUAUUGUGGGUAUUGAAUAUAACCG	-3.1	..(((((..((((((...))))))..)))))....	3	6	11	11	-2.80132
YGR041W	GGUGACGAAGGAUCACCAUACAACAACUACUAAAG	-6.9	((((((....).)))))..................	4	6	6	6	-3.27386
YGL092W	UUGCUUUUUAGAACCACAAGCAAAGGAGAAGCAGU	-6	(((((((((................))))))))).	16	9	9	9	-3.23639
YMR049C	UAGGUCAAUGAUGGCUAAGAACAACAAAACUACCG	-3.4	..(((((....)))))...................	4	5	5	5	-2.76917
YBR161W	GGCAGUGCGAAGCGGUGCACCUUACAACAGUGCUA	-7	.(((.(((...))).))).................	3	3	6	6	-3.05208
YIL076W	AAAUCAUGGAUUACUUUAAUAUCAAGCAGAAUUAC	0	...................................	-2	0	0	0	-2.81917
YGR101W	GUGAACAUGUCAGGUGUAAGCUCUGUUAUGCUCGG	-7.1	.(((.((((.(((((....)).))).)))).))).	4	5	12	12	-3.02098
YDL226C	CAUGUCAGAUUGGAAAGUGGACCCAGAUACCCGCA	-3.7	................((((..........)))).	10	4	4	4	-2.82803
YGL001C	UUUAUUUGCAACUCUACCUGGAAGGGCAAACAAAA	-4.8	(((.(((((...(((....)))...))))).))).	4	5	11	11	-2.79762
YNL307C	UAUGUCUACGGAAGAGCAGAAUGGUGUUCCUCUGC	-9.1	........((((.(((((......))))).)))).	6	5	9	9	-2.99532
YLR060W	UAACACCGAGCCAGCAUGCCUACCGUCUCCGUGAA	-4	...(((.(((.(.(........).).))).)))..	8	3	8	8	-2.73485
YOL030W	UACACACACAGCUCUAAAUAGCUAUGUUACUACGU	-4.7	.....(((.((((......)))).)))........	6	4	7	7	-2.73285
YGR181W	UUGAGCUUAUUUAAUCAAGAAAAUGGGUCUAUCAU	-4.6	.(((((((((((........))))))))...))).	8	11	11	11	-2.60872
YML077W	CAUGGGGAUAUAUUCAUUUUGGAUCUUUGAUAGGC	-1.2	...((((((.((.......)).)))))).......	7	6	8	8	-2.99858
YKL122C	UAACAGACCUAAUUGAACUGGAAAACAUGUCUGUG	-5.5	..((((((....((........))....)))))).	8	6	8	8	-2.73893
YCR046C	CAUAGCGAUGUGGAGCAGGAACGUCAGAUUGCUUG	-9.5	...((((((.(((.(......).))).))))))..	6	6	10	10	-3.01622
YNL037C	GUACCUUAAUAUUACUGGUAACAAUCAAGGUUCAU	-2.6	.((((...........))))...............	11	4	4	4	-2.66604
YDR516C	AAUCGAAUCAUAGAUACACAGUAAUGUCAUUUGAA	-3.4	..((((((.(((..(((...))).))).)))))).	3	6	12	12	-2.78618
YLR056W	UAUGGAUUUGGUCUUAGAAGUCGCUGACCAUUAUG	-5.8	........(((((...(....)...))))).....	4	5	6	6	-2.87716
YER042W	GUAAAUCAAGUUGCAAUGUCGUCGCUUAUUUCAAA	-2.9	(.((((.((((.((......)).)))))))))...	6	4	11	11	-2.67715
YGR255C	CAGAGGCAUGUUCUUUUCAAAAGUUAUGCUUACUC	-6.9	.(((((((((..((((...)))).))))))).)).	3	9	13	13	-3.23864
YHR170W	GGAUGGAAUUCACACCUAUAGAUCCGCACCAGCAC	-3.7	((((.................))))((....))..	17	4	4	6	-2.87863
YKL166C	CGAGUGGACAUACGAGACACUUUGUGCAGUCGUCG	-8.4	(((.((.(((............))).)).)))...	12	3	8	8	-2.90039
YHR197W	UUUGAGCAUGUCAGAGGAAUUUAUCGCAGUUUCUA	-4.1	.((((.....))))(((((((......))))))).	6	7	7	11	-3.0804
YDR182W	UUCUACUAAUCUGUUGGAUACAUUAGACAAUAAGC	-3.4	.........((((.((....)).))))........	4	4	6	6	-3.01712
YLR419W	CGCAAUUGCUUUCAUUAAUUUUUGAUAAAUGGCCA	-2.5	.((.(((....(((........)))..))).))..	8	3	8	8	-3.10591
YOL102C	GUGGACUUGACAAUGCGCCAGGUACUACAAAAAGA	-7.9	(((((((((.(.....).))))).)))).......	5	9	10	10	-2.92926
YGR275W	AGAUAGAGAAAAUGGACCCACAGACGCUCAUUACU	-4	.....(((....((......))....)))......	6	3	5	5	-2.74478
YBR072W	CCGAUAAAGAUAUAUCAGAUCUCUAUUAAAACAGG	-2.2	..((((.((((.......)))).))))........	7	4	8	8	-2.49323
YOL151W	ACGCCCGUAAAUAUGUCAGUUUUCGUUUCAGGUGC	-3.8	.((((((.((((......)))).)).....)))).	6	6	10	10	-2.71652
YOR187W	UAGCUCGACAAAGGUAACAGACAAAAAUGUCAGCU	-5.9	.((((.((((...((.....)).....))))))))	5	4	10	10	-2.83721
YML129C	AGAUAGUCAUGUCCAAAUACGCUUGGUAUACCAGA	-3.4	.((((....)))).........((((....)))).	4	4	4	8	-2.53836
YER134C	ACGCGUUUAUUAUGACUGGAUACCCUGACGUGGCC	-6.4	.((((((...(((......)))....))))))...	6	6	9	9	-2.88
YMR304W	GGCUGUAACCGGAGAGACGGAUCAUAAGGCAAUUU	-5.6	.(((....(((......))).......))).....	6	3	6	6	-3.16084
YIL147C	AGUGGAGAAGAUCUUAUAGAUCUAUCAUCCAAUUA	-10.1	..((((((((((((...)))))).)).))))....	3	12	12	12	-3.57893
YLR440C	AAUGUUGGAAGAGCAACUAUAUUUGUUAGCUUGCA	-4.9	............(((((((.......))).)))).	7	7	7	7	-3.035
YJL072C	CGGCUGAUCUGAAAUAAGACUAGUUUCAUAGACGC	-4.9	.(((((.(((......))).)))))..........	6	5	8	8	-2.92684
YLR321C	GCAGCACACAAUGUCGCACCAAAACCAGCUUAUUC	-2.8	((.(((.....))).))..................	5	3	5	5	-2.69805
YIL044C	GGGGCAAUUUACAAGCGAUGUCGACGUCAGUCCCA	-7.3	(((((...........((((....)))).))))).	4	5	9	9	-2.96815
YBR164C	UCAUUUGUAUUUACGAAACGGUGAGUAAUAAGGUU	-5.1	.......(((((((......)))))))........	6	7	7	7	-2.67737
YMR301C	AAUGCUGCUUCUUCCAAGAUGUCCUGUAAUUGGGC	-3.4	....................((((.......))))	7	4	4	4	-3.20946
YER120W	AGUAUGUCUGCUGUUGAAAUUUCCCCUGACGUGUU	-3.4	..((((((...................))))))..	19	6	6	6	-2.62776
YHR167W	CUGCUCAAGUUAUCAAGUUCAUAGCAUGACAAAGG	-3.9	.((.(((.(((((.......))))).)))))....	7	5	10	10	-2.88522
YKR081C	CAGGAGAACACUGGCAGAAAAAAUGAUUAGAACCG	-2	(((.......)))......................	7	3	3	3	-2.60417
YHR063C	AAGUCUGUACAAUAUGACUGCACCACACAGAAGUA	-2.9	.((((..........))))................	10	4	4	4	-2.82483
YLR357W	GCACGUCGCGCAGAACCAGACGAAGCGGAGAAUAU	-5.3	((.((((...........))))..)).........	11	4	6	6	-3.0395
YCL059C	CGAUGGUGUCUACACAUAACAGAGAUAAACCUUGG	-4.5	(((.(((((((.(........)))))..)))))).	8	7	11	11	-2.76645
YDR224C	UACACACAUACAAUGUCUGCUAAAGCCGAAAAGAA	-1	...............((.((....)).))......	4	2	4	4	-2.17563
YDL189W	CCAUAUUGUACCAGCAAGCCGUGGUGACAGUAUGU	-12.5	.((((((((((((........)))).)))))))).	8	12	12	12	-3.13252
YGL095C	AGUGACUUGGUUUUGAGUUAAGGCCAUCUUUUACU	-7.1	(((((..((((((((...))))))))....)))))	3	8	13	13	-3.08584
YOR208W	GACGUUGCUAUUGAUGGAUCGCAUAGCACAGCAAU	-6	.....(((((((((....))).)))))).......	4	9	9	9	-3.52896
YOR063W	CAUGUCUCACAGAAAGUACGAAGCACCACGUCACG	-1.3	...............(((((........))).)).	8	5	5	5	-2.43078
YBR106W	GAGAACCGAGCAGCCCGCCAUGAAUCCUCAAGUCA	-1.3	(((......((.....))........)))......	5	3	5	5	-2.63479
YGL022W	UCACAGCUGCCAUGGGAUCCGACCGGUCGUGUGUU	-7.1	.((((.(.(((..((.......))))).)))))..	7	4	10	10	-3.17145
YMR083W	CAUGUUGAGAACGUCAACAUUGUUCACCAGGCGUG	-6.9	((((((..(((((.......)))))....))))))	7	6	11	11	-2.70554
YDR002W	AAUGUCUAGCGAAGAUAAGAAACCUGUCGUCGACA	-5.1	..((((..((((((.........)).)))).))))	9	6	10	10	-2.44099
YER044C	GGAUUCAAAUACACUAAAGUAUCAGAUAAUGUUCA	-2.9	((((((..((((......))))..))....)))).	6	6	10	10	-2.61396
YIL158W	GAUGGGCAAUGUGUCUGUGGCAGUGGGAACGGCAG	-6.5	.(((((((...))))))).((.((....)).))..	4	7	7	11	-3.18546
YLR342W	GAUAGUUAGAGGACAUUAACCUCUCUUACGUUCGC	-7.6	((..((.(((((.......)))))...))..))..	7	5	9	9	-3.10417
YHR031C	GUCGAGAGAUUUGUUCUUAUAAGACAUCCCGAUGU	-4.8	((((.((..(((((....)))))...)).))))..	4	5	11	11	-3.25284
YLR268W	GUGACACCCCGUUACACACUCACAAUUAAGUAGGG	-4.9	(((((.....)))))...(((((......)).)))	6	5	5	10	-2.84332
YEL031W	GGUAAAUGACAAAGAAAUCAUUUGUGAGCAGUCCU	-4.4	((....(.(((((.......))))).).....)).	7	5	8	8	-3.01033
YNL177C	AAUGAACUUCCACACGGCAAGAAUAUCUCAGGUCG	-3.9	..............((((..((.....))..))))	5	4	6	6	-2.91884
YGR049W	AACAAAUGCAAGUCUCCCCAGCUAUUGUAAAAGGU	-2.2	.((((..((...........))..)))).......	11	4	6	6	-2.64102
YJL029C	AAUGCUGGAAGGUACGGUAGAUUAUGACCCGCUGG	-4.4	....((((..(((.((........)))))..))))	8	4	9	9	-3.33728
YDR233C	GCAAAUAUGUCCGCCUCAGCUCAACAUAGCCAAGC	-2.7	((...(((((..((....))...))))))).....	4	5	9	9	-2.61442
YLR020C	GGCACCUUUACGAUAAGCAUGGUAAAUAAGGUGGU	-8.5	..(((((((((.((....)).)))...))))))..	4	9	11	11	-3.20911
YAL040C	AGGAAACGAAUUGCCCGAGUAGUCUCCUCUGCCGA	-5.2	...............((.((((......)))))).	6	4	6	6	-3.37605
YGR150C	AUAAAUAUAAACAUGUACAUGGCCAGAUGUGGCCC	-8.4	....................(((((....))))).	4	5	5	5	-3.44085
YJR073C	GCGAUGAAGGAGUCAGUCCAAGAGAUCAUCCAGCA	-5.6	(((((((.(((.....)))......)))))..)).	5	7	10	10	-2.8707
YJL143W	GAGUACACGGGAGCGUUAUGUCAGCCGAUCAUUCG	-4.8	((((...(((..((.....).)..)))...)))).	5	4	9	9	-2.38814
YJL217W	CAAUGGUCGAAUCUAAGAAUACUGAAUUAUCGCAA	0	...................................	-2	0	0	0	-2.78123
YML052W	AAGUAUAGUAACGCAUAUCCGCACAAUACUAUGGU	-5.1	.(.(((((((..((......))....))))))).)	6	7	10	10	-2.91596
YJL196C	GUAUGGUAAGUGAUUGGAAAAAUUUUUGCCUCGAG	-5.3	....((((((.((((.....)))))))))).....	5	6	10	10	-2.94517
YFR051C	AAUGGUGGUUUUGGCUGCUUCUAUCACUACGCGUC	-6.5	.((((((((..(((......)))..))))).))).	6	8	11	11	-2.89486
YKL127W	AAUGUCACUUCUAAUAGAUUCUGUACCAACAGUUG	-2	....................((((....))))...	4	4	4	4	-2.74644
YOR285W	AAUGUGGAAGGCCGUGAUGAAUGCUUGGAAUGGAA	-2.1	...........((((..(((....)))..))))..	4	4	7	7	-2.73128
YPR103W	AAACAUGCAAGCUAUUGCCGAUAGUUUCAGUGUAC	-8.1	..((((..((((((((...))))))))..))))..	3	8	12	12	-2.72333
YBR160W	UAUUCAAGCCAGCACAUCAGCUACAGUGGAAAAUA	-3.9	..((((....(((......)))....)))).....	6	4	7	7	-2.71771
YGR119C	UGUUGACCAAUUGAUCACAUGUUUGGUUUCAGCGG	-6.8	((((((((((............))))..)))))).	12	10	10	10	-3.0077
YMR146C	GAAAUAGCACAGACAAGGAAUAUGAAGGCUAUCAA	-2.5	...(((((.((...........))...)))))...	11	5	7	7	-2.67679
YPR079W	GAUCGCACACUGGAAAAUAUGUUGAAACGAUCAUC	-3.8	(((((......................)))))...	22	5	5	5	-2.86136
YPR081C	CAACAUGCCGUUAAUGUCCAAUUCGGAAAGAGAUA	-1.8	.......(((.............))).........	13	3	3	3	-3.19368
YER149C	AGUCCUGUGUUCGAGAGGGAGAAUAACGGUGGAUA	-6.9	.((((..(((((........))))).....)))).	8	5	9	9	-3.20364
YGR167W	GCGAGUCACCCAAAAGAGCAGUUGAAGGACGCCGC	-5.9	(((.(((...(((........)))...)))..)))	8	3	9	9	-2.61549
YPL145C	CUUAAGUAAACUUUUCUUUGAGUUUGACUCUAUCA	-4.9	....(((((((((......)))))).)))......	6	9	9	9	-2.82267
YLR260W	AGAAAAGAAGAGUAAAAGGACUCUUGAUAUUAUCU	-5.5	.......((((((......))))))..........	6	6	6	6	-3.21852
YIL019W	GCCAUAAAAAGAUGACCCUUGAUGAUGACGACUAU	-1.5	..(((...(((......)))....)))........	6	3	6	6	-2.75648
YER137C	GAGGGUUGUUAUAACAAGGAAUGUGUGAAUCAUCA	-2.1	((.((((..((((........))))..)))).)).	8	4	10	10	-2.96073
YDR036C	GCUUGUUUCCUGCGCCUGUGUACGGGAAUCCUCAU	-6.9	......((((((.((....)).)))))).......	4	6	8	8	-2.93337
YDL015C	GAUACAUAUUUUGAAUUUAAUUUGAAAAUGCCUAU	-2.3	......((((((.((......)).)))))).....	6	6	8	8	-2.74367
YER023W	UAUGACUUACACAUUGGCAAUUUUAGGCUGCGGUG	-4.3	.........(((...(((........)))...)))	8	3	6	6	-2.80276
YKR066C	UAUGACUACUGCUGUUAGGCUUUUACCUUCACUGG	-2.5	..........(((....))).....((......))	6	3	3	5	-2.88714
YLR028C	GAUUAGAUAACAUUCAAGAUCUAAUCAAUACCCCA	-7	((((((((..........)))))))).........	10	8	8	8	-2.91168
YGR105W	UAAUGGCUGUAGAUGUUCCUCGUGCGGUGAUUAAU	-9.4	((((.((((((((......)).)))))).))))..	6	8	12	12	-2.64767
YDR272W	AAUGCAGGUUAAAUCGAUUAAAAUGAGAUGGGAGU	-0.1	....((..((((.....))))..))..........	5	4	6	6	-2.62805
YDL219W	GAUUUACAAUGAAGAUUGUCUUACAAAAAGUCAGC	-3.5	((((((((((....)))))........)))))...	4	10	10	10	-2.74706
YLR359W	GCUUUUCCAGUAAGUUGCUACAACUAAAGUGAAAU	-3.2	...((((.....(((((...))))).....)))).	3	5	9	9	-2.71307
YBL091C	CAAGUACUGUAGAAGCUCUACCGUAUUGAAAAAUG	-7.7	..(((((.(((((...))))).)))))........	3	5	10	10	-2.79243
YJL002C	UGCUUCUUUAGCUCGGAACAAGACGCAAACUACAA	-3.5	(((.((((...........)))).)))........	11	4	7	7	-2.98438
YHR202W	AACAGUGUAAAAUGAUACUAAAGCUUGUACACUGU	-7.2	.((((((((..................))))))))	18	8	8	8	-3.11067
YMR220W	UCGGCUGCCUCGAGAAAUGUCAGAGUUGAGAGCCU	-8.5	..((((..(((((............))))))))).	12	5	9	9	-3.03988
YNR011C	AGCGUGUAUAGCAACACAUGUCAAGUAUUACAUCU	-4.6	.((((((........))))))..............	8	6	6	6	-3.19101
YLR103C	UCGCACAUGUAUUAUGGAAUCAGCCAGUUUAGCGA	-4	((((.....((...(((......)))...))))))	6	4	9	9	-3.15429
YMR201C	UAUGACUCCCGAACAAAAGGCCAAACUAGAGGCUA	-5.3	..................((((........)))).	8	4	4	4	-2.98064
YOR346W	GCAUAUCCAGCGAUGGGUGAACAUGGUGGUCUUGU	-8.1	(((...(((.(.(((......))).))))...)))	6	3	10	10	-3.44725
YNL234W	GGGACUCGCCACCGGACCGCUGCAGUUGUUUGCAU	-7.4	((..(........)..))..(((((....))))).	8	5	5	8	-3.30777
YOL041C	GAUUAUCACGCUAUAAAUUUUAAAGUGAAAAAUGU	-2.6	.....((((..((.......))..)))).......	7	4	6	6	-2.70337
YHR154W	GUAGCAUACUGGUAAAUAUACGAUCCAUGAGCACA	-3.6	((.((.((.(((............))))).)))).	12	3	9	9	-3.19496
YGR035C	ACGUAAUGUUACUCACACCAGCCAAGACUACAAGA	0	...................................	-2	0	0	0	-2.70165
YML053C	UCAAGUGUGCUGCGUGAAAUGCUCUCAUACUAUGA	-7.9	(((((((((..((((...))))...)))))).)))	3	9	13	13	-2.71593
YPL127C	GCAACAUGGCACCCAAGAAAUCCACUACCAAGACC	-1.1	((......)).........................	6	2	2	2	-2.63301
YGR086C	CUUUUCCAUUGUUAGCAGUAUUGCAAAGUGAAGAA	-3.9	.((((((.((((..........)))).).))))).	10	6	10	10	-2.69461
YGR029W	CAUGAAAGCAAUAGAUAAAAUGACGGAUAAUCCAC	-1.3	........................(((...)))..	3	3	3	3	-2.96366
YIL016W	GUUUCCGUAAUGUCGCACAACGCAAUGGAACAUUG	-5.3	..((((((..((.((.....)))))))))).....	5	6	10	10	-2.95747
YDL195W	GGUGUAGAACAUUAGGACAAGGCAAGCUUCUGCGA	-4.1	..(((((((..((.(.......)))..))))))).	7	7	10	10	-2.94082
YLR409C	UAUGUCUAUCGACUUGAAAAAAAGAAAAGUCGAAG	-7.6	........(((((((...........)))))))..	11	7	7	7	-2.98408
YOL072W	AGAUAGCAAUGGACAUGGCCAACCAGUUGCUAGAU	-7.4	...(((((((.....(((....))))))))))...	4	7	10	10	-3.19139
YPL043W	UUACCAAUCUACCAAAGUGAGAUGGAAGAAACAAU	-3.8	.......(((.(((........))).)))......	8	3	6	6	-2.7877
YOR103C	UAUGGCAAAAGCACCAAAGGCAAACACACCAAAAG	-1.7	..(((........)))..((........)).....	8	3	3	5	-2.64841
YBR082C	AUUUCACUGACUAUAGAGUACAUACAUAAACAAGC	-0.6	.....(((........)))................	8	3	3	3	-2.35139
YBR282W	GUGAGGACAGCAAAUAACUAAAAUGAAAGGCUCAC	-3.9	(((((.....((...........)).....)))))	11	5	7	7	-2.73926
YMR014W	GUACGGAUAACCCAAAGGAAACAUGCCUUCCGAAU	-4.2	...((((........(((.......)))))))...	7	4	7	7	-2.81588
YGR204W	UCAUGGCUGGUCAAGUGUUGGACGGCAAAGCAUGC	-7	.((((((((..(((...)))..))))....)))).	3	8	11	11	-2.8111
YPL049C	AAUGGCCGUAUCAGCCCGUUUGAGAACGACUGCCG	-6.6	...((((((.((((.....))))..)))...))).	5	6	10	10	-3.07384
YDL052C	AAUGAGUGUGAUAGGUAGGUUCUUGUAUUACUUGA	-6.1	...(((((..(((((......)))))..)))))..	6	5	10	10	-2.94558
YIL067C	AAUGGGUGUGCAUUUUGAUGAUAAUGCUAACACAA	-7.5	.....(((((((((........)))))..))))..	8	9	9	9	-3.27877
YDR236C	GACACGUGUUGUUGAAGUGUUGAUGUUUACGUGGA	-6.6	..((((((.((((((....))))))..))))))..	4	6	12	12	-3.03644
YNL191W	GAAAAUCAUUCGUGAUGUGCAGAUUCUUGAUUUUC	-4.9	((((((((....((.....))......))))))))	5	8	10	10	-2.98415
YBR146W	GCUAAAAUUUACUCGUUGUGGACAGAGUUUGAGCC	-6.7	(((.((((((..((......))..)))))).))).	6	6	11	11	-2.99056
YLR257W	AGAAUGGUUGACGCUAGGGGUAGUACGCCAUGUUU	-6.4	...(((((....((((....))))..)))))....	4	5	9	9	-2.85518
YKL059C	GAGGGUACUGAAAUUUCGGUAGCUCUCAUCAUAUC	-12.5	(((((((((((....))))).))))))........	4	11	11	11	-2.95887
YFL027C	ACAAAAUACGAUGCCAUUAAGGUCAUUAUUUCAUA	-3.5	.........((((((.....)).))))........	5	6	6	6	-3.33097
YPR175W	CUAGAAGCGUCUAUGUGUGAAAUGUUUGGCUCUGG	-5.8	(((((.((....((((.....))))...)))))))	5	5	11	11	-3.09966
YPR144C	GUCAAAGAAUAUGGUAUUGCUUAUAUCAGAAAUUA	-2.9	...........((((((.....)))))).......	5	6	6	6	-3.01097
YFL023W	CAUGGAUUUGUUAGCGGCCAGCGUAGAAAGUACGU	-3.9	..(((............)))(((((.....)))))	12	5	5	8	-2.90887
YLR026C	GCCGCAUCGACGCUCCUGUUAGACCUUUGAACGGA	-4.7	.(((..((((.(.((......)).).)))).))).	6	4	10	10	-2.7884
YDL092W	AAUGGCAAAUACUGGCUGUUUAUCACCAGGUGCAU	-6.3	....(((....((((.((.....)))))).)))..	5	4	9	9	-2.6938
YDL148C	CAUGGCCGGUUCACAACUUAAGAAUUUAAAGGCCG	-7.7	...(((((((((.........)))))....)))).	9	9	9	9	-2.80638
YLR058C	UAGCAAAGCAUAACAGCUUAAACCGAAUCCUCCUU	-3	.....((((......))))................	6	4	4	4	-2.4337
YMR191W	AAUAUGGCUGUCGGUGGUAAUAACUGGAGCAUGUG	-8.1	.(((((.((.(((((.......)))))))))))).	7	5	12	12	-3.16749
YGR207C	AAUGUCUGCAAAACAGCAACUACGUAUAUUAGUUC	-3.4	.((((.(((......)))...))))..........	6	4	7	7	-2.79592
YEL042W	GACUGCAAUCAACAAUCUUUAUUGGCGAACAGUUA	-5.7	(((((...((..((((....))))..)).))))).	4	5	11	11	-2.87794
YLL026W	UAUGAACGACCAAACGCAAUUUACAGAAAGGGCUC	-1.7	...............((..(((....)))..))..	4	3	5	5	-2.68334
YDL209C	UUUGGAUGACAUCUUGGAGGGAUAAAUCCGCGAAA	-5.7	..(((((...(((((...)))))..))))).....	3	5	10	10	-3.02613
YJL069C	AAUGACAAUGGCAACAACCGCAAUGAAUGUUAGCG	-2.5	..........((((((..(.....)..)))).)).	5	6	7	7	-2.87945
YJL030W	UAUUGAAAACCACUUCAAAGGGGCCCAAUAGCACA	-3.7	(((((....((........))....))))).....	8	5	7	7	-2.86726
YLR449W	CAUGUCUGAUAUGCUUCCAUUGGCUACGUAUAGCC	-4.7	(((((...)))))........(((((....)))))	4	5	5	10	-2.64064
YPL051W	UAAAGCAUAUAAAGCGCACCGCACACAUGUUUCAU	-4.1	..((((((.....(((...)))....))))))...	3	6	9	9	-2.88076
YLR003C	AAUGUCUAAUCCAGAUGAUUUAGAUGAUGGACUCG	-3.6	...((((((..(....)..))))))..........	4	6	7	7	-2.90851
YDR378C	GAUGUCCGGAAAAGCUUCUACAGAGGGUAGCGUUA	-3	.............(((.((......)).)))....	6	3	5	5	-2.90344
YFL038C	AUAUGAAUAGCGAGUACGAUUACCUGUUCAAACUG	-5.1	...(((((((...(((....)))))))))).....	4	7	10	10	-2.71124
YJR070C	UAGGAUAAACUGUAGUCCUUCUAACAUACCACGCA	-4.2	.(((((........)))))................	8	5	5	5	-2.51481
YNL220W	AAUGGUUAACGUUGUAUUGGGCUCCCAAUGGGGUG	-6.1	.........((((.((((((....)))))).))))	4	6	10	10	-2.64553
YGL030W	GACCGGAGUGUUUAAGAACCUACAGCUUAUUCAAU	-1.6	........((..((((.........))))..))..	9	4	6	6	-2.26807
YLR380W	AUACGGAUACGUACGCACACAGAAGCAUAAAAGCA	-3.9	.((((....))))...........((......)).	6	4	4	6	-2.85549
YPR187W	UCAUGUCAGACUACGAGGAGGCGUUUAACGACGGU	-4	....(((.....(((......))).....)))...	6	3	6	6	-2.71462
YLR077W	GAUAACAGGGACGUGCGCCGCUAAUGUCAUUCAGA	-4.1	((((..((((.(....))).))..)))).......	4	4	9	9	-3.21546
YGL228W	GCUGUUACAUCUAAACAAGAACGCAGCGUAACGAA	-6.5	(((((....(((.....)))..)))))........	5	5	8	8	-2.97672
YKL194C	UGUCUCGCAAUAUGAAAAUACAACUUGUAAGAUGG	-5	.((((.((((..((......))..)))).))))..	6	4	10	10	-3.18833
YNL083W	AAUGCUGCUGAAAAAUUGCGAGACGGACAAGCAGC	-7.4	...((((((....................))))))	20	6	6	6	-3.24381
YLR050C	GAUAAUGAAGCUAGGACAUCGUGAGCAACAAUUCU	-1.8	.........((((.(....).).))).........	4	4	5	5	-2.90888
YBR026C	AGAUGCUUCCCACAUUCAAACGUUACAUGUCGUCC	-1.4	.(((((.....((........)).....).)))).	8	5	7	7	-2.76114
YMR234W	AAGUGUCACUCCUUGCUUAUCGAAGGAACUAUCGA	-5.2	.........(((((........)))))........	8	5	5	5	-3.20211
YNR010W	GAGCACUGAAAGUCGCCAUAAAAUGAAUCUACAGA	-1.3	(.(((((...))).)))..................	3	5	6	6	-2.85413
YOL144W	GAUGGAUAGUGUAAUUCAAAAAAGAAUUUUUGUCG	-4.7	....(((((...(((((......))))).))))).	6	5	10	10	-2.74503
YJL204C	UCGGUAAAAUGGAUGAUCUGCUAAAAGUUCCCGAG	-3.3	((((..........((.((......)).)))))).	6	4	8	8	-3.05193
YLR438W	AGCAGCACAGAACCACAACACCAAUGUCCGAAGCU	-0.1	(((.(.(((...............))).)...)))	15	3	7	7	-2.66278
YDR321W	CAUCGCACUUUUGGAAGCGUAUCAUGAAAAGCGAU	-5.8	.(((((..(((..((......))..)))..)))))	6	5	10	10	-2.76217
YMR058W	GCAAAAAAUUAGAACUAGAUGACUAACGCUUUGCU	-4	(((((...((((..........))))...))))).	10	5	9	9	-2.99562
YGR061C	GGCUGUCCCUGCCUCGAAGUAUAUUUCUCUUCUAC	-6	(((.......)))..((((.........))))...	9	4	4	7	-2.91308
YLR100W	GAGGAUAGGAUGAACAGGAAAGUAGCUAUCGUAAC	-4	.(.(((((.................))))).)...	17	5	6	6	-2.90966
YBR035C	UAGUACACUUCACGGAUCUGCACUGAAAAUGACUA	-2.9	((((....((((.(........)))))....))))	8	4	9	9	-2.68636
YER055C	AAUGGAUUUGGUGAACCAUCUAACCGAUAGACUAC	-3.5	.......(((((..........)))))........	10	5	5	5	-2.94915
YNL006W	GAUGUCUGUUAUCUUAGUAUCUGCUGGCUAUGACC	-3.5	.......(((((.(((((....)))))..))))).	4	5	10	10	-3.09145
YDR287W	GCGAUGGUAUUAACGAGGCAAGUACUAGAGGAAGU	-4.3	.(..(((((((.........)))))))..).....	9	7	8	8	-2.93529
YDR127W	AGAUAAUUGUAUAUUACGAUGGUGCAGUUAGCCAA	-5.7	...(((((((((.........))))))))).....	9	9	9	9	-2.99242
YPL078C	AAUGAGCAUGAGUAUGGGUGUCCGUGGCCUAGCGU	-6	.....((..(..(((((....)))))..)..))..	4	5	8	8	-2.71901
YDR243C	CGGAUGGCAAGACCAAUCGAUGUUAGUCAGCUGAU	-5.3	(((.((((..(((........))).)))).)))..	8	4	10	10	-3.05612
YJL157C	GAUCCACUGGAAAGCUUCGUGGGCGUAAGAAGGCA	-7.1	...((((.(((....)))))))((........)).	8	4	7	9	-3.12483
YGL247W	GAAUGGAACUCCGUAGUUUUUCUAGACAGCCUGAU	-3.4	..((((....)))).((((....))))........	4	4	4	8	-3.33495
YDR056C	GUACAAUACUCAUUGAAGGAAAGAUGCUUGUGCGG	-5.8	((((((....((((........)))).))))))..	8	6	10	10	-2.7538
YGR281W	AUAAAUACGGAGGUAGAACAGCUCUCCGCGUGUAU	-8.4	.......(((((((......)).))))).......	6	7	7	7	-3.28416
YER010C	AAUGUCAGAUCUUCAAAAGUUACAGAGGUUCUCAA	-3.9	......(((.((((..........)))).)))...	10	4	7	7	-3.10305
YBR039W	UUGAGACUGAACCGUUUUGGUUAAUUUCAGGUGGA	-6	((((((...((((.....))))..)))))).....	5	6	10	10	-2.59034
YOR165W	UAGUCAUGGCUGAUAGACCUGCUAUUCAGUUGAUA	-8	..((((..((((((((.....))).))))))))).	5	8	12	12	-2.99128
YBR074W	GGCAUGAAAUUAAAAAGUGUAUUCAGAUCAGUUCU	-0.9	.((((...........))))...............	11	4	4	4	-3.20763
YDR527W	CACCAUCGUAAUGGACUUACUGGGCGAUAUAGUGG	-6.8	(((.(((((...(......)...)))))...))).	6	5	9	9	-3.02984
YOR275C	CAGUGUGACAUGAGUGAACUGCUUGCCAUUCCACU	-6.2	.((((.((.(((.((((.....)))))))))))))	5	4	13	13	-3.4304
YPR091C	AAAAGUAGCAUUAAAAGACCAUAAUGGCUAGCUUG	-5.2	..(((((((((((........)))).))).)))).	8	11	11	11	-3.23026
YPR182W	AAUGAGCGAGAGCAGUGAUAUCAGCGCGAUGCAGC	-4.9	.....(((...((..((....))..))..)))...	4	3	7	7	-2.81806
YKR057W	ACCAAAAUGGAAAACGAUAAGGGCCAAUUAGUCGA	-2.2	.(((...)))....((((.((......)).)))).	6	4	6	9	-2.48537
YPL246C	GGUCGUGCUAUGAAUUGGAAGUCGUACGUUUUUCC	-3.6	((....(((((((........))))).))....))	8	7	9	9	-3.04697
YBR104W	AUUUCGUGUAUUACAAUUACAGUUAGUCAUGAGUG	-4.1	..((((((..(.((.......)).)..))))))..	7	6	9	9	-2.91863
YOR259C	GAAUGAGUGAAGAACAGGACCCUUUAUUAGCAGGA	-3	.....(((((((.........))))))).......	9	7	7	7	-2.76979
YDR329C	GGAGGCAAACCACUAAAAGGAUGGCCCCAAAUCAA	-8.8	((.(((...((.......))...))))).......	7	3	7	7	-3.12906
YBL018C	GGCAGAUAAAUAGUUUGAUAAAUGGCCAGUUGUGA	-2.5	(((.....................)))........	21	3	3	3	-2.86714
YLR250W	CAUCCCUGUUCUAUUAAAAUUGUGGAAAUGAGGUU	-5.6	...(((..((((((.......))))))..).))..	7	6	9	9	-2.69221
YER012W	AAUGGAUAUUAUUCUGGGCAUCCGUGUACAGGAUU	-6	..........((((((.(((....))).)))))).	4	6	9	9	-2.75477
YKL189W	UACGUGUUAUCCGUAAGAGGCUUAUUGCACGUAAU	-8.9	(((((((...((......))......)))))))..	6	7	9	9	-2.91058
YNL236W	UUAGUAUGAUGCUUGGAGAGCAUUUAAUGAGCUGG	-6	.((((..(((((((...)))))))......)))).	3	7	11	11	-3.31072
YPR108W	ACACGGCAAAAUGGUAGACGUGGAAGAGAAAAGUC	-4	.((((.............)))).............	13	4	4	4	-2.74139
YDR489W	GACUCGGUGAUGGACAUUAACAUAGACGAUAUUCU	-4.4	...(((...(((........)))...)))......	8	3	6	6	-3.02266
YCR092C	UGCAAAUAGAUUUAUUUUGUUGAAUCUAUUAACAA	-8.4	....((((((((((......)))))))))).....	6	10	10	10	-3.16978
YLR052W	AACAAUGAAGUUCGAAGACCUCUUGGCAACCAAUA	-3	.........((((.(((....))).).))).....	4	4	7	7	-2.99694
YJR118C	AAGAAUAAAUUCUAAGAAAAUGGCUCAAGCCUUGA	-3.7	.((((....))))........(((....)))....	4	4	4	7	-2.76439
YNR024W	AAUGAGUGCUAACAAUGGUGUCACUGGCAAACUCU	-5.9	...(((((((((((....)))...))))..)))).	4	11	11	11	-2.77532
YHR128W	AAAAUGUCUUCGGAACCAUUUAAGAACGUCUACUU	-0.9	.(((((((....))..)))))..............	4	7	7	7	-2.6494
YGL047W	CUCUUUCAAACAAUGGGUAUUAUUGAAGAAAAGGC	-2.5	.(((((....(((((.....)))))....))))).	5	5	10	10	-2.84473
YBR149W	GAUAAAAGCGUCUUGAUUUUAAUCAACUGCUAUCA	-5.3	(((...((((..(((((....))))).))))))).	4	5	12	12	-2.73167
YHR072W	AACAGAUGACAGAAUUUUAUUCUGACACAAUCGGU	-4.1	......((.((((((...)))))).))........	3	6	8	8	-3.19155
YLR208W	AAUGGUCGUCAUAGCUAAUGCGCACAACGAAUUAA	-4.5	.....((((....((....)).....)))).....	4	4	6	6	-2.57669
YIL143C	CAUCUACUGACGUUGGAAUCAGUGGAAGAUAAAUC	-9.2	..((((((((........)))))))).........	8	8	8	8	-3.02458
YOR155C	AAUGUCCUCAAGAUAUAGAGUGGAAUAUCAUUUGA	-3.2	.(((((.....))))).(((((......)))))..	6	5	5	10	-3.06371
YNL283C	CUGUCCUCCGUCCUUCGAAGAAAUAAAGAGGAGAA	-6.1	.(.(((((.....(((...))).....))))).).	3	5	9	9	-3.38817
YMR138W	CAUGGGACUACUAAGUAUUAUCAGGAAACAGAAGC	-0.2	..(((.....)))......................	5	3	3	3	-3.05962
YDL046W	ACUGGCGCUACUUAAAGAGCUGAUUCGCCAAGGCA	-5.7	..((((((..(((...)))..)...))))).....	3	6	9	9	-2.68681
YMR088C	UCUUCACUAAGCUCAGAGCCCUAGUUGUUGAGGGA	-6.8	((((((...((((.((....))))))..)))))).	4	6	12	12	-3.21563
YDR284C	GGACACCUGCUAUAAACUGAAUUGUGUCCAAUUUU	-8.6	((((((...(........)....))))))......	8	6	7	7	-2.91104
YLR175W	CCUACACAGAGGACCGAUAUACACAAUGUCAAAGG	-3.8	(((......)))...(((((.....))))).....	6	5	5	8	-2.71076
YDR486C	GGCAAUUAUGAACAGGAUUUUCGGAUAUGGGAACA	-1.1	.................((((((....))))))..	4	6	6	6	-2.8113
YBR102C	AAUGGUUGAGUUUUCUUUGAAGAAGGCCAGAAACA	-6.1	.....(((.(((((((....)))))))))).....	4	7	10	10	-3.06678
YIL027C	UCAAGAGAUGUCGUUUGUUUCCAAGCUUCUCUAUA	-6.5	...(((((....(((((....))))).)))))...	4	5	10	10	-2.93149
YMR134W	CAAAGGCCGGUAUGUCGUUAAAGGAUAGGUAUCUA	-3.5	.....(((....((((.......))))))).....	7	4	7	7	-2.84803
YLR298C	CAAUGACGAGAUACUAUUGUGAAUACUGUCAUUCG	-5	.(((((((...(((....))).....)))))))..	4	7	10	10	-2.93553
YNL118C	GACAAUGUCACUGCCGCUACGACACGCAUUGGAGA	-5.2	..((((((...((.((...)).)).))))))....	3	6	10	10	-3.05861
YGL026C	GACAGACCAUGUCAGAACAACUCAGACAAACAUUU	-3.9	((((.....))))......................	5	4	4	4	-2.64903
YGR231C	GCGGCUGCUAGAAAAGAAUAUAAUUUAGUGCUGAU	-7.3	.((((.((((((...........))))))))))..	11	6	10	10	-2.96526
YDL227C	AAUGCUUUCUGAAAACACGACUAUUCUGAUGGCUA	-4.2	...(((.((.(((..........))).)).)))..	10	3	8	8	-2.96249
YOR117W	GUGACUUAUUUGUGCAUUAUAGAGGUGAGAACAAA	-5	((..(((((((.((.....)).))))))).))...	5	7	11	11	-2.80656
YBL064C	GAAGCAAAGGAUGUUUAGUAGAAUUUGUAGCGCUC	-2	(..(((((...............)))))..)....	15	5	6	6	-2.78579
YDR297W	CGAUGAACGUAACAUCGAAUGCAACUGCAGCCGGU	-5.9	(((((.......)))))..(((....)))......	7	5	5	8	-2.91455
YLR300W	AAAUGCUUUCGCUUAAAACGUUACUGUGUACGUUG	-4.1	....((....))....(((((........))))).	8	5	5	7	-2.80048
YBR267W	GAUGAGUAGCAGUGGUGUUUAUACGUGUAAUUCAU	-6.7	.((((((.((((((.......))).))).))))))	7	6	12	12	-2.8152
YKL078W	GUUGCAAGAGUCUGCAGACAUUAUCAUGGCAGCAA	-6.5	(((((..(((((....)))....))...)))))..	4	5	10	10	-3.12391
YJR057W	CACCAUUUUGAAUGAUGGGUCGUGGCAAAUUAAUA	-4.9	..(((((......))))).................	6	5	5	5	-2.91629
YDR174W	GUCACACCAUGACUACAGAUCCUUCUGUCAAAUUG	-6.7	((((.....)))).(((((....))))).......	5	5	5	9	-2.82021
YER110C	UCCUGCCUUAGCAGCAUAAAAACUGAGGGACGAAA	-7.2	((.(.((((((...........)))))).).))..	11	6	9	9	-2.7624
YDR399W	AAUGUCGGCAAACGAUAAGCAAUACAUCUCGUACA	-4.3	..(((((.....)))))..................	5	5	5	5	-2.72016
YGR123C	UAUGUCAACACCCACAGCAGCAGAUCGCGCGAAGG	-3.8	...........((...((.((.....))))...))	5	2	6	6	-2.88719
YDL212W	ACGAUGUUCUCAUAUUCAGAUUUCUGUUCUAUCGG	-2.7	.(((((..........(((....)))...))))).	4	5	8	8	-2.84488
YPL208W	GAAGACUAUCAUGUCAUCAGAUGCGUUAAAAGCAC	-6.1	((.(((......))).))...(((.......))).	7	3	5	8	-3.21993
YDR248C	CUCAGUAAGCGUAUGGAUGGACAACGCAGUUGAUG	-6.4	.((((...((((.((......))))))..))))..	6	4	10	10	-2.97185
YJL129C	GAGGGUAUUCUAUUGGCUCUCAAGGAAGUCAUUCC	-8.9	((((((.........))))))..((((....))))	9	6	6	10	-3.79738
YOL115W	UAUGGGGGCAAAGAGUGUAACAGCCUCUUCUUCAA	-7.3	..((((((...((((.((....)))))))))))).	4	6	12	12	-3.16477
YDR315C	CGAUGCAAGUCAUCGGACGUGGUGGGGCAAAUAUA	-6.2	...(((...((((((....)))))).)))......	4	6	9	9	-3.33665
YDR032C	GAAUAAUAUAUUCAAUAAAUCAUCACCACUCUCUA	-1.5	(((((...)))))......................	3	5	5	5	-2.39758
YKR038C	GGGAGCAAAAUGGUCAACUUGAACACUAUCCCACC	-5.6	((((......((.(((...))).))...))))...	3	4	9	9	-3.1644
YDR296W	UUUCAGGGCAAAAGCAUGAAGGUAAACCAUUCAAU	-3.7	(((((..((....)).)))))..............	4	5	7	7	-2.94406
YOR157C	GAAUUGAGUGAGCAUGGCAGGUUUAUCGUUCGACA	-4.9	((((...((((((.......)))))).))))....	7	6	10	10	-2.7525
YIL145C	GAUGAAAAUCUUCCAUACUGUCGAAGAAGUUGUUC	-2.8	........(((((.........)))))........	9	5	5	5	-2.9435
YHR133C	ACUAAUGGGCAAGAAGAAGAGUAAGAACCAAUUAA	-1	.....(((...................))).....	19	3	3	3	-2.91406
YKL175W	CGCAAGAAAAUGGAAAAAAUUCCCAGGUGGUUGUU	-4.2	.((((.....(((.........))).....)))).	9	4	7	7	-3.10471
YPL271W	AAUGUCUGCCUGGAGGAAAGCUGGUAUAUCAUAUG	-3.8	.(((..((((.(........).))))...)))...	8	4	8	8	-2.65008
YOL097C	GUCGUAGAACAACGAUGAGCAACGACGAAACUGUA	-6.4	(((((.(..((....))..).))))).........	4	5	8	8	-2.7092
YJR040W	GUAUAGAAAGGGCGGUGAAUGUUGAUCUUGCAUAC	-3.2	(((.(((...((((.....))))..))))))....	5	4	10	10	-3.14437
YHL030W	UAUGUCCAUUUCUUCUGACGAAGCGAAAGAAAAAC	-2.9	........((((((.((......)).))))))...	6	6	8	8	-3.17304
YGL171W	CGAUAGUAGAAGUUAUCGAACAGGCAAGCCACCAU	-3.9	((((((......))))))....((....)).....	6	6	6	8	-2.83254
YHR121W	GUCCAUGAGUGUCAGCCUUGAGCAAACGCUCGGAU	-11.6	((((..((((((..((.....))..))))))))))	5	6	12	12	-2.7923
YDR476C	UAUACGGGUAUACACAAGUAUGUGGGAUUCGUUAA	-7.5	...((((((...((((....))))..))))))...	4	6	10	10	-3.04182
YGR282C	AAAAGAAAAACGGUCAAAGAUGCGUUUCUCUACUA	-5.6	...(((.((((((((...))).))))).)))....	3	8	11	11	-2.56731
YML012W	GAUGCAGGUGUUACAGUUAUGGUUGACAACUUUGA	-2.3	....((((.(((...((((....))))))))))).	4	4	11	11	-2.84502
YDL029W	AAUAAUAAUGGACCCACAUAAUCCAAUUGUCCUUG	-3	.........((((...............))))...	15	4	4	4	-2.92829
YBL007C	UGUAACAUAGCCAAGGCGACAGAGUGUGUUAUAUA	-6.4	(((((((((((....)).......)))))))))..	4	11	11	11	-3.00182
YML060W	GAUGUCUUAUAAAUUCGGCAAACUUGCCAUUAAUA	-5.2	................((((....)))).......	4	4	4	4	-2.8692
YJL167W	AACCAACAGGUAUUGGACUGACAUAGGCACAAUAA	-4.7	.(((....)))((((..((......))..))))..	6	4	6	9	-2.59486
YBR235W	GUUUUUGCCAGCCAAUUCUCUUUAAGAAUAGGCCU	-7.5	..........(((.(((((.....))))).)))..	5	5	8	8	-3.44346
YJL012C	GCUAUGAAGUUUGGUGAGCACUUGAGCAAGUCUCU	-5.2	((((.......))))(((.((((....))))))).	7	4	7	11	-2.8457
YDR415C	CCGCUGAUUAGCACAAUAUGAGGAUACAGUCGCUU	-3.4	.((((((((..((.....))..))).))).))...	5	8	10	10	-2.74502
YNL320W	GCACUGUAGAAUCCUUUUCUGGUCUCAUGUUGUGG	-4.9	.(((..((((..((......))..)).))..))).	6	4	9	9	-2.96916
YFL047W	GCGAGCAUGCUAUCAUUUUGCGACUAUUUUUGGUC	-7.6	(((((.(((....))))))))(((((....)))))	4	5	8	13	-3.24336
YIL090W	UUUGUGGCCGAUCACGCUAAAGAUUAGGCAACGAU	-9.1	.((((.(((((((........)))).))).)))).	8	7	11	11	-3.2615
YKL113C	UAUGGGUAUUAAAGGUUUGAAUGCAAUUAUAUCGG	-2.6	....(((((.....((......))....)))))..	6	5	7	7	-2.95777
YHR123W	GGUAUAAAAUGGGAUAUUUUGUUCCGGAUUCACAU	-5.1	((.((((((((...)))))))).))..........	3	8	10	10	-2.9082
YLR022C	CGCAAUGCCUAUCAAUCAACCGUCGGGACAGAUUA	-2.3	.....(((((..(........)..))).)).....	8	5	6	6	-2.88979
YLR088W	AAUGGCCUUAUUGGAGAAGUUGCAUCGAAGGAUUG	-2.7	.....((((..((.(.....).))...))))....	5	4	7	7	-3.05911
YJR022W	AACACACUAUCGUGCACCAUGUCAGCCACCUUGAA	-1.6	......((..((((...))))..))..........	3	4	6	6	-2.73453
YER064C	CAACAGUCAGAGUAAAAAUUGCAAGAUGAUUGACG	-5.3	...((((((..((((...))))....))))))...	3	6	10	10	-2.96205
YJL155C	CCAAGCAAGUUUGUUAAGAAAUAAAGGAAAGGGGG	-2.8	((.......((((((....)))))).......)).	4	6	8	8	-2.93586
YDR184C	CGUGAAGAUAAUGAACACGAAUCAGUCCAAUCCGA	-2.3	((((...........))))................	11	4	4	4	-3.03099
YIL043C	GAUGGCUAUUGAUGCUCAAAAGCUUGUGGUGGUCA	-10.6	(((.(((((....(((....)))..))))).))).	4	5	11	11	-3.00155
YDR044W	AAAGAUGCCUGCCCCUCAAGAUCCAAGGAAUCUUC	-5.5	.(((((.(((...............))).))))).	15	5	8	8	-2.61659
YML057W	CACACAGGAGCCAGUACUUCUUCUUGAACCCGCAA	-2.8	.....(((((......)))))..............	6	5	5	5	-2.98963
YBL098W	CGUAGUCAGUUAAUCUGUUUAACUUGAAAAUAUGU	-4.6	((((.((((((((.....))))).)))...)))).	5	8	12	12	-2.92669
YHR117W	UGUAUAUACCGAACAUAAGAAGCUCUUAUGGCCGA	-8.7	.........((..(((((((...)))))))..)).	3	7	9	9	-3.07273
YDR201W	CAUGACAGAUGCUUUGGAACAGAGCGUCCUUGCGU	-10.3	.......(((((((((...))))))))).......	3	9	9	9	-2.86718
YLR450W	ACCUACCACACAGAUACAUCUUGAAGAGGUGGAGU	-4.7	..(((((...((((....)).))....)))))...	4	5	9	9	-3.21926
YLR305C	GGCAGAUGAGAUUUACCAGAGGAUUGAAAGCCUCU	-6.4	((.((((...)))).))(((((........)))))	8	5	6	11	-3.4353
YDR456W	AAAUGCUAUCCAAGGUAUUGCUGAAUAUAGCUUUC	-5.2	.((((((......))))))((((....))))....	6	6	6	10	-3.20762
YER068W	AUCCAGUCAUAAUGAUGAAUCCACACGUUCAAGAA	-1.8	...............(((((......)))))....	6	5	5	5	-2.79677
YPL057C	UUCUGAUUUUCCGCUGUUGCACUCACGAUGAGAAA	-4.3	((((.(((....((....))......))).)))).	4	4	9	9	-3.10114
YGL207W	UGGCUUCGUGUAUUUAAGUGAAUAUGGAAGAGCUG	-6.3	.(((((..(((((((....)))))))...))))).	4	7	12	12	-2.86336
YKL077W	GCAGUUCUGCGGGAUCUGAAGGAAUUGCGGAAUAA	-10.8	((((((((.(((...)))..)))))))).......	3	8	11	11	-2.77926
YPR171W	ACUGGUAAGGCAUGGUGUUGUACCGUCCUAUCGGC	-12.4	.((((((.((.((((((...)))))))))))))).	3	6	14	14	-3.09489
YHL044W	UGAGGGCCCGCUAAGGCUAUGAGUUCAGAAUUAUU	-5	....((((......)))).................	6	4	4	4	-3.18186
YDR200C	ACGGAUAGUCACCAGUCUCACCAACUGGAAAUUAG	-5.8	.....((((..(((((.......)))))..)))).	7	5	9	9	-3.26506
YGR019W	GACAAGAAACCGUCAAUAAGAAAUAUAACUAAGAA	-2.3	(((........))).....................	8	3	3	3	-2.71352
YEL024W	GGAAACCGAAAGGAGCAAUAACAAACAUGUUAGGA	-2.6	.....((....)).....(((((....)))))...	4	5	5	7	-2.58076
YAR015W	UGAGGUAAGACGGUUGGGUUUUAUCUUUUGCAGUU	-9.6	.((((((((((......))))))))))........	6	10	10	10	-2.69091
YHR069C	UAUGUCCGAAGUUAUCACAAUUACCAAGCGGAACG	-2.6	....((((..((..........))....))))...	10	4	6	6	-2.91531
YPL118W	CGAAAUGACAUUGGCAGAGUUGCUUGGACGGUCGA	-5.3	(((.....((..((((....)))))).....))).	4	4	9	9	-2.98462
YPL153C	UUUCUUAAGCUUUAAAAGAGAGAAUAGUGAGAAAA	-4.7	(((((((..((((.....)))).....))))))).	5	7	11	11	-3.18502
YDL036C	UGAGUGCUCGUAUAAUGGAAUAGGAAACUUAUGCA	-5.4	(((((..((.(((......))).)).)))))....	6	5	10	10	-3.18899
YLR242C	GAUGAUUUGCAUAACGUGCAUGCGGCCCGUAGAUU	-5.8	...(((((((....(((....)))....)))))))	4	7	10	10	-3.32719
YDR422C	CCAUGGGAAACAGUCCUUCUACUCAGGAUCCAUCG	-5	..((((......(((((.......)))))))))..	7	5	9	9	-3.27137
YPR198W	AAGCUUCACCGUCAGACAUAUAUGCAAUGAAGAGU	-4.1	...(((((..(.((........)))..)))))...	8	5	8	8	-2.9826
YDR496C	CACAAUCAGGAAUAACAAAUUAACUGACAAUGGCA	-2.3	.....((((..............))))........	14	4	4	4	-2.76412
YGR128C	CGGAGGAUAGUAAAGAUUCAAAAUGCCAUCCCUGU	-6.4	(((.((((.(((...........))).))))))).	11	4	10	10	-2.90231
YDL012C	CUCAUGUCAGCUCAAGAUUAUUACGGAAACUCUGC	-1.1	.......................((((...)))).	3	4	4	4	-2.51498
YNL208W	AAUGUCUGCAAACGAAUUCUACUCAAGUGGCCAAC	-1.2	..................((((....)))).....	4	4	4	4	-2.56611
YAL042W	CAUGAAAAGGUCCACGUUGCUGUCGCUGGACGCAU	-8	.........(((((((.......)).)))))....	7	7	7	7	-3.13123
YMR241W	UAUUCGGAUUUGAAUUUUGCAAAAAGUCCGAAGCU	-9.4	..(((((((((............)))))))))...	12	9	9	9	-2.72954
YDL111C	UUUAUGUCUCUUUCGGUCGCCGAAAAGUCGUACCU	-8.6	..((((.((.((((((...)))))))).))))...	3	6	12	12	-3.07469
YNL138W	GUGUGAAAUCGAAUCAUGCCUGACUCUAAGUACAC	-4.3	(((((.....((.(((....))).))....)))))	4	5	10	10	-2.74298
YGR191W	UCCAUUGUUGUGUCAUAAAAGAUAGCUUUGGGAGA	-8.1	((((..(((((.(......).)))))..))))...	6	5	10	10	-2.77648
YBR274W	GUUGCUGUAUAUGGGCAGCACGUAUUACUAUGAGU	-7.6	..((((((......))))))...............	6	6	6	6	-3.31344
YHR003C	AAUGGCAAAUAAUACGUGGAAGUUAAUUGCUACUA	-6.3	..((((((.((((........)))).))))))...	8	6	10	10	-3.06452
YOR143C	UGAAUAUCACUGCUAUGAGCGAGGAGUGUAUUGAA	-7.1	(.((((.((((.((.......)).)))))))).).	7	4	11	11	-2.9538
YLR275W	CAUGUCUUCACAAAUAAUUGAUCGUCCAAAACAUG	-0.3	(((((..(((........))).........)))))	8	5	8	8	-2.57682
YLR033W	AGUUUUCAUUAUGACAGAAAGUGUAGGUGGAAAUA	-6.5	.(((((((((...(((.....))).))))))))).	5	9	12	12	-2.96408
YHR143W	CGAGCCUGAAACAAAGAAUAUACUGUUUCAAUUCC	-5.1	......(((((((..........))))))).....	10	7	7	7	-2.75911
YCR079W	UGAUGCGGCUGGGGAAUGCUUAUGCGUAUUGCAAG	-8.4	.((((((..((((.....))))..)))))).....	5	6	10	10	-3.60406
YGR172C	GGGAAGUACUGCAAGACAACUAUUAGUCCCUCUCG	-5.1	((((.(.((((..((....))..)))).).)))).	4	4	11	11	-2.79467
YFL022C	ACGUAAAGAUGUCUGAUUUCCAAUUAGAAAUUCUA	-4.2	......(((..(((((((...)))))))...))).	3	7	10	10	-2.6856
YNL153C	UAACAGAGGACCAUUAUGGAACUGUUACCACAGGG	-4.9	((((((....(((...)))..))))))........	3	6	9	9	-2.85867
YHR129C	AAGGGCAUAGACCAAGGAGUACAUGCUAAUGCUAU	-5.3	...(((((..((......))..)))))........	6	5	7	7	-3.34479
YGR099W	AUUCCUCAUGAAAUGGUUUUAGAAACGCUGAAACA	-5.4	...............(((((((.....))))))).	5	7	7	7	-3.37073
YML008C	GUAGGCAGCAUAAGAUGAGUGAAACAGAAUUGAGA	0	...................................	-2	0	0	0	-2.64547
YJL104W	AGACUUGUUGGAUAUAAAAUAUGGCUCACAGGGCU	-4.8	...(((((.((.((((...)))).)).)))))...	3	5	11	11	-2.75993
YMR127C	UAUUGGAGGCUCCUAUUUUCUAGUUGCUUUUUGUU	-5.6	....((((((..(((.....)))..))))))....	5	6	9	9	-3.36883
YGL079W	GGUUACCAACACUUAGUGAAGAACAAUGGUGACCG	-10.8	((((((((...(((....))).....)))))))).	4	8	11	11	-3.21814
YGR230W	GUGCGGAGUACGCAUCUUUUGCGAUGUUCCCAUGU	-11	(((.((((((((((.....)))).)))))))))..	5	10	13	13	-2.95485
YNL055C	AAUGUCUCCUCCAGUUUACAGCGAUAUCUCCAGAA	-0.5	.(((((................)))))........	16	5	5	5	-2.44668
YIL041W	AAUGUCGUUUAAUGCCUUCGCCAGCUCUUUGAGCA	-4	.......................((((...)))).	3	4	4	4	-2.8123
YDL174C	GAACAAUGUUGUGGAAGCGUACUUGCACAAGGCUA	-8	......(.(((((.(((....))).))))).)...	4	5	9	9	-3.09491
YBR054W	AGCUUAUUCUGGUUAUUUUUAAUCAAUCUAGAAUU	-4.3	.....(((((((...............))))))).	15	7	7	7	-2.65305
YDL237W	GCGAUGUUAGGACUGAAAGGGUGUCUAACUAUUCU	-6.4	.....(((((((((.....))).))))))......	5	9	9	9	-3.08059
YDL054C	AGUGCAAAUCAUGCCUCUAUCAAAGGUGGAGCACU	-8.2	(((((...((..((((.......)))).)))))))	7	5	11	11	-3.05182
YBR068C	AAUGCUAUCUUCAGAAGAUUUUGGAUCUUCUGGGA	-11	.........(((((((((((...))))))))))).	3	11	11	11	-3.02089
YLR207W	GCAAACUAUGAUAACACUCUUAUUAUACCUGUGCG	-6.4	(((...((((((((.....))))))))....))).	5	8	11	11	-3.1221
YDR051C	AAUGUGUGAAGAGAAUGUUCAUGUUAGUGAAGAUG	-4.5	..............((.(((((....))))).)).	4	5	7	7	-2.81168
YCL005W	UAACUAGCCGCAAUAUGUUUGUGGUGGAUUGGAGC	-8.3	...(((.((((((.....)))))))))........	5	6	9	9	-3.30413
YDL215C	CACUGACAAGCGUUUACUCAUUGCUGCUGUUUAGU	-5.4	.(((((..(((((.........)).)))..)))))	9	5	10	10	-3.02819
YOR289W	UUGGCUUGUGCGAUAGUAAUGGCUUUAAGGCUAUU	-8	.((((((..((.((....)).))....))))))..	4	6	10	10	-2.94182
YEL056W	ACUAUGGAAAACCAAGAGAAACCGCUUUCUGUAGA	-5.5	.(((((((((...............))))))))).	15	9	9	9	-3.03145
YPL074W	UAGGAUAAUGGCACAUGAAAAGUUUAGUAUACCUG	-1.7	(((((((.(((.((.......))))).))).))))	7	7	12	12	-3.22429
YOL088C	GGAGAUGAAAUUGCACGGCUUUUUAUUUUCCGUAU	-8.3	(((((..(((..((...))..)))..)))))....	3	5	10	10	-2.95878
YGL144C	CCGUGUUUUGCUCAAGAUGUCUCUGACACCAACUA	-3.5	..(((((..((.......))....)))))......	7	5	7	7	-3.47435
YKL135C	CCUGCAGCUUAGUUUUUUUUUUUGCUCAGCUUCCC	-4.8	.....((((.(((..........))).))))....	10	4	7	7	-3.10034
YDL135C	UAUUGAGCUUUUUUAUUAGAGAAAAACUGAAUAAU	-4.8	((((.((.((((((......)))))))).))))..	6	6	12	12	-2.59155
YNL267W	GAAGAUCCCUGGACCCUGCUAGAAAUUUUCAAUUA	-7.7	((((((..((((......))))..)))))).....	6	6	10	10	-3.23257
YBR130C	GUUCAACGACACUACUUUUGUGUAAGAUGUCGGAC	-7.6	......(((((((((......)).)).)))))...	6	9	9	9	-3.09703
YCR051W	AAAUGAACGCUAAUAUAUGGGUGGCUGCUUCAGAU	-3.7	...((((.((...(((....)))...))))))...	4	4	9	9	-2.80145
YNL290W	UACAAGAAUGUCGACAAGUACAGAGAAGAGGAGCA	0	...................................	-2	0	0	0	-2.97997
YBL050W	AACUAACUUCUGUACGACUCGAGAAUAUAGUAAGA	-3.9	.((((..((((..........))))..))))....	10	4	8	8	-2.72934
YBR256C	AAUGUUUACUGGUAUUGUAGAAUGCAUGGGGACUG	-6.5	...(((..(..(((((....)))))..)..)))..	4	5	9	9	-3.06866
YGL012W	AGCAUCGCUAUGGCAAAGGAUAAUAGUGAGAAGCU	-7.7	(((.(((((((...........)))))))...)))	11	7	10	10	-2.93195
YMR305C	UACUGUUCUUUUUUUCAAAUUGUCAAAAGAUAGUA	-4.3	((((((.(((((............)))))))))))	12	6	11	11	-2.71716
YOR286W	AAAGACCAACGAUGUUCAAGCAUAGUACAGGUAUU	-4.4	....(((.((.((((....)))).))...)))...	4	4	9	9	-2.79011
YJR002W	CCAAGGAAAGUCGUAUAAUGUCAGAACUCUUUGGA	-6.6	(((((((...((...........))..))))))).	11	7	9	9	-3.00836
YJR056C	CUGAUACAAAUCAUUGGUGGUGAAGCGCAGCCAUU	-6.3	.((((....)))).((((.(((...))).))))..	4	4	7	11	-2.97449
YBR101C	GUCAGAAAGCCAUUACCUUUCAACGAAAGAGUAAA	-3.7	............(((((((((...))))).)))).	3	9	9	9	-2.82433
YPR029C	ACACCAUAAUGGGCUCUUCGUUGAGAAGCUUUAUC	-4.5	..........((((((((....))).)))))....	4	8	8	8	-3.13324
YDR295C	GAGAAAGGAGAGGUAACAAAAAAUUUUUUUUUUUA	-5.4	..((((((((((((........)))))))))))).	8	12	12	12	-3.08707
YMR003W	UUCUGAAAGAAGACAUGUCAAUUUCUCUAUUAGGU	-4.4	.(((((.(((.((.((....)).))))).))))).	4	5	12	12	-3.02411
YLR238W	GUUGGUUAUAUUGGAAGCUAUAGAUAUAAUCGAAU	-7.3	.(((((((((((..........)))))))))))..	10	11	11	11	-3.14555
YOR044W	CAUGAUAGAGGCGUUGGAAAUAGUUCUAUUGCUCG	-7	.........((((.(((((....))))).))))..	4	5	9	9	-3.10269
YLR064W	ACAAUAUGACCGUUCCCAGGAAUCGUCCCAUGGCA	-5	.......(((.((((....)))).)))........	4	4	7	7	-3.03698
YGR251W	UCCUCGGUAGUGUUCAGAAUGAGUAGGGCCAAAGA	-3.6	.....(((..((((((...))))))..))).....	3	6	9	9	-2.7591
YDL005C	GAAAGUAAUGGUAGUACAAAAUAGCCCAGUUUCGU	-3.7	((((.(...(((.((.....)).))).).))))..	5	4	10	10	-3.05373
YNR017W	UACGUAGAGCAAAAGGGAAACAUUUGUUGCGUUUA	-6.3	.(((((..(((((.(.....).))))))))))...	5	5	11	11	-2.91569
YBL033C	CUACAGGAUGACCAUAGAUAACUACGACAACAGUA	-0.3	.....((....))......................	4	2	2	2	-2.85588
YBR234C	GUAUAUUAGUUGAGAGUCUCCUAAUGUCAUUUUCC	-4.4	(.(((((((..(((...))))))))))).......	3	7	11	11	-2.79017
YLR354C	CACAUAUACGUGUACAUAAUGUCUGAACCAGCUCA	-1	(((......))).......................	6	3	3	3	-2.47168
YGR048W	AAUGUUUUCUGGCUUUAGUUCUUUUGGCGGCGGAA	-5.2	......(((((.(.((((.....)))).).)))))	5	5	10	10	-2.91932
YNL169C	UCCUUCUUGGUCGUUAUUUUUUGAAGAAGAAGGAA	-11.7	((((((((..(((........)))..)))))))).	8	8	11	11	-3.15416
YER048C	GUAUUAACUCAAAGGAAAAGAAAAGAGGGAAUAUG	-4.8	(((((..(((..............)))..))))).	14	5	8	8	-2.64552
YLR192C	AAUGUCUUGGGACGACGAAGCUAUCAAUGGUUCUA	-3.7	...(((....)))...(((.(.......).)))..	7	3	4	7	-2.4766
YER127W	GAAUGUCUGAACUUAAUGCAUUAUUAAAAGAUAUC	-2.6	..((((((.....(((....))).....)))))).	4	6	9	9	-2.89704
YCR003W	CAGGGAAUAUCAGCAAACAAACUAUGAAUUCUUUG	-5.8	((((((((.(((............)))))))))))	12	8	11	11	-2.68846
YEL026W	UACUGAUUAUUGCAAGGAACUUGAAUAAACCAGAU	-4.8	..(((.(((((.((((...)))))))))..)))..	3	5	12	12	-2.44803
YMR026C	GGAAGGUAGUCGUCAAGUGAUGAGCUUUUAUUCAA	-7.7	.((((((..(((((....)))))))))))......	4	6	11	11	-3.35002
YIL152W	GUGUAAGCAAAUGAGUCACAAGAGAAGGGGCCUGG	-0.9	(((...((......)))))................	6	3	5	5	-3.33875
YJR125C	GGUGUAGGGACGUCGAUAGGAGAUCACAUCGUUAA	-5.9	(((((...((..((.....))..))))))).....	5	5	9	9	-2.65486
YLR035C	GUUUUGGAUGACUAUACAUCAGUUAUCUCCAGAAU	-8.6	(((((((((((((.......)))))..))))))))	7	13	13	13	-3.37043
YDR322W	UCAAGGUCACUGCCGAACUAUGUUACGAAGAUCUA	-2.7	...(((((.....(((((...))).))..))))).	3	5	10	10	-2.91643
YDR478W	UGAACCUUUGACAAUCGUACAACAAAAGGAUCCCA	-3.8	.((.(((((...............))))).))...	15	5	7	7	-2.99384
YOR294W	AAGCCGUAUAUCCAGACAGCAUAUACCUAUAUACU	-2.7	.....((((((.(.....).)))))).........	5	6	7	7	-2.63735
YGR166W	CAAGAGCUGAGUUCACAACUCUACACUCUAUAUGG	-6.2	..((((..(((((...)))))....))))......	3	5	9	9	-3.2294
YGL145W	UGUUUAUAAGCAUAGUCACAAGUGCAUAAAAACUA	-5.3	.((((.((.((((........)))).)).))))..	8	4	10	10	-2.98508
YPL267W	GAUGAUAUCACCAUCAAAAAAGAGAACCAUUUUAU	-2.8	((((.......))))....................	7	4	4	4	-2.69879
YJR017C	AAUGCCAUCUGACGUAGCAUCGAGGACCGGGCUGC	-7.3	.............(((((.(((.....))))))))	5	5	8	8	-2.95618
YHL032C	CUCGAACCAUAUAAAAUAUACCAUGUGGUUUGAGU	-13.6	((((((((((((..........)))))))))))).	10	12	12	12	-3.88746
YPL231W	UAUGAAGCCGGAAGUUGAGCAAGAAUUAGCUCAUA	-6.3	...............(((((........)))))..	8	5	5	5	-2.83522
YIR038C	UAUGUCGUUGCCAAUUAUCAAAGUCCAUUGGUUGG	-4	..........(((((((...........)))))))	11	7	7	7	-2.79027
YOL061W	GUCGAAAGUGACUUUGUUGGAGGUUGCUACGAGGC	-9.4	.(((..(((((((((....))))))))).)))...	4	9	12	12	-2.92025
YML123C	CAAAUGAGUUCCGUCAAUAAAGAUACUAUUCAUGU	-5.3	...((((((...(((......)))...))))))..	6	6	9	9	-2.73134
YCR052W	AAUGGUAACACAGACCAAUCCGGUCCCUGUUACAU	-12.1	....((((((..((((.....))))..))))))..	5	6	10	10	-3.03559
YOL057W	GAUGAGCCACUUUUUCGCCGAUCAUGAUGCUCCUC	-3.1	((.((((.......((...)).......)))).))	3	4	8	8	-2.96258
YHR108W	UAGCUGAAUUGCUAAUCGUGAUACUGCAUCAUGUC	-7.5	((((......))))..((((((.....))))))..	6	6	6	10	-2.91262
YLR291C	AGAUGUCCUCUCAAGCAUUCACUUCAGUACAUCCG	-4.7	.(((((.((...(((......))).)).)))))..	6	5	10	10	-3.00076
YPL164C	GCGAGGCUUUCAAGGAAGAAUGAACGUGAACUCGU	-6.7	(((((((.((((........)))).))...)))))	8	7	11	11	-3.51843
YDL112W	ACCAGCAAAAUGGUUGGAGGUGCUCUCAUCUGCAA	-9	((((......))))((.(((((....))))).)).	6	5	7	11	-3.16779
YER130C	CGAUAACAUAGACAGACAAGCAUGUCUUUAUACCC	-4.5	.........(((((........)))))........	8	5	5	5	-3.06629
YPR183W	AAUGAGCAUCGAAUACUCUGUUAUCGUUCCCGCUU	-2.3	...((((..(((..((...))..))).....))))	3	4	9	9	-2.61862
YJL121C	AGAAAAAAUGGUCAAACCAAUUAUAGCUCCCAGUA	-2	........((((...))))................	3	4	4	4	-2.65042
YFR037C	AAUGAGCGACACUGAAAAGGAUAAGGAUGUCCCUA	-3.8	..................(((((....)))))...	4	5	5	5	-2.90741
YJL111W	CCUGAAUCACGAGACAUACAACUCGGAAAAAUGAA	-4.7	......((.((((........))))))........	8	4	6	6	-2.79173
YDR161W	UAUGAGUGAACUUGAAGCCACAAUUAGGCAAGCCA	-3.7	................(((.......)))......	7	3	3	3	-2.92502
YDL203C	GUAAUUUAAUUUGAGUUGCUCAAAUUAUAUACAAG	-7.8	(((...(((((((((...)))))))))..)))...	3	9	12	12	-3.23366
YLR186W	UCGUAGGUCAUGGUCGAAGAUUCCAGAGUUAGAGA	-4.9	((.(((.((.(((.........))))).)))))..	9	3	10	10	-2.76425
YPL010W	GAGUACUGUGCAUCAUUGUUCCAGGAUGUCUUCUU	-4.4	((...(((.(((....)))..)))....)).....	4	3	8	8	-2.74614
YCR017C	CAGUUAUGCUGAUCAUCAAUGGGAAGAUCAUCCCU	-7	((((...)))).........((((......)))).	6	4	4	8	-3.24198
YDR072C	GUCUAAGAAAGCAUGAAUGUCAUAUUUUCUUUGGC	-8.4	(((.(((((((.((((...)))).))))))).)))	3	7	14	14	-3.09841
YDL098C	AGAAAGCUAAUGUCGAAUUUUGGCAGAAGAACUUG	-4.8	......((..((((((...))))))..))......	3	6	8	8	-2.98254
YJL004C	CUGUAACAUGGUUUCGAUAAGAAGGUAUUUGCGAG	-6.7	.(((((.(((.((((.....)))).))))))))..	5	5	12	12	-3.06298
YMR167W	GCAAUGUCUCUCAGAAUAAAAGCACUUGAUGCAUC	-1.4	.....................(((.....)))...	5	3	3	3	-3.15042
YJL151C	AAUGGACAGAGACCAUAUUAAUGACCAUGACCAUC	-3.4	.((((.((.....(((....)))....)).)))).	4	4	9	9	-2.76117
YMR108W	AAAUCUAAACCCUUUGAGCUAAGAGGAGAUAAAUA	-5.4	..((((....(((((......))))))))).....	6	5	9	9	-2.7574
YGR211W	CGGGUAGGUUCGCAUCGUUAGCAAUAGCUAGUCGC	-5.7	(((.(((.(..((.......))...).))).))).	7	3	9	9	-2.7465
YER031C	GGGAUUCUGACGGCGUCUGGGGAUUUCAACAAUGA	-6.9	(((((((((((...)))..))))))))........	3	11	11	11	-2.67046
YMR183C	AGUGUGGAAUUGUAAUACUUUACAUUUGAAAACUG	-4.6	(((....((.(((((....))))).))....))).	4	5	10	10	-2.70608
YHR111W	AAUGAAUGACUACCAUCUCGAGGAUACCACGUCUG	-1.8	.......(((....((((...)))).....)))..	3	4	7	7	-2.92877
YNR043W	UGAGCACCAGCACAAUGACCGUUUACACAGCAUCC	-0.8	...((....))........................	4	2	2	2	-2.73979
YJL081C	UAUGUCCAAUGCUGCUUUGCAAGUUUAUGGCGGCG	-8.1	..........((((((............)))))).	12	6	6	6	-3.14955
YCL050C	GAUCUUGAAAGCCAGUUUAGAUAGAUUUUAGAACA	-1.1	..............((((.((......)).)))).	6	4	6	6	-2.47306
YNL130C	UCAGGGGAAACAAUGGGAUUCUUUAUUCCUCAGAG	-5.7	((.((((((.....((....))...)))))).)).	4	6	10	10	-3.01912
YBR276C	CUAGAGCAACAACCAUGGUUUUGGAAGUGCCCUCA	-5.9	..((.(((....(((......)))...))).))..	6	3	8	8	-3.87553
YBR236C	AACGUGGAGUCGUCCAUUAUCCGUCUUAGAAAAGU	-4.8	...(((((....)))))..................	4	5	5	5	-2.97563
YDR465C	UAUUCAAGUAUGUCAGAAUUACAUGCUUUGCUUAC	-6	.....((((((((.......)))))))).......	7	8	8	8	-2.85893
YLR387C	AAGACGGUGGCAACACAGUUGUACAAUUCAUCUUA	-4.3	((((.((..(((((...))))).....)).)))).	3	5	11	11	-2.85929
YMR086W	GUUCGUUCCUAAAAAUGUUUAGAAGAAGAACAACU	-5.9	((((.((((((((....)))))..)))))))....	4	8	12	12	-3.07586
YMR097C	UACAGAAAUGCACAUAAAUGUGAGAGGAACUAGGA	-2.2	..........((((....)))).............	4	4	4	4	-3.1804
YKR071C	AGCAUAUACACUGUAAGUGAAGGUAUCGAUGUCAC	-4.3	.((((((((.((........))))))..))))...	8	8	10	10	-2.71657
YMR221C	GACUGUAAUGACCAGUACAAGAACGUUGAGAUACG	-2.6	.((((.......)))).......(((......)))	7	4	4	7	-3.13099
YFL001W	CUCCCUUGAAUGAGUAAUUUCAUUAGAAGGCUAGU	-6.9	...((((.((((((....))))))..)))).....	4	6	10	10	-3.10325
YNL308C	AAUGCCAAGAAAAAAGUCUGCCGCUAAAAGAGCUA	-2	...((..(((......))))).(((.....)))..	6	3	5	8	-2.69715
YBR211C	UAUGGAUAGAGACACUAAAUUAGCUUUUAGGCUGA	-4.3	...................((((((....))))))	4	6	6	6	-3.00312
YAL012W	UGAGGCCUAUACACAUAGACAUUUGCACCUUAUAC	-1.6	(((((......................)))))...	22	5	5	5	-2.45666
YPR058W	GUUUCUCGUCAAUCAAAUUCGCAUCACGAAGAAGU	-2.4	.((((((((................))).))))).	16	8	8	8	-2.92909
YGL068W	GCGCCCAGUAUGUCCUUACGUAUACUAGCGAAGAG	-6.4	.(((..((((((........)))))).))).....	8	6	9	9	-2.741
YOL092W	CUCAAUUAUGCAACUUGUGCCGCUAGAAUUGAAUA	-3.8	.((((((..((..........))...))))))...	10	6	8	8	-2.87592
YHR104W	CAGUGCAAUCCUUCAAGACGAUUGGGAAAAUACUG	-6.2	(((((...((((((.....))..))))...)))))	5	6	11	11	-2.72861
YOR321W	ACAAUGCCGUACAGAGUGGCGACGGGCUACAGUGA	-8.4	...........((..(((((.....)))))..)).	5	5	7	7	-3.05461
YBR170C	AAUAGGACAGUACUCUGAAGAAAAAUUUCCCUAUA	-3.7	.(((((.(((....)))..(((....)))))))).	4	5	8	11	-2.95926
YPL188W	UAAGGAUACUGAUUAAAAUGUUUGUCAGGGUUAAA	-4.5	....(((.(((((..........))))).)))...	10	5	8	8	-2.87788
YKL168C	GCAUCAAUGGUAAUGCAGGAGGAGAAGAAGCGGCA	-3	((((........))))...................	8	4	4	4	-3.24018
YKL009W	GAUUUAUUAUAGUUGAAUCAUGCCAAGAUCAAAAC	-3.6	((((((.......))))))................	7	6	6	6	-2.54357
YNL081C	AAAACCAUGGUCGUUCACAUCUUGGGUAAAGGUUU	-3.3	.(((((.((.(((.........))).))..)))))	9	5	10	10	-2.76945
YDR205W	GCAGAAUAAUGAAUCUGCAAGAACUAUUAGCGAAA	-6.5	(((((........))))).................	8	5	5	5	-3.14992
YGL066W	GUAAAGAGCUAAAAUGAGGUCAGGCGAUGCAGAGA	-2.5	.....((.((......)).))..............	6	2	4	4	-2.91997
YMR222C	CUGUAACCAUGACGAAGAAUGUAUUGAUGUUACAU	-5.3	.((((((((..((.......))..))..)))))).	7	8	10	10	-2.77679
YDL078C	CAUGGUCAAAGUCGCAAUUCUUGGCGCUUCUGGUG	-5.1	.....((((((.(((........)))))).)))..	8	6	9	9	-2.75518
YPL094C	ACAUGUCAGCCGUAGGUCCAGGUAGCAAUGCAGGU	-3.3	.(((....(((.........)))....))).....	9	3	6	6	-2.91043
YJL134W	ACAAGCCAUUUGUAUAGAUAAAAAAUGGUAGAUGG	-6.2	....(((((((...........)))))))......	11	7	7	7	-2.97577
YPR181C	CCAUGGACUUCGAGACUAAUGAAGACAUCAACGGG	-3.2	(((((..(((((.......))))).)))....)).	7	5	10	10	-2.88983
YGR175C	AAAGGGUCAUGUCUGCUGUUAACGUUGCACCUGAA	-4.9	..(((((.((((.........)))).)).)))...	9	5	9	9	-2.60046
YAL055W	CAUGCCACCACCAUCAAGAAGUAGAAUAAACAAAA	0	...................................	-2	0	0	0	-2.95143
YGL104C	GCAUAGUAUGAAUAGGAUUCUAUCUAGUGCAUCGU	-5.6	((((((...((((...))))...)).)))).....	3	6	10	10	-3.15709
YER057C	UAUGGUCACCACGCUAACUCCCGUUAUUUGUGAAU	-3.7	.........((((.((((....))))..))))...	4	4	8	8	-2.54729
YNL293W	GCAUGCAGAACGAUCAACAGAGGUUCUCCCUGCAA	-8.8	(((.(.(((((..((....)).))))).).)))..	4	5	11	11	-3.12756
YFL046W	AAUGCUCAAGCGUAUUGUUGGAUUGCCUGCAAGGC	-5.8	.((((....)))).((((.((....)).))))...	4	4	6	10	-2.93378
YJR075W	UAGACUGUAGCGGUUAACGAUGGCCAAAACAACAA	-4.1	.....(((...(((((....)))))...)))....	4	5	8	8	-2.95739
YOR120W	GGAUGAGAGCUUAAUAGGUGCAUCUUAGCAAGCUA	-7.5	.......(((((..((((.....))))..))))).	5	5	9	9	-3.05106
YIL117C	CGCAAGAAUGACAGUAAUCACCAUUGCCAAGAGAG	-4.3	.((((...(((......)))...))))........	6	4	7	7	-2.86853
YBL009W	UAUUUGUAUUGAGAAAAUGAAUUUUGAUGCGGUAG	-5.1	...(((((((((((.......)))))))))))...	7	11	11	11	-3.03408
YGR080W	UCACAUGUCUACUCAAUCCGGUAUAGUCGCAGAAC	-0.6	.........((((......))))............	6	4	4	4	-2.73374
YIR024C	AAUGUUUAUGGCAAGACAAGUGUUAAGAAAUGGUC	-1.6	..(((((......))))).................	6	5	5	5	-2.70737
YKL012W	UCGACCACUAGACAAGCAUUGCCGGAGGUGGGAGA	-8.1	((..(((((...(..((...))..).)))))..))	3	5	10	10	-3.25435
YNL182C	GGGACGAUAAAAUGGAUGAGCAAGUUAUUUUUACA	-1.4	.....(((((..((......))..)))))......	6	5	7	7	-3.04329
YNL001W	GCAUUCCUAUCAUAGCAAAAAUAUGAAGGUUAUUA	-5.3	.....(((.(((((.......))))))))......	7	5	8	8	-2.86268
YMR212C	CGUUCAUUUUCAAUUGUUCUGAAAGUGGUUUGCGA	-8.2	((((((((((((.......)))))))))...))).	7	12	12	12	-3.19074
YHR025W	GAUAUACGGACUACAGAAAAUGGUUCGUGCCUUCA	-8.2	((..(((((((((.......)))))))))...)).	7	9	11	11	-2.74764
YIL009W	AAUGUCCGAACAACACUCUGUCGCAGUCGGUAAAG	-3.2	.....(((((((......))).....)))).....	6	7	7	7	-3.24703
YNL288W	UAAAACUCCCAAGUUUUGACAAAUUUGCGAGUGUG	-8.1	....((((.(((((((....))))))).))))...	4	7	11	11	-2.94715
YDL165W	AGGAAGAGAAGAGAAUCAAAAUAUACUAUUCCCUA	-1.8	.((((.((.................)).))))...	17	4	6	6	-2.81188
YDR458C	CGACAAUGGAUCACAGAAACCUUGAUCCGAAAACG	-7.9	.......((((((.((....)))))))).......	4	6	8	8	-3.14403
YDR239C	GAUGUUUGAUGGCUUUAGCAACAAUAAAGGUAAAC	-3.1	.........((.(((((.......))))).))...	7	5	7	7	-3.16146
YDR063W	GUUUUGCAAUUGCGUCCUCAAAGCAUCGAGCAAAC	-6.1	..(((((...(((.........)))....))))).	9	5	8	8	-2.75542
YNL258C	GAUUGGAUAUGGAGUCUCUUUUUCCUAACAAAGGU	-3.3	....(((...(((...)))...)))..........	3	3	6	6	-3.16442
YEL060C	CUAAUUCUAACAAGCAAAGAUGAAGUUAGAAAAUA	-4.8	....(((((((.............)))))))....	13	7	7	7	-2.74311
YHR057C	AAUGAAAUUCAGUGGCUUGUGGUGUUGGUUGUUAU	-1.7	.((((...((((((.(....).))))))...))))	4	6	11	11	-2.86201
YBL058W	CUCAUUAUUUAGGUAUGGCGGAAAUACCUGAUGAA	-8.3	.(((((....((((((.......))))))))))).	7	6	11	11	-2.80013
YOL158C	GAAAAUGCUGGAAACUGAUCACUCUAGGAAUGACA	-3.3	.....(.(((((..........))))).)......	10	5	6	6	-3.19494
YER154W	GACGAUGUUCAAACUCACCUCUCGACUCGUCACGU	-6.1	(((((.(((..............))))))))....	14	5	8	8	-3.27711
YBR207W	GAACUAGAGUGGUGUUCAUAUUUCUAGUCACCAUG	-5.8	........((((((..............)))))).	14	6	6	6	-3.01435
YDL044C	GUACAACACGCCAUACAAUGAUCAGAACAUCAUCU	-1.6	.................(((((......)))))..	6	5	5	5	-2.97721
YGR081C	AAGCGAUAAUGGUUGCUAAGAAGAGAAACACGCUU	-5.1	.((((((....))))))..................	4	6	6	6	-2.77039
YDR197W	AAUGUCAAGCUCAAUACCUAGAGUUUACUCUCUAG	-6.5	.................((((((......))))))	6	6	6	6	-3.22789
YMR028W	GAGAUCAUAAACAUGGCGUCAGUAACAGAACAAUU	-2.2	((..((((....))))..))...............	4	4	6	6	-2.87826
YMR005W	AAUGGCAAAUUCGCCGAAAAAGCCAUCUGAUGGCA	-9.8	...(((......)))......(((((...))))).	6	5	5	8	-2.95342
YGR257C	GUGUUGAUAAUACGAUAUGAGUGAUCGCAAUACAA	-6.6	((((((....(((.......)))....))))))..	7	6	9	9	-3.61367
YER060W	AACGUAAACACAGCAUUAAAAGUGCUUGUUACUUC	-7.1	...((((.((.((((((...))))))))))))...	3	6	12	12	-3.30068
YAL008W	AAAUGACUUUGGCUUUUAAUAUGCAACGGUUGGUG	-3.1	....((((...((.........))...))))....	9	4	6	6	-2.6285
YBR243C	GUAACAAAAAGUAGACUAUAUGUUGCGACUUUUUU	-4.6	((((((...((....))...)))))).........	4	6	8	8	-3.0437
YLR203C	UAUUGCGAAGGUGGACUUAAAGUAGUUUGGCAAAC	-6	..((((.(((.((.........)).))).))))..	9	4	9	9	-3.05773
YKL001C	AAGAAAAGUUGGAAUUAUUUCUCCAAGCACACUGU	-4.2	.((.....(((((........))))).....))..	8	5	7	7	-2.79195
YCL029C	AAAGGCGUUGAGCUGUGGCUGGCUGUGUAUGCGUU	-7.8	.((.((((..((((......))))....)))).))	6	4	10	10	-3.02618
YOR089C	CAACGAUUUUAAAAAUAAAAAGCAAGAUCGUCGAC	-4.6	..((((((((.............))))))))....	13	8	8	8	-2.53221
YJR093C	GCACCAUCGUGCUUUGCAUUCUUAUUCCUUUUGCC	-5.1	((((....))))...(((.............))).	13	4	4	7	-2.81959
YDR460W	GUGGGCCCCCGCACACAAGUAAAUAUAAGUGAAAG	-5	((((....)))).(((............)))....	12	4	4	7	-2.96944
YDR416W	AUCCUAUGUCAGCAUACAUCGCAAUGAAAGGAGUA	-4.5	.((((...(((((.......))..))).))))...	7	5	9	9	-3.19766
YLR367W	GAUUGUAACUCCUAUAUCUUUAGGAUACUUACAAU	-9.6	.(((((((.(((((......)))))...)))))))	6	7	12	12	-2.39749
YLR285W	GUAUGUCAGAUAUAGAAUCAUUGGGAGAGGCAGCA	-1.3	((.((((.....................)))))).	21	4	6	6	-2.8238
YHR114W	AGAUUGAUCAAUUUUGUAUGAGCGGAAAUCUAUCC	-4.1	.(((.(((...((((((....))))))))).))).	4	6	12	12	-2.96502
YGL227W	GGAUUGGACCAGAACUGUUACUGUUAUAGCAGAAA	-5.1	((......))....((((((......))))))...	6	6	6	8	-3.11992
YKL025C	CGCCAUGGACAAAAUCAAUCCUGAUUGGGCGAAGG	-6.3	((((..(((.........)))......))))....	9	4	7	7	-3.04352
YBR098W	AAUGAGCCAGAUCGUUGAUUUUGUUGAGGACAAAG	-4.1	(((((......)))))...((((((...)))))).	6	6	6	11	-3.25259
YPL070W	UACGCCCUCUAACAAUAAAAGUCAAAUGGCUAGAC	-2.6	...(((.....((.......)).....))).....	7	3	5	5	-3.01307
YER145C	CCCGCCAUGCCUAACAAAGUGUUUAACGUGGCCGU	-9.9	...((((((...((((...))))...))))))...	3	6	10	10	-2.94672
YPR176C	UGAACAUGUCAGGAUCUCUUACGCUACUUAAGGAA	-0.7	..............((.((((.......)))))).	7	4	6	6	-2.91141
YGL200C	GGAUGGCCUCAUUUGCUACUAAGUUUGUCAUUGCU	-4	.((((((...(((((....)))))..))))))...	4	6	11	11	-2.83469
YDR191W	AGCAGAACCACAAAAUGAAGCAAAAAUUUGUACUA	-0.9	...................((((....))))....	4	4	4	4	-2.9206
YDR171W	CAUAGGGACACGUUCAGGCAAUUGUCCAUAUCCCA	-5.8	....((((......(((....)))......)))).	4	4	7	7	-2.75965
YJR132W	CGUCUGGAUAUUUGACACAAUUUUGAUUUUGACGA	-3.6	((((.((((..(((...))).....)))).)))).	3	4	11	11	-3.15461
YOR220W	UAUGGCAAACCAAAAGCAAAUGAGAACUCAAAUAC	-1.2	..(((....))).......................	4	3	3	3	-2.788
YML112W	CAGCAAGGAUGGACUCUCUUGAAGCUAGAUUACAA	-2.9	...(((((........)))))..............	8	5	5	5	-2.88069
YCL004W	GGACACCCAGCUUGUCCAUAAUUGCUAAUAGCAUA	-7.9	(((((.......))))).....((((...))))..	7	5	5	9	-3.481
YGR106C	AAUCGAACUGUAAAGUUAAAGCAAUGGUGUUCGGU	-5.6	.(((((((......((....))......)))))))	4	7	9	9	-2.73526
YMR071C	UGGGAUUGUAGGUCACCAGGAGAAGAGCAAUAACA	-4.3	((..(((((...((.......))...)))))..))	7	5	9	9	-2.77088
YIL022W	GCCCGCAAGUAAGCAAAAGUUGGGAUAAGAGGGCA	-7.8	((((.......(((....))).........)))).	4	4	7	7	-2.91726
YGR197C	GAAUCGGGUACUGACAUAAGUGUAAGUAGCCGUAC	-10.3	....(((.((((.(((....))).)))).)))...	4	4	10	10	-3.13528
YMR203W	GACGUGAAUCAUGUCUGCACCAACUCCAUUAGCAG	-6	((((((...))))))(((.............))).	13	6	6	9	-2.61201
YBL093C	AAUGGCUUCUAGAGUGGACGAAACUACAGUCCCCU	-5.2	............((.((((.........)))).))	9	4	6	6	-2.91405
YGL202W	CAUUGAAUAGGACAACCGAUCGUUACUAUCAUGAC	-2.9	(((.((.((((((........))).))))))))..	8	6	11	11	-2.7285
YCR019W	AGUUUACUGUUCUAAGAAAAUAAAGAACGUGAUAA	-5	...((((.(((((..........)))))))))...	10	5	9	9	-3.14823
YPR118W	CUGCUGACAAAAAAUGUCGUUGGAAGCCAUCGUCU	-4.1	..(((..(((.........)))..)))........	9	3	6	6	-2.98706
YDR506C	ACUUGUUUAGAAUGAAGGUCAUUCUCCUUAAGCCG	-7.4	.((((...(((((((...)))))))...))))...	3	7	11	11	-3.04126
YOR027W	GAUGUCAUUGACAGCCGAUGAAUACAAACAACAAG	-4.4	....((((((.....))))))..............	5	6	6	6	-2.58305
YNL062C	GCACAAUGAAUGCUUUGACAACCAUAGAUUUUAAU	-2.3	......((((..((.((.....)).))..))))..	5	4	8	8	-2.92943
YKL034W	UAUGGAAAUCGAUGGCAACACUCUGGUGUUCAUAA	-5.9	((((((.(((((((....)).)).))).)))))).	4	7	13	13	-3.10684
YBR154C	ACGAGCCAAUUUGAAUUCAAAUUAAAUUAGUAGGG	-3.2	.(..((.(((((((.......))))))).))..).	7	7	10	10	-2.57098
YEL043W	UGCAUGGAUGCCAGUCUCUGUAAUAACCACGGUUU	-5.2	((((.((((....)))).)))).............	4	4	8	8	-3.44982
YPL163C	GCAAUGAUUUUCAAAAUAUUGUGUAGUUUACUACU	-3.7	((((((.((....)).))))))((((....)))).	4	6	8	12	-2.60056
YBR257W	CGAUUUGGACUCCCCUAUUUGUCAGAAUGGAUAGA	-4.8	(.((((.(((..........))).)))).).....	10	4	8	8	-2.89669
YHR162W	GCUGACUGCAAUAGGAAACUGAAAUAGACGGCAAA	-7.5	((((.(((...(((....)))...))).))))...	4	4	10	10	-2.87516
YAL013W	GGCGCAUCGAUCGUGGCAGAUGAGUCAGCAAACAC	-7.2	(((.((((..........)))).))).........	10	4	7	7	-2.77213
YOR138C	AAGCUACGAUGAUGGAUAAUCAGGCUGUAAAGUCA	-5.2	.........((((.....))))((((....)))).	5	4	4	8	-3.13472
YGR124W	AAAUACUCACUACAAUACAAUAUGUGUGGUAUCUU	-6	..((((.(((.(((........))))))))))...	8	4	10	10	-2.76263
YDR400W	CAGCGACUGUUUGAAGAAAAGAUGACUGUUAGUAA	-1.4	..(((((.(((............))).))).))..	12	5	8	8	-2.98795
YCR034W	GAACUAAUUAUCUUCGUCUAGAAGCCAUGAAUUCA	-2.8	(((........((((.....)))).......))).	5	4	7	7	-2.85547
YIR006C	UAUGUAUAACCCGUACCAGCAACAGGGCAUGGGUU	-10.2	.......(((((((.((........)).)))))))	8	7	9	9	-3.09383
YJR049C	UAGAGUAAAAGCUCUUGAGAUGAAGGAGAAUGACA	-4.3	....((.....(((((.......)))))....)).	7	5	7	7	-3.0907
YKR051W	AGGUCCACUAGAAGCAUCUGCCAAGUUACGACCUA	-6.9	(((((.(((....((....))..)))...))))).	4	5	10	10	-3.44121
YNR061C	UACAGGCGGUGCUUACAGCUUGAUAUUUUGUUACC	-5.7	..(((((.((....)).))))).............	4	5	7	7	-2.90778
YDR257C	GAAAAUGGAUGAUUUUUCAAGAGAUACCGAAAACU	-2.5	(((((........))))).................	8	5	5	5	-3.09273
YDR210W	UAAUGAGCCAACAACAAGGUUACUACCAACAAGGA	-3.2	.....((((........))))....((.....)).	8	4	4	6	-2.56974
YJL149W	CAGGACGUCUAUACACAGUGUUUACAACUCAGCUU	-1.6	..(((((.((......)))))))............	6	5	7	7	-3.00616
YGL164C	GAGAAUGGAUGAAAUUCUUGCCAAAGCAGGUUCAC	-5.4	((((((.......))))))(((......)))....	7	6	6	9	-2.8881
YLR378C	CCUGCUCCCAAUCGGAAACUUCAGCGGCCUCCGAA	-5.6	...........(((((..((.....))..))))).	5	5	7	7	-2.98188
YER073W	GAAGAAAUGCUUUCUCGCACAAGAGCUGCAGCUCC	-6.6	...((..(((...(((......)))..)))..)).	6	3	8	8	-2.94572
YPL252C	CCGCCCCCAAUGCUGAAAAUUGUUACUCGGGCUGG	-8.4	((((((.....((........)).....)))).))	8	6	8	8	-2.79793
YKL141W	AACGAUGUCUGCAAUGAUGGUCAAGUUAGGACUGA	-3.2	......(((......)))((((.......))))..	7	4	4	7	-2.77921
YDL150W	GCGUAAUCUUGUUUUUUAUUAAGCGGGAUAGCAUU	-9.1	..((.(((((((((......))))))))).))...	6	9	11	11	-2.93468
YGL003C	UAGACUUGGCCAUCUCAAACUUGGUUCAUCCUCUA	-4.1	((((..((((((.........))).)))...))))	9	6	10	10	-3.25268
YOR283W	AAGCGGCAACGAAGCUCGAAGCUAUACAAGCACCC	-4.5	...((((......)).))..(((.....)))....	6	4	4	7	-2.6447
YDR013W	CAUGCUCACAGAGAAUCAUGUAUGGAGAUUUAGGU	-3.2	(((((..............)))))...........	14	5	5	5	-3.06003
YLL011W	UAAGGCGUUAAAAUGAAGAUUAAGACCAUUAAAAG	-2.6	...((..((((........))))..))........	8	4	6	6	-2.97369
YIL131C	UAAAUGUCUGUUACCAGUAGGGAACAAAAAUUUAG	-5.9	(((((...(((..((....))..)))...))))).	4	5	10	10	-3.08974
YKL002W	CAAGGCUGAUUGUUUCACCCUUGGACACAGAACGU	-8.5	(((((.(((.....))).)))))............	5	5	8	8	-2.94023
YNL309W	GAAGGAGUACGUAGAGCGUUACUAUUUUCAAUCAG	-6.6	((((((((((((...))).)))).)))))......	3	12	12	12	-2.97058
YLR221C	GAUGUCGGCAGGUGAUAUAUCAGCCAUAAAUAUCA	-6.9	(((((.(((.((((...)))).)))....))))).	3	5	12	12	-2.79961
YNL297C	UAUGGCCAUGAACACUGGAGGGUUUGACUCCAUGC	-6.9	............((.(((((.......))))))).	7	5	7	7	-3.34993
YFL016C	AACAAUGGCUUUCCAACAAGGUGUAUUGUCAAGGU	-4.7	.(((((((((((.....))))).))))))......	5	11	11	11	-2.95663
YER119C	UAACCAUAGAAAGGAAUCGUGCAUCAUAUGGUAGC	-5.2	..((((((....(........)....))))))...	8	6	7	7	-3.05503
YLR405W	GAAAAUGCACACAAUGCAUAUUCCAUCCGGUGAUG	-6.4	(((.(((((.....))))).)))((((....))))	5	5	8	12	-3.04712
YML014W	CAUGGAGAUAAACCAAGCGGCUGAAAAAGAACAGG	-2	..(((.......))).....(((........))).	8	3	3	6	-2.88329
YGL100W	UAUGCAACCAUUUGAUAGUGGGCAUGAUGAUUUAG	-7.8	(((((..(((((....)))))))))).........	4	5	10	10	-2.99876
YOR108W	CGCGUAGCCAUGGUAAAACAUUCGUUCAUAGCGCU	-5.5	.(((((((.(((......)))..)))....)))).	6	7	10	10	-2.97963
YPL133C	ACUGACGAAAUAAUGUCAGCAAACAGUGGUGUAAA	-6.2	.(((((........)))))...(((....)))...	8	5	5	8	-3.34129
YHR142W	AUAAUAUGGCAUUUAGUGAUUUUGCUGCCAUAUGC	-8.4	...((((((((..............))))))))..	14	8	8	8	-2.94238
YPL024W	GAGUGGAUGGAAUGUCUUUUUCAUCUAUCUUAUCA	-10.2	((((((((((((......))))))))).)))....	6	12	12	12	-3.25688
YDR001C	CGAGGUACAAGAUUUGUUGGCCUGAAAAGAUCGCA	-5	..((((.(((......)))))))............	6	4	7	7	-3.01663
YPL101W	CGCAUGUACCAUGUCAUUUCGUAAAAGAGGUGAAA	-7.9	.(((((...)))))((((((......))))))...	6	6	6	11	-3.02869
YHR012W	UUAUGUUGUUGUUAGCAUUAAGUGAUGCACAUAUU	-4.4	.(((((........(((((....))))))))))..	4	5	10	10	-2.91553
YIL008W	UCGGGAUGGUAAACGUGAAAGUGGAGUUUCUAGGU	-2.5	...(((.(.(..((......))..).).)))....	6	3	7	7	-2.42156
YBR272C	CGCAAAAGAACUCAGCGAAACAGGAGCAAUGAGUG	-5.4	.........(((((((.........))..))))).	9	7	7	7	-3.01666
YOL090W	UAUGUCCUCCACUAGGCCAGAGCUAAAAUUCUCUG	-4.3	...(((........)))(((((........)))))	8	5	5	8	-3.03466
YNL221C	CAGCCUGCCACUUGAACAUUUGGCAAGAAAGGUGA	-5.9	..((((((((..........)))).....))))..	10	8	8	8	-3.29539
YMR228W	GGCUCAGCAACUAUGUCUGUUCCAAUCCCUGGUAU	-5.3	((..(((((....)).)))..))............	4	5	7	7	-3.02393
YDL202W	AAUGUUGCAGCUAAGGUUUAUGCCUGGAUGGGUCC	-4.9	.....(.((.(((.(((....)))))).)).)...	4	3	9	9	-2.85656
YDR240C	UCAUGCGCCCAAGAAGGAGAGGAUUAGCGUAUCAU	-5.2	..((((((((..........))....))))))...	10	8	8	8	-3.06531
YLR143W	GCCCAAUAAGUCAGUAUCAUGAAGUUUAUAGCAUU	-2.5	((...((((((((......)))..))))).))...	6	8	10	10	-2.9979
YNL005C	UAUGUGGAAUCCUAUUUUACUAGAUACUUCUAGUU	-6.1	...((((....))))...((((((....)))))).	4	6	6	10	-3.09585
YNL259C	GAUGGCAGAGAUAAAACAUUAUCAAUUCAAUGUCG	-3.6	...((((..((...............))..)))).	15	4	6	6	-2.74368
YGL061C	GAAGAUAAUUUGAAACUUGAACAAGUCUUCAAUAU	-4.4	((((((...(((.........))))))))).....	9	6	9	9	-2.93803
YOR007C	GAUGUCAGCAUCAAAAGAAGAAAUUGCUGCCCUUA	-4.5	.....(((((..............)))))......	14	5	5	5	-2.87314
YKL094W	GCAUGGCUCCGUAUCCAUACAAAGUGCAGACGACA	-2.7	((((......(((....)))...))))........	4	4	7	7	-2.97993
YPR147C	GCUCAAUUCUAGUGACAAAUGACUGUAAAAGAGUA	-5.5	((((..((.((((........)))).))..)))).	8	4	10	10	-3.0343
YFR021W	AGUGGUCAUUGCCUUCGUUCACGACCCUCCCUUAU	-4.3	((.((((...((....))....)))))).......	4	4	8	8	-3.04041
YDR394W	GAAUGGAGGAACUAGGUAUUGUGACACCUGUCGAA	-5.6	((..((.(..((........))..).))..))...	8	2	7	7	-2.7968
YLR065C	GUUUGUGUUGGUAGAAUGGCUGGCAAAGCAGGGAG	-7.4	((((.(((((((......)))))))))))......	6	7	11	11	-2.81624
YHL038C	AAAAUGGUGAAUUGGCAAACAUUGUUCAUGGUCUC	-5.6	...((.((((((((.....))..)))))).))...	5	8	10	10	-3.11406
YMR266W	AAUGAAUAGUACUAAUAGUACUAAUAGUACUACAA	-6.9	......((((((((.((....)).))))))))...	4	8	10	10	-3.1433
YOR119C	CAUGUCCUUGGAAGAUAAAUUUGAUUCAUUGUCUG	-2.2	............((((((..........)))))).	10	6	6	6	-2.84641
YER155C	GUCGUCGUGCCUUUUCUGGAUAGACACAAAAAAAA	-6.6	((.(((...((......))...)))))........	6	3	7	7	-3.48104
YLR231C	CUGGUAAUUAUGGAGAAAGCUUUGGAAUUAGACGG	-3.6	(((.(((((..((((....))))..)))))..)))	4	5	12	12	-2.86279
YML120C	CACUAUGCUAUCGAAGAAUUUGUAUAGUAACAAGA	-5.8	.(((((((.............))))))).......	13	7	7	7	-2.85243
YJR065C	CACGAUUGAGCAAGAAAUUAGGAUUCAAUGUCAUA	-1.4	....(((((((..........).))))))......	10	7	7	7	-2.87652
YDR267C	AUUGGUUUACUUAUUUGGUAAUGGCGUCUAUCAAU	-4.2	((((((..(((((((....))))).))..))))))	4	7	13	13	-2.68461
YGR284C	ACUGAAAGGAUAGAUCAAUGUCUUACAGAGGACCU	-5.6	.(((..((((((......)))))).))).......	6	6	9	9	-2.72295
YDR346C	ACGGCUUUUCGUUUGUUAUAUAUAGAUAGAGCCUG	-9.2	..((((((..((((((.....))))))))))))..	5	6	12	12	-2.84615
YDR468C	AAUGAACAACAGUGAAGAUCCGUUUCAACAAGUUG	-3.2	......((((..(((((.....)))))....))))	5	5	9	9	-2.57234
YOR274W	GAAUCAGGCGAAAGCACACGUUCAUCUUUCGCUCA	-8.3	......((((((((...........))))))))..	11	8	8	8	-2.95668
YHR206W	AUCUUACCUAGGCUUGCUGCUUUUGUUUGGGUCAU	-7.7	.....((((((((...........))))))))...	11	8	8	8	-3.19073
YOR132W	UAGUCAAUCCAUCUAUCCUCUGAACAAUGACUUCG	-3.4	.(((((.....((........))....)))))...	8	5	7	7	-3.07398
YAL027W	AACCGUGAAAAAUGGCACCAAGUAUAGCAACGGUA	-5.2	.(((((........((.....))......))))).	5	5	7	7	-3.06349
YNL257C	UAUGUCCGUUCACGGGAGGGAUCCCAAAAAGAGGC	-6.6	...(((..((...((((....))))...))..)))	4	4	9	9	-3.57427
YLL002W	CAUGUCACUGAAUGACUUCCUAAGUUCCGUGCUAC	-3.7	...(.(((.((((..........)))).))))...	10	4	8	8	-3.09976
YJL033W	GGCUCGAGAACCUAAUACUGAAAUGGCCAAAAAAA	-3.3	((((....................)))).......	20	4	4	4	-2.89585
YER161C	UGAGAGGGACAGGGACUUGAGUCCUAUUCAAAGUG	-8.5	((((.(((((..........))))).)))).....	10	5	9	9	-2.97695
YJL055W	GAUGACAAUGGAAAAAAAUGGAGGUAAUAGCAGCC	-1.4	...................((..((....))..))	4	2	4	4	-2.81938
YLR429W	ACACUCCACUUAGAAGGGCGCAAGAUGAGUGGAAA	-9.3	....((((((((.............))))))))..	13	8	8	8	-2.81618
YJL066C	ACCGUUUACUCGAUAUGGGCUUUUAUGAAGGCGAU	-5.4	.((((.........))))(((((....)))))...	9	5	5	9	-2.88615
YDL236W	UACAACUCGGGAAAAUGACUGCUCAACAAGGUGUA	-1.4	((((.(((((........))).......)).))))	8	5	9	9	-2.69576
YDL200C	CGAUGAAGGAACUGCUUUACUAUACAUUCAUUGAA	-4.3	(((((((...................)))))))..	19	7	7	7	-3.00983
YLR386W	ACUGGAACAUGGAAAAAUCGAUUGCCAAAGGUUUA	-2.2	..(((...((.((....)).))..)))........	4	3	7	7	-3.14285
YGL004C	GAAACGACAAUGACUAAGACCAUCACAGUUGCUCA	-2.5	....((((..(((.........)))..))))....	9	4	7	7	-2.88328
YMR043W	AAUGUCAGACAUCGAAGAAGGUACGCCUACUAAUA	-2.3	...............((.(((....))).))....	4	3	5	5	-2.9003
YLR267W	GUAGAAGUGAAAAGGAUGGUUGCCGCUUUAACGUA	-6	((.((((((..((......))..)))))).))...	6	6	10	10	-3.10315
YOL031C	CUGGAAGUUCUCGAUAUUGAAUAUCACUUCCAAGA	-9.4	.(((((((....(((((...))))))))))))...	3	7	12	12	-3.00671
YBL063W	CAUGGCUCGUUCUUCCUUGCCCAACCGCCGCACCG	-2.9	...(((............)))..............	12	3	3	3	-3.34667
YFR018C	GCAUGGGAAUGAAGUACGUAUUGCCUUUGCGACUA	-7	(((.((.((((.......)))).))..))).....	7	4	9	9	-3.30049
YBR231C	CGAAAAGGCGUAAACUGGAAUAAUAUUGUUUCAAG	-3.6	...............(((((((....)))))))..	4	7	7	7	-2.92949
YDR408C	UAUGGCCAGAAUUGUCGUAUUAAUUUCGGGCUCAG	-7.7	...((((.((((((......))))))..))))...	6	6	10	10	-2.88576
YFL028C	ACUCUCAAGAUGGUUUCCCAAUUUGCUAUUGAGGU	-5.7	..(((((..(((((..........)))))))))).	10	5	10	10	-2.87947
YDR375C	CCAUGUCGGAUAAGCCGAUUGACAUACAAUAUGAU	-5.5	.((.(((((.....)))))))..............	5	5	7	7	-3.14798
YOR332W	AACAGGCCACGCACCAUCCGAUACAGCAUGUCCUC	-4	...(((.((.((.............)).)).))).	13	3	7	7	-2.5445
YML086C	AGCAGAUCUAUAGUUUCAAUAUCUGAUUUUCUGCU	-6.8	((((((....(((.........)))....))))))	9	6	9	9	-2.72246
YFR025C	GAGGUCAUGCACUCACACCAUUCACACUCCGGUGA	-6.8	(((........))).((((...........)))).	11	4	4	7	-3.1084
YHR028C	GCCAAAUUACUCAUGGAAGGUGGCGAAGAAGAAGU	-6.3	((((..(..(....)..)..))))...........	4	4	6	6	-3.17796
YJL082W	GAUGUUUAGAGUAUUUGGUUCAUUUGGAUCAAAGG	-5.8	.............((((((((....))))))))..	4	8	8	8	-3.10618
YPL178W	UAUACCAAUAAAUAAAGGGAAAGAUGUCCCUGGAA	-6.6	...............(((((......)))))....	6	5	5	5	-2.83714
YFL007W	UCGAUUUGUUACCGCCAAUGACCGCUAACAAUGAC	-4.1	.....((((((.((........)).))))))....	8	6	8	8	-3.35916
YNL032W	UUUUUCUUUUUCAUCUAAAGUUUAAAAGGAGAUGG	-3.9	.(((((((((.............)))))))))...	13	9	9	9	-2.98121
YNL175C	UUGAGAUAGAAUGUCAGAAACAGAACUGUCGAAAG	-4.9	....(((((..(((.....)))...))))).....	5	5	8	8	-2.69052
YKR049C	AAUGUCGUUUUGGAAAACAUUGCAGAGACAGCCAC	-4.7	..((((..((((.((....)).)))))))).....	4	4	10	10	-3.12581
YCL034W	CAUGGGGUUUCUUUCGGAUCAUCCGCAUACAGCUA	-4.9	.(((.((..(((...)))....)).))).......	3	3	8	8	-3.06172
YHR034C	CCGAUGGCCGAUUUCUUAUUGAGACCAAUUAAGCA	-3.8	....((((((((.....)))).).)))........	5	8	8	8	-2.94456
YNL111C	CAUGCCUAAAGUUUACAGUUACCAAGAAGUUGCCG	0	...................................	-2	0	0	0	-2.40059
YNL181W	GCCCUGAAAGGCUUUUUUGGAGAGGAACAGAAACA	-6.5	(((......))).((((((........))))))..	8	6	6	9	-2.84268
YER125W	AAUAAAACAGCAGGAAAUAAUUGCUUGUUUUUGUG	-6.4	...((((((((((.......)))).))))))....	7	10	10	10	-3.02513
YHL039W	AGCUUGGUGAAGCUACCUCGUCAUUUAAUUAACGA	-5.1	(((((....)))))...((((.(......).))))	6	5	5	10	-3.0999
YPL199C	GCCGCACUUAAAACUAUGAAAGGAACAGGUGGAGU	-4.3	.((((.((.....((.....))....))))))...	5	4	8	8	-2.83485
YML064C	GCUAAGAUGGCUACACCAAGCACGGGAGCAAACAA	-5.9	(((....(((((......))).))..)))......	6	5	8	8	-2.80586
YDR235W	UAUGGAUAAAUAUACUGCUUUGAUUCACGAUGAGA	-0.2	..((((((((........))).)))))........	8	8	8	8	-3.29219
YMR311C	UAAUGGGAGGUAUACUUAAAAACCCGCUAGCCUUA	-3.3	...(((..(((..........)))..)))......	10	3	6	6	-2.651
YIL119C	CGUUUGGUUAUCCAGACUACAGUUCAUGGUAGUAU	-6.9	.((((((....))))))..................	4	6	6	6	-3.05242
YJR085C	UAUGGAACAUCCAGCAUAUACAUUGAGUCUUUUGA	-2.2	..((((...))))......................	3	4	4	4	-2.60765
YCR048W	GGUGGUUGUUCAGCACGGCUUGCAGCAAGAGCGCC	-8	(((((((((..(((...))).))))).....))))	3	9	12	12	-3.23295
YMR276W	UAAUGUCGUUGAAUAUACAUAUCAAGUCAGGACAA	-3.8	...((((.((((..............)))))))).	14	4	8	8	-2.68538
YJR069C	CAGAAUGAGCAACAACGAAAUUGUAUUUGUCACUG	-2.7	(((..(((.(((..(((....)))..)))))))))	4	3	12	12	-2.49286
YDL008W	UAUGAAAGUUAAAAUAAACGAAGUGCACAGUGUGU	-1.1	........................((((...))))	3	4	4	4	-2.96324
YER083C	UAUGUCUGAAUUAACAGAGGCGGAAAAGCGCAGGU	-6.6	....((((......)))).(((......)))....	6	4	4	7	-2.92942
YOL137W	CAGCAUGGAUGCUUCCUCGGUUCCACCAAAGGUAG	-4.9	.((((....)))).(((.(((...)))..)))...	4	4	6	10	-2.94437
YDL208W	CAAUGGAUCAUUGGGUAGCAGAGAAACGGAAACAA	-2.4	....(..((.(((.....))).))..)........	5	3	6	6	-2.48381
YOR272W	ACCUAAAGUUUUAAAGACAAUACCAAGGGAAACUG	-1.6	......((((((................)))))).	16	6	6	6	-2.77143
YGR246C	CCAAUGCCAGUGUGUAAGAACUGUCACGGAACCGA	-5.4	((..((.((((........)))).)).))......	8	4	8	8	-2.93595
YJL042W	UGCUCCAUGGACUCCAAGGACACGCAAAAGUUGCU	-6.9	((.(((.(((...))).))))).((((...)))).	3	4	8	12	-3.2744
YKL174C	AUGAAAAAUGCCAGAGUAUACGCUACUGGCUGAUA	-10	.........((((((((....))).))))).....	4	8	8	8	-3.14093
YLR248W	AAGUAUUGUUAAGAGUACUGCUUAUUUAGAGAGGA	-4.3	.((((((......))))))................	6	6	6	6	-2.98464
YGL169W	AAACCUGUUUCCAUUUUUAAUGGUAGUCCUGUUUA	-2.9	((((......(((((...))))).......)))).	3	5	9	9	-3.05399
YKL088W	ACCAGCAAAGAGUUAUUAGGUGUGAUGACGGAUGA	-4.8	...........(((((((....)))))))......	4	7	7	7	-2.83545
YOR112W	AAGUUAUUUAGUCGAGAGUUUGACACUGUUACUAU	-4.6	.(((.((...(((((....)))))...)).)))..	4	5	10	10	-3.01618
YMR073C	GAUUACACUCAUAGAGAUAUGAGUAGUGACGGCAU	-9.7	..(((((((((((....))))))).))))......	4	11	11	11	-3.10473
YDR507C	AAAUGGCAAUCAAUGGUAACAGUAUUCCUGCCAUA	-7.2	..((((((.....((....)).......)))))).	4	6	8	8	-3.03823
YNL038W	UAUGAUUAGUAAAGAGUAUGAAUUUGGUAAGACUA	-0.8	.....(((.((((.........)))).))).....	9	4	7	7	-3.40094
YNR041C	UAACAGUGUCAACUAAUGUUUAUUUGGCAGAGAAA	-4.4	...(..((((((.(((...))).))))))..)...	3	6	10	10	-2.99489
YMR314W	CAUGUUCAGGAACAAUUACGACGGGGACACAGUCA	-2.5	..((((....)))).....(((.(.....).))).	5	4	4	8	-2.87223
YGR244C	GACUAUAGAGCGAUAGUCCAGUUUUUUUGUAACUG	-7.5	((((((......))))))(((((.......)))))	7	6	6	11	-2.86955
YHL011C	CAUUCAAACUGAGCCUCAUAUAUUCACUUAGGAUU	-2.4	........(((((.............)))))....	13	5	5	5	-2.73161
YBR069C	UAUAAGGUGCCUUUACCACCGUAGCUACCUAAUAU	-5.2	(((.((((((...(((....))))).)))).))).	4	6	12	12	-3.13321
YPR023C	AAUGGUUGAUUUGGAGCAGGAAUUUGCGCUCGGUG	-4.5	.............((((..........))))....	10	4	4	4	-3.13217
YJL133W	CACGAUUCCCAUAUUCGUUAACACCUCUUAAGGUU	-4.2	.((((.........))))....((((....)))).	9	4	4	8	-3.27677
YOR042W	CAUGGAAGAAAAGGAAGGUAUCAAGGAUUCUUCUC	-4.8	............((((((.(((...))))))))).	3	6	9	9	-2.94983
YLR246W	AAUGGCCUUGGUCUCUAGAAGGUCGACAAGAUCGG	-6.9	...((((((.........))))))...........	9	6	6	6	-3.55685
YCL057W	GAGAUGCGAUUGUUGCUGUGCAAGAAUUGGUUUGC	-8.1	.((((.(((((.((((...)))).)))))))))..	3	5	13	13	-2.99753
YLR199C	AUCGCACUACAGUAAAAUUUUCAUUUAUAGCGAUG	-3.6	(((((........................))))).	24	5	5	5	-2.92863
YMR110C	ACCAACAUGUCAAACGACGGCUCAAAAAUAUUGAA	-2.5	........(((....)))...((((.....)))).	5	4	4	7	-2.91083
YOR159C	GGCUUGGAAUGUCGAACAAAGUUAAAACCAAGGCC	-5.4	(.(((((....................))))).).	20	5	6	6	-2.58309
YOL002C	AAUGUCAACUUUAUUAGAAAGGACUAAGAGUGUGC	-2.4	.......((((..((((......))))))))....	6	4	8	8	-3.011
YLR407W	GCUAGUGCUUAGCUACUCUUCCGCUGGUACUUCAA	-7.6	...((((((.(((.........)))))))))....	9	6	9	9	-2.88453
YNL078W	ACAAUGGAGACAUACGAGACUAGCAUUGGGACUCA	-3.5	...(((....)))..(((.(((....)))..))).	4	3	6	9	-3.25625
YCR011C	ACAGUAUGGGAAGUCAUCGACGUUAUCUCUACUAU	-4.9	..((((.((((.(((...)))....))))))))..	3	4	11	11	-3.08397
YFL049W	UAUGCUUGGCGAAGAUGAAGGGAAUACCGUUCUUG	-4.9	....(((....)))..(((.((....)).)))...	4	3	5	8	-3.01722
YOR206W	AGUGGAGAUGGGUAAAGUUUCUAAAUCGACCAAGA	-5.1	.((.((..((((.......))))..)).)).....	7	4	8	8	-2.88765
YER107C	AGAAGAGGAAAAGUGGGGAACUAUGUCUUUUUUUA	-7.7	(((((((((...((((....)))).))))))))).	4	9	13	13	-2.91907
YNL326C	AAUGAAUGACAGGCUUUCGUUGACAAGUCUGUUUC	-9.3	.......(((((((((........)))))))))..	8	9	9	9	-3.25351
YER090W	GAUUGGAAAAAAGGCAAAAAAUGACCGCUUCCAUC	-5.7	...(((((....((((.....)).))..)))))..	5	5	9	9	-2.66745
YLR072W	AAUGUGGGGGGAUAGUAUGCGCGAGCUUGGUGACG	-2.1	...((..(.(.((...)).).)..)).........	3	2	6	6	-3.19555
YPR153W	UCCUGCCGUAUUAUGUUCCCUGUGCUCAGAUCAUU	-2.8	..(((..((((..........)))).)))......	10	4	7	7	-3.0815
YPL196W	GCCAUUCAUUAUUCAGUGAGGAGCGACAAUGUUUG	-5.5	((..((((((....))))))..))...........	4	6	8	8	-2.82243
YHR135C	GCAAACCGUUCAUUGAGUGCUCUGUGACUGGUUUU	-9	..((((((.((((.((....)).)))).)))))).	4	6	12	12	-2.99088
YDR045C	CCGAGAAUCUUCUUUCUGGAAAACGCAUACGUUAU	-5.6	.(.((((......)))).)..((((....))))..	6	4	5	9	-2.76458
YDL166C	GAUGGAAGCAAGACGGUAUGGACCGAAUAUCAUUG	-3.9	.............((((....))))..........	4	4	4	4	-2.63251
YNL310C	ACUGGAAUAUCAAGAGACUGAACAUGAUUCCGAGG	-3.9	.(((((..((((.(........).))))))).)).	8	5	10	10	-2.76966
YMR243C	CAUGAUCACCGGUAAAGAAUUGAGAAUCAUCUCUC	-2.8	.....................((((....))))..	4	4	4	4	-3.00237
YGL048C	GUGGGAUACUAUCACGACAAUGACAGCUGCUGUAA	-4.1	((((.......)))).......((((...))))..	7	4	4	8	-2.79804
YLR361C	CACCGUGGUUAAAAAUCUUAACAUGAUCCGGUUAC	-6.3	.((((.(((((............)))))))))...	12	5	9	9	-3.23405
YKL039W	GGCACAAUGAGAGUAUAUCAGUUUUGCCGACCUUU	-7.1	((((...(((.......)))....)))).......	7	4	7	7	-2.93805
YOR276W	UUUGAGCUGUAACCUGAAUAUAGGAUUAAGAACUU	-2.3	(((((.(((((.......)))))..))))).....	7	5	10	10	-2.58999
YIL036W	GCUUUUAAAGCAGUCUUUCAAUUGGAAGAUUCAAA	-8.4	((((...))))((((((((....))))))))....	4	8	8	12	-3.03736
YKR022C	UCAAGUUCUGCCUAGCAAUGUUAUAGCAUUUGAAC	-4.8	((((((.(((..((((...))))))).))))))..	3	6	13	13	-3.3276
YKL148C	AAGAUGCUAUCGCUAAAAAAAUCAGCGCUCUCCAA	-2.6	.(((((((...............)))).)))....	15	7	7	7	-2.84758
YNL185C	UUUGUUGUACUUUCGAACUCUCGAAUACCAUAGAG	-6.1	(((((.(((..(((((....)))))))).))))).	4	5	13	13	-2.89899
YHR030C	GGGAGAUGGCUGAUAAGAUAGAGAGGCAUACUUUC	-6.4	((((((((.((............)).))).)))))	12	8	10	10	-3.13118
YBR096W	AAUGGGUGUUUGCACUAUUUUUAGGUGGCUCUUUG	-3.8	...((((...(((.(((....))))))))))....	4	4	10	10	-2.91255
YMR290C	AAGCUGAGCAAUAUUAACAGGAGAAGUAUGGCUAC	-3.4	......(((.(((((.........))))).)))..	9	5	8	8	-2.71706
YDR067C	UAUGUAUCAAAAUGACACUAGUGACUCCGUUACAA	-2.9	...((.(((...))).))..(((((...)))))..	3	5	5	10	-3.16023
YNR021W	CAUGUCUAGUUCAAUAUUUGGCCCACUUACGGGUU	-5.4	....................((((......)))).	6	4	4	4	-2.86472
YML022W	UCAUGUCUAUAGCAAGUUAUGCCCAAGAGUUGAAG	-5.5	(((..(((...(((.....)))...)))..)))..	5	3	9	9	-2.71717
YKR042W	GACCACACAAUUUCCAGUGUAUUCAUUCCUUAAAC	-4	((..((((........))))..))...........	8	4	6	6	-2.45949
YNL066W	GGCUUUUUUGGCCGUCGGAUUUACGGCGCGAAAAU	-10.7	((((.....))))((((......))))........	6	4	4	8	-2.82337
YML113W	GAUGGCGAAAACUUUGGCACAAGGAAGGAAACCUG	-3.6	..((((.((....)).)).))(((.......))).	7	4	6	9	-2.98125
YGR235C	GCACGGAAACAAUGACAAAAGAUUUUUACCGUCAG	-4	(.((((.((.(((........))).)).)))))..	8	4	10	10	-2.73582
YMR200W	ACAUCAUUCUGAGGAAAGGAUCGGUAUUAUAACCA	-4.3	.....(((((......))))).(((......))).	6	5	5	8	-2.7565
YBR087W	UACAGCACAAACAUGUCAUUGUGGGUAGAUAAAUA	-4.8	(((..(((((........))))).)))........	8	5	8	8	-2.97011
YNL222W	GACAACGGUGGUAUAAACUAGUGUCGAAGUCCAAA	-6	((((..(((.......)))..))))..........	7	4	7	7	-2.77021
YJR100C	ACCGACAUGCAUAGAACGGCAAUAUUUCUAACUUA	-1.7	.......(((........)))..............	8	3	3	3	-3.15411
YBR047W	UUGUUCUGUGAACAUAACUGAAAAAAAAUCAGUUC	-6.5	.(((((...))))).((((((.......)))))).	7	6	6	11	-2.85757
YDL030W	AAGAACCUUCGGUGAGCCAAGCGAGGGUGUAUACA	-11.1	....(((((((.(......).))))))).......	6	7	8	8	-3.04287
YNL002C	GUCACAAUGUCUUCAACUCAAGACAGUAAAGCGCA	-5.7	((.....((((((......)))))).....))...	6	6	8	8	-2.74505
YBR171W	CUACUUGAGUUUGCCAAUAUGUCCGAAUUUAAUGA	-3.3	....(((((((((..........)))))))))...	10	9	9	9	-2.8122
YBL028C	GAAUCAUGGCCAAAUCAUUACGUGCUAGCAGUCAU	-3.2	((....(((((..........).))))....))..	10	5	7	7	-2.46197
YDR156W	CAGAACUGGAGACGUCUGAGGUAAGAUUUCGAUAA	-3.9	..........((.((((......)))).)).....	6	4	6	6	-2.76097
YOR362C	AACUCUUCAGCAAUGACAUCAAUUGGUACUGGUUA	-2.3	((((....(.((((.......)))).)...)))).	7	4	9	9	-2.80215
YMR150C	CAGUGUACAAUACCAGGGAUGACGGUUGGUACACU	-10.6	.(((((((...(((.(......))))..)))))))	6	7	11	11	-3.17678
YGL114W	UAACCGUUAAAGAUUCUAAAUCGGUACUGUAAAUA	-3.1	..((((...............))))..........	15	4	4	4	-3.26685
YLL058W	UAUGACGGAAAUUGAAUUUGGGCAACCCCUUCCCA	-4.1	......((((.........(((....)))))))..	4	4	7	7	-2.98714
YPL245W	UCCAUUAGAACCAUAUAAAAUGCAUGGGCCUACUU	-4.8	.....(((..((((.........))))..)))...	9	4	7	7	-3.02891
YBR011C	UUACUAAUGACCUACACUACCAGACAAAUUGGUGC	-3.5	.................((((((.....)))))).	5	6	6	6	-2.4011
YLR315W	AAUGAACUCUGAACAGCUGCUGCAUAACUAUGUUU	-1.6	...((((........((....))........))))	4	4	6	6	-2.78706
YDR264C	CUUUGUUCAGAGUAGCUAAUUGAUGGUGAACGAAU	-6	.((((((((..((.........))..)))))))).	9	8	10	10	-3.20593
YKL058W	AAUGGCAGUACCCGGGUAUUACGAAUUAUAUCGUA	-3.4	......(((((....)))))((((......)))).	6	5	5	9	-2.9865
YGL011C	UCAUGUCGGGUGCUGCUGCUGCAUCUGCUGCUGGU	-9.2	(((.(((((((((.......)))))))..))))).	7	9	12	12	-2.77339
YOR090C	AACAGAAGAAGUGCUUUUACUUCUCUCAAUCUCUC	-6.3	....(((((((((....))))))).))........	4	9	9	9	-3.14189
YMR215W	AAGAUCACAGGUCUCAAAGUCGUUUAGCUAGCGAU	-6.5	.(((((...)))))....((((((.....))))))	5	6	6	11	-2.79667
YBR200W	UGCACGUUGAAAGCACUGUGUGAAAAGAAAUUGUC	-4.4	.(((((.((....)).)))))..............	4	5	7	7	-3.04609
YLR241W	GCAUUGAAUGCCUUUUUUGGGUACAAUAGAACAGU	-5.2	..((((..(((((.....)))))))))........	5	5	9	9	-3.21646
YFR011C	CAUGGGUUCAAACACUUCCAAAGUGGGUGCUGGUG	-7.6	(((.(((.....(((((...)))))...))).)))	3	5	11	11	-2.5598
YLR201C	CAUGCUUUGUCGCAAUACUGCCAGAACGGGCUGUA	-7.4	..(((......))).(((.(((......))).)))	6	3	6	9	-2.9233
YGL043W	CAUCAUGGAUAGUAAGGAAGUACUGGUACAUGUUA	-6.5	...((((..(((((......)))))...))))...	6	5	9	9	-2.71338
YKR003W	ACAGUUACAUGAAGUGUGAGUUCAUGCAAUCUGUA	-8.4	((((((.((((((.......)))))).)).)))).	7	6	12	12	-3.1193
YGL198W	GGCAAAAUGUCAUACGGAAGAGAAGACACUACGAU	-1.9	((((...))))........................	3	4	4	4	-3.04212
YNL072W	AAUGGUACCCCCCACGGUAGAAGCAUCCUUGGAGU	-4.2	...........(((.((.........)).)))...	9	3	5	5	-3.04131
YOL012C	UGCGGACUCUAUUAUACUUCAGUCGGAAAAAAUAU	-2.8	..(.((((............)))).).........	12	4	5	5	-2.71649
YDR276C	GCACAAUACAACAAUGGAUUCUGCCAAGAUCAUUA	-2.5	............(((((..(((....)))))))).	4	5	8	8	-2.50347
YDR492W	GUAAGGAGCUCCGCAAGCGCAAUAUUAACUUUACA	-4	((((((......((....))........)))))).	4	6	8	8	-2.78642
YBL090W	UAAUGUUGAAGAGCACGCUGAGGCUUUCAAGAAUC	-6.1	...(.((((.((((.(.....))))))))).)...	5	4	10	10	-2.81491
YML115C	UAACAGUCAUUUGAGCUUGUUGACCUACCAAUUAA	-2.3	.....((((...........))))...........	11	4	4	4	-2.88695
YOL111C	GGUUAGAACAGACCGAUACAGAGAUAAACUAGCGA	-3.6	((((......)))).....................	6	4	4	4	-2.65232
YJL193W	GGAAAACGAUGUUUCAACAGCUGUCGGCAUCCAUU	-7	(((...(((((((.....))).))))...)))...	5	7	10	10	-3.21884
YDR208W	ACGAAACCUGUUUACACCCCCCGAGACAGUUGCCC	-3.4	.......((((((.(.......)))))))......	7	6	7	7	-3.20716
YFR036W	CAUCGCACUUGAUGAUCAGAAGGGCCCCUACCACC	-4.1	((((......)))).......((.......))...	7	4	4	6	-2.71694
YDR302W	GGUCCAAUUUAAAUAUGCCAGCUAAAAAAAGGACU	-3.5	(((((.........................)))))	25	5	5	5	-2.74636
YBR165W	GUUGCCUUUGUCGUGAUUUUGUGCGAGGAGGCGAU	-13.2	((((((((..((((........)))).))))))))	8	8	12	12	-2.90274
YJR003C	UAAUGUUACGCUCUCUUCAUUCUGCGGCUACGUUA	-6.1	((((((..(((............)))...))))))	12	6	9	9	-3.0994
YER094C	GAAGCUGCUAAGUAAGUUUGAACCGUAGUUUCGAA	-8.6	((((((((...((........)).))))))))...	8	8	10	10	-2.83814
YGR021W	GUAUGAACGCAUCAAAAAUUGGAAAAUGUUGGUAA	-2.5	.(((.((((..((........))...)))).))).	8	4	9	9	-2.99264
YPL031C	GCGCGGCAAACUGGGCAAACUUGAGCAAUACCAAU	-6.3	((.(((....))).))...................	4	3	5	5	-2.85163
YPR017C	ACAGAGAACAUGAGCAAGGCUACGUGUUCCUUUGA	-12.5	.((((((((((((((...))).)))))).))))).	3	14	14	14	-2.97425
YBR273C	AAACAGCCGUAACCAAAUGUUAGAAGCACUGUUUA	-4	((((((...((((.....))))......)))))).	5	6	10	10	-2.86316
YEL012W	AGAAAGGAGCGUAAUACGAAAGAUGAGUAGCUCUA	-5.8	.....(((((....(((.........)))))))).	9	5	8	8	-2.8379
YER027C	UAUUUUGUAUAAGGUCGUUUCCUGCACAAUAAUAA	-4.6	((((((((...(((......)))..)))).)))).	6	8	11	11	-2.75128
YLR244C	AAAUUGUAUAAUGAGCACUGCAACUACAACAGUUA	-2.1	.((((((.......((...)).......)))))).	3	6	8	8	-2.66362
YDR404C	UCGUCGAUUUAUUCUCUAACAUUGGGUCGAUCAGG	-6.7	..(((((((((...........)))))))))....	11	9	9	9	-2.8984
YGR283C	GGGGAAGAUGGCAGUAAAACAUAAAUCCGAGAGCC	-3.5	(((....(((.........)))...))).......	9	3	6	6	-2.89616
YDR449C	UUCUAAUAAUGUCGAAGACAAGAUACUAUUUGGAA	-5.2	.(((((((.((((........)))).)).))))).	8	7	11	11	-2.91293
YLR182W	UAUAAUUCUCGAGAGGAUGGCGUUGGAAGAAGUGG	-3	.....(((((.((.(.....).)).).))))....	5	5	8	8	-3.04869
YOR006C	AGAACUUCUCGCGUAAGACAGUUGAGUAAGCAGUA	-4.1	....((((((((........).)))).))).....	8	8	8	8	-2.74577
YKL027W	GAAGGCACAGAAGGAUUGCUUUAUCAUUCAACCAA	-3.5	.((((((.........)))))).............	9	6	6	6	-2.96788
YCR023C	AAUGCUAGCAAAGGAACUAGGAAGUGGUAAGCAUA	-4.1	.(((((.((.................)).))))).	17	5	7	7	-3.44953
YHR098C	UUAGUAAUUUUGAGGGUUACUAAGGAGGCCAUUUG	-5.5	((((((((((...))))))))))............	3	10	10	10	-3.13076
YNL011C	UACUAGAUGAACGUCGUUGUGUGCUCCGGUGGGAC	-6.6	(((..(((((...)))))..))).(((....))).	4	5	8	11	-3.24405
YOR311C	UAUGGGGACCGAAGAUGCCAUUGCCCUUCCAAAUA	-3.4	...((((..(((........)))))))........	8	4	7	7	-2.9767
YGR241C	GUAGCAGGAGUACCAAUUUGCUACGCUUGCUAACA	-10.5	.(((((((.(((.((...)).))).)))))))...	3	7	12	12	-3.10209
YMR267W	ACUUUGAUUCGCUUGUAUGCGUGAAAAGCAAAUUC	-5.7	.((((....(((......)))...)))).......	6	4	7	7	-3.00535
YOR210W	UAAUACAAAAUGAUUGUCCCAGUCAGAUGUUUCUC	-4.6	....(((...((((((...))))))..))).....	3	6	9	9	-2.50834
YMR299C	UGUAUGUAUUAAUGGAUAAUUGUAAUGCCUGGGAC	-1.3	.....((((((...........)))))).......	11	6	6	6	-3.31066
YPL202C	GUGACCAGAAACUCUGGCGCAAAUUAAUCAAGAGA	-9.2	(((.(((((...))))))))...............	3	5	8	8	-3.00824
YKL092C	UGCAUACGUCGUGGUGUUUAUCUUUGAUUGUAUCA	-3.7	((.((((((((.((.......)).))).)))))))	7	8	12	12	-3.3394
YDL001W	GUCAUGGUAGAUAGUAAUGAUGAUCAACCGGAACG	-5.7	((..((((.(((.((....)).))).))))..)).	4	4	11	11	-2.94265
YBR126C	CAAGCACGCAGCUAAGUAAGCAACAAAGCAGGCUA	-4.2	.......((.(((..((.....))..)))..))..	5	3	7	7	-2.70642
YDL168W	AAUGUCCGCCGCUACUGUUGGUAAACCUAUUAAGU	-3.1	...((..(((((....).))))..)).........	4	5	7	7	-2.51469
YBR053C	CACUUUUCGUAAAAUGAGUAGUGUUGGCGAUUUUG	-5.3	((((.(((((...))))).))))............	3	5	9	9	-2.70127
YOL142W	AAGAUGUCUACGUUCAUAUUCCCUGGUGAUAGCUU	-2.1	..........(..((((........))))..)...	8	4	5	5	-2.86229
YFR007W	CAAUGGUCGAUACGCAUAAACUAGCAGACGACGUU	-5.3	.....((((....((........))...))))...	8	4	6	6	-3.00715
YOR043W	UGAUAGAGUGUGAGAGAGUCUCUAACUCGGCGUCA	-10	((((.((((..((((...))))..))))...))))	3	4	12	12	-3.2184
YLR270W	AACUGUCUGUGUAUUAACUAAAUAAUCACAUAGUA	-5.2	......((((((((((......)))).))))))..	6	10	10	10	-2.6534
YJR076C	GACCCGAUCUGGAGCCGUUUAGAAAGUCAAUCAUC	-5.2	(((....((((((....))))))..))).......	4	6	9	9	-2.78826
YGR077C	GACAUUAUGUUUGAUCAUGACGUCGAAUAUCUGAU	-6.8	(((.(((((......))))).)))...........	6	5	8	8	-3.41992
YDR361C	UUGCUAAUUAACUCACAAAUAUGGUUCAAGCUAUC	-1.5	..(((....(((.((......)))))..)))....	6	3	8	8	-2.75196
YNL199C	AUAAUGCAUCACCAAACUAAGUUAGAUGUAUUCAU	-5.7	..((((((((..............))))))))...	14	8	8	8	-3.13059
YDR441C	GCGUGUGUAUAUGCCUGUUCAUUGCCUGUCCGCCU	-2.6	..(.(((.(((.((.........)).))).)))).	9	3	9	9	-3.09598
YOL064C	GACAUCAGCACUUUACUAUGGCAUUGGAAAGAGAA	-2.5	..........((((.(((......)))))))....	6	4	7	7	-2.71101
YIL157C	UACAUGAUGUUAAGACUAGUAACUAAAGGGUUGCC	-4.7	..................((((((....)))))).	4	6	6	6	-2.76142
YIL033C	GAUGGUAUCUUCUUUGCCCAAGGAAUCGCAAGCCG	-3.3	...(((...((((((....))))))......))).	4	6	9	9	-2.75169
YMR035W	GAAGCUGUUGCAUUGUACUGUACAGUAAUGUUUCG	-7.9	(((((.(((((..((((...)))))))))))))).	3	5	14	14	-3.23484
YNL189W	CAUCUUCAGGCUUUAUUUUGUUAAGACUGAAACAU	-5	....(((((.(((.........))).)))))....	9	5	8	8	-2.69838
YOR207C	UAGGGACUUAGUGCUUGUUGAAAAAUGGUUGCUGC	-4	(((.((((.....(.....)......)))).))).	5	4	8	8	-3.04859
YOL124C	AAAACGGCAGCAUGAAGAAAUAUCUGCUGUAUAUG	-8.9	...(((((((.(((......)))))))))).....	6	7	10	10	-2.90921
YNR012W	CUUCGAUAAUUUCAUACGUUUAAUUUCGAACUCGC	-2.7	.(((((.((((..........))))))))).....	10	5	9	9	-2.96038
YLR195C	GAGCUUCGGUAGUAAACGUAUUUAUAGAAUGUCAG	-3.3	((..(((.((((.........)))).)))..))..	9	4	9	9	-2.78992
YDR261C	UGUAGACCGUUCGUUACUUGGGACGUCCUAAUAUG	-7.1	..(((..(((((........)))))..))).....	8	5	8	8	-3.10139
YKR011C	ACUAUUCUGUUACAGUUAAGUACUCAUACAGACAG	-5.7	.....(((((...(((.....)))...)))))...	5	5	8	8	-2.64391
YMR130W	UAGAGGUGUGUUAAAAGCAGACUUUUGAACAUCCA	-8.1	(((((((.((((...)))).)))))))........	3	7	11	11	-2.99243
YDR407C	ACUGGUUUAAGGUGCGGCUCACAACCUGUUACAGG	-6.7	.(((.....((((..........))))....))).	10	4	7	7	-3.47691
YGL091C	UAUCCAAGAAUGACUGAGAUACUACCACAUGUAAA	-1.4	((((((........)).))))..............	8	6	6	6	-2.88324
YDR167W	AACUAUGGAUUUUGAGGAAGAUUACGAUGCGGAGU	-3.6	.(((.((.(((.(((......))).))).)).)))	6	3	11	11	-2.72517
YER026C	AAUGGUUGAAUCAGAUGAAGAUUUCGCACCUCAAG	-4.2	...(((.(((((.......)))))...))).....	7	5	8	8	-2.77677
YKL170W	CAUAGCGGAUUUGUAGAACGGUGUGUCGUCAACCC	-4.8	((((.((...........)).))))..........	11	4	6	6	-2.76955
YNL244C	AUCGUAUGUCCAUUGAGAAUCUGAAAUCAUUUGAU	-1	((((.(((....((.((...)).))..))).))))	3	4	11	11	-2.6793
YKR036C	UCUCUAUAUGGGUUCGGGCGAUACUAGAGGAGAAA	-8.8	(((((...(((..((....))..)))..)))))..	4	5	10	10	-3.43936
YPR131C	AAUGACAACAAUUCAGCCUUUUGAACCUGUCGAUU	-4.2	...((((....(((((....)))))..))))....	4	5	9	9	-2.79575
YIL135C	ACGUAAACGGCAAAGAUGGAUACCAGCAACCACAA	-1.4	........((......(((...)))....))....	3	3	5	5	-2.97396
YNL206C	GAUUUGAUGUCAAAAUUGUUCUUAGAUGAACUGCC	-4.1	(((.....)))......((((......))))....	6	4	4	7	-3.189
YNL026W	CAUGACCUCAUCAUCUGGUGUUGAUAAUGAGAUUU	-6.9	......(((((.(((.......))).)))))....	7	5	8	8	-3.04722
YPL032C	AAAGGGGAGAAAUAGUUAUCGGUUCGUUCCCUGGU	-8.9	..((((((..(((........)))..))))))...	8	6	9	9	-3.03284
YIL153W	AAUGUCUCUGGAUCGUGUAGAUUGGCCGCACGCCA	-5.8	........(((..(((((.(.....).))))))))	5	5	9	9	-3.2884
YLR172C	GAGAAAAAUGCUUUAUUUGAUCGGACUUGGUCUCU	-2.8	..................(((((....)))))...	4	5	5	5	-2.83282
YBL021C	GCUAGAUAGUAACACAAGUGGCACAAACCUCUCGA	-2.4	((((..............)))).............	14	4	4	4	-2.83674
YOL010W	ACACUUUUCCACUAGGAUAAUCCUCCAAAAGUAUA	-3.9	..((((((.....((((...))))..))))))...	3	6	10	10	-2.82456
YNL044W	UUUGAACACUGAGUUUGGAACUAUCAGCCGUCAAA	-5.2	.((((...((((...........))))...)))).	11	4	8	8	-2.75839
YKR050W	GAGGCUGUAAGAACCACUCAUGCCAACAGCUAAGA	-5.8	..((((((.................))))))....	17	6	6	6	-4.53594
YMR209C	UGAGGAGCGCCAAUGGUUAGCUCACUGGCAUCAAA	-7.3	..(((((((((...)))..)))).)).........	3	9	9	9	-3.23115
YKL120W	CGAAAUAGUUUUCCUUAGAUUGCUAUAGCAAGUCA	-3.9	.(..(((((..((....))..)))))..)......	4	5	8	8	-2.77311
YKR092C	AAUGGCUUCCAAGAAAAUUAAAGUUGACGAAGUGC	-2.9	....((((((((...........)))..)))))..	11	8	8	8	-2.75181
YOR079C	CGCGGUUUAAAGCUAGUGUUACCAAGACCGAUAAU	-6.1	..((((((..(((....)))....)))))).....	4	6	9	9	-2.93584
YOR250C	ACCAUCAUGGCAAGUCUACCUGGUAUUGAUGAGCA	-6	..(((((((.((........)).)).)))))....	8	7	9	9	-3.07631
YNL166C	CAACAGAAACGAUGGGCUUGGACCAGGACAAGAUA	-3.4	................((((........))))...	8	4	4	4	-2.77484
YLR024C	CAUGGAAGAUUCUGACCUGUCUAUAACCAAUAUAA	-2.5	..(((.((((........))))....)))......	8	4	7	7	-3.53762
YGL113W	GGGUUAAGAUCGUAUAGGUAGGAACGAUCUGACCU	-12.2	((((((.((((((..........))))))))))))	10	6	12	12	-3.57929
YLL061W	CGAAAUGGAUGAAUUUGAAUCUACCAAACUUUCGA	-4.9	((((((((((........)))))......))))).	8	10	10	10	-3.15208
YMR318C	UCAUGUCUUAUCCUGAGAAAUUUGAAGGUAUCGCU	-2.5	(((..(((((...)))))....)))..........	3	5	8	8	-2.64334
YKL052C	AAAAAAUGGAUUCUGCAAGCAAAGAGGAAACAUUG	-4.5	....((((..((((..........))))..)))).	10	4	8	8	-3.11713
YPL221W	AAGAUCAAGCACGGAUAUUUCUGGCUAGAGGUUUA	-8.8	.(((((.(((.((((....)))))))...))))).	4	5	12	12	-3.33228
YGR111W	UUGUAGAAGUUGAUUAGAAUGACAGCCUCAUCAAA	-3	(((..((.((((.(((...))))))).))..))).	3	4	12	12	-2.97622
YBR038W	AAUGACGAGAAACCCGUUUAUGGUGGAACCUUCGA	-2.3	.....((((...(((.......).))....)))).	7	4	7	7	-2.99243
YJL003W	CUCCUAAAUGUCGUUCAGCGGAAAAAAAUUUAGGU	-7.5	..(((((((....(((....)))....))))))).	4	7	10	10	-2.91812
YMR070W	GCAAUGAAUGCGGACCAUCACCUGCAACAGCAGCA	-7	((..((..(((((........))))).))...)).	8	5	9	9	-3.03745
YDL207W	GCGGGCCGUUGCUACAGGAUAUUCUGCAGAGUCGA	-5.4	(((((((((....)).))....)))))........	4	9	9	9	-3.10912
YBR238C	UAUGAUCCGUUUAGCUCAGCAAACACAAGUACUGA	-1.8	........((((.((...))))))...........	3	4	6	6	-3.10131
YPR149W	UUUUUAAAAGGAUAAAUAAACAUUUCUUUAAAAAA	-2.8	((((((((.((((........)))).)))))))).	8	8	12	12	-2.59518
YLR264W	AAUGGAUUCUAAGACCCCAGUCACCUUAGCUAAAG	-1.8	........(((((...........)))))......	11	5	5	5	-2.24593
YNR018W	GUGCACCGAUACUCACCAACAUCGCACAAUGAAGA	-3.7	((((...................))))........	19	4	4	4	-2.82119
YNL024C	GAGGUAUUGAGUAUGGAGAGUAUAUUUGGUGGGUU	-5	....(((((((((((.....)))))))))))....	5	11	11	11	-3.08656
YDL057W	CCAAGUCGAAAUGGAAAAAAAACAUGUCACUGUGC	-3	...(((.((.(((.........))).)))))....	9	3	8	8	-2.94422
YOR091W	CCUCUGGGCUUUACACAUAUAAAAUCGCAGGAAAG	-3.2	..((((.(.((((......))))..).))))....	6	4	9	9	-2.80436
YLR102C	GUAAGAUGAACCAAAAUGGUGAUAAGAACGAAGGC	-2.3	.........((((...))))...............	3	4	4	4	-2.82355
YLR104W	UUUUACUGUAGUAUGAGUCAAAGUCGCUGGAGUAU	-6.4	...((((.((((..((.......)))))).)))).	7	4	10	10	-2.91143
YIL126W	GAGGCAGCACAGUUUAGAGCAAGCGCGAAUGCUUC	-8	((((((.....((((.....)))).....))))))	5	6	10	10	-3.16372
YOR014W	GAACAUCCACUUUCAAUAUGAUGCGUGGUUUCAAG	-5.2	(((...((((..(((...)))...)))).)))...	3	4	10	10	-3.12139
YDR412W	AUUUUUGCUAUGGCUGUUCACACCAAUAGGCAAAU	-7.4	...((((((.(((.((....)))))...)))))).	4	6	11	11	-2.58651
YLL032C	AACCUUUUGAAGCACUAUUCAAGCCCGCAGAGGUU	-5.8	(((((((((((......))))).......))))))	6	11	11	11	-3.10657
YDR105C	UACCCAUCACAAAGUACAACAAUCUACCAUGGGUG	-5.3	(((((((.....................)))))))	21	7	7	7	-3.158
YDR368W	UAACUUUGCAAUAUAAUCAGGUCGCAAAUAUACCC	-2.9	....(((((.((........)).))))).......	8	5	7	7	-2.59937
YOR358W	CAUCAGGAUUGUUUACUCGCAUAAUGACUGAUAGG	-5.1	.(((((.(((((........)))))..)))))...	8	5	10	10	-3.03839
YDR354W	AGUAUUCCCUUAUCAUGUCCGAGGCGACUUUGCUA	-4.6	((((.((((((.........)))).))...)))).	9	6	10	10	-3.01404
YGR038W	CUAAAAAGCAGAGUUAUUCUUAUUUUGUAUUUCAU	-3.9	.......(((((((.......))))))).......	7	7	7	7	-2.76517
YPR032W	AACAAAAUGUUCGGUAGCAAACGUCUGAAAAAUGU	-2.2	.........(((((..........)))))......	10	5	5	5	-3.04828
YMR153W	GCUUUUUAAAAUGGCAGACCUUCAAAAACAAGAGA	-1.7	(((.........)))....................	9	3	3	3	-2.85151
YGR171C	UUUUGAUCGAAAGAAAACAUGCAAUGUCGAUCAAU	-7.3	..((((((((................)))))))).	16	8	8	8	-3.24522
YPL242C	GGUGGUGCAAAAACAAUGACAGCAUAUUCAGGCUC	-3.6	.(((.((((.......)).)).)))..........	7	4	7	7	-3.3966
YLR346C	AAGUUGGUGCAGUUAAUGAUUAAUUGCAUUGUUUU	-9	.....(((((((((((...))))))))))).....	3	11	11	11	-2.97393
YOR320C	CAGGCUGGUGGAUUAGUCGAAAUCACCGGGAAACA	-8.2	....((((((.(((......)))))))))......	6	6	9	9	-3.19557
YCR060W	GCAUGAGCCAAUUUGAAAAGCAGAAGGAACAGGGC	-3.4	((.((..((..((((.....)))).))..))..))	5	4	10	10	-2.98601
YIL023C	CAUGAAGGCGUCGCACAUUUGCUCUUAUUUGCUAA	-3.1	.((((.((((.........)))).)))).......	9	4	8	8	-3.03803
YGR132C	UUUACUUUAGAAAAGAAUGUCUAAUUCUGCCAAAC	-2.9	.............(((((.....))))).......	5	5	5	5	-2.888
YNL052W	AAUGUUACGUAACACUUUUACUAGAGCUGGUGGAC	-3.2	................(((((((....))))))).	4	7	7	7	-2.62878
YOR130C	UUAACCUAUAGGGAACUCAAAUUCUGGAAGGUCAA	-4.8	...((((....((((......))))...))))...	6	4	8	8	-3.11434
YNR055C	UUGUCUAUUGUCUUCAAUCUAAACGAUAAAGAUAA	-4.9	.(((((.(((((............)))))))))).	12	5	10	10	-3.22521
YDR046C	AUUAAAAACUACGUUGUAAUUAGCGUGGUUACUAU	-10.8	......((((((((((....)))))))))).....	4	10	10	10	-3.03358
YDR091C	AAUGAGUGAUAAAAACAGUCGUAUCGCUAUCGUUA	-5.5	(((((((((((..........))))))..))))).	10	11	11	11	-2.78363
YJL091C	UAUGUCGACUUUAAAACAGAGAAAAGAGGACUUUG	-3.8	...(((..((((..........))))..)))....	10	4	7	7	-3.04308
YIL001W	ACCUUUGGCAUAUUUAUGGCAGAUAAAUUAAUGGA	-4.5	...((((.(((....))).))))............	4	4	7	7	-3.19384
YGL219C	CAGCAUCGUCAUGUCAUUUAGAUUCAACGAAGCUG	-10.2	((((.((((...(((.....)))...)))).))))	5	4	11	11	-3.18645
YGR147C	GGUGAUGAUGGUACCCAGGAUUAGUGCUUCACCAG	-9.5	(((((....(((((.........))))))))))..	9	5	10	10	-3.15055
YNR001C	ACUAAAAUACAAACCAGGUUUGUUUUGGCUUUUAU	-5.1	.(((((..((((((...))))))))))).......	3	6	11	11	-2.82485
YDL120W	GAUAGAGUGUAGCAAUGAUUAAGCGGUCUCUCGCA	-5.1	((.(((.(((............))).))).))...	12	3	8	8	-2.94837
YPR063C	CAAUGACUUUGAAUAACGUUGCAAGGCCCGACCUU	-2.2	(((((...........))))).((((.....))))	11	5	5	9	-2.60275
YER126C	AAUGCCUCAAAACGAUUAUAUCGAGCGUCACAUCA	-1.7	.((((.((..............)))))).......	14	4	6	6	-2.59844
YPR048W	UGUGUUUCCAUUAAUCGCUGCAUGUCAUCGAGCAA	-2.9	.(((...........)))(((.((....)).))).	11	3	5	8	-3.09321
YML096W	GAGACAUGUGCGGGAUUCUAUUGCAUUAUUGUCCA	-8	(.((((.((((((.......))))))...))))).	7	6	11	11	-3.25439
YKL007W	AAUCCAACGGAUCAUAAGAGCGACAGAAAAUGUCU	-3.8	.((((...)))).........((((.....)))).	5	4	4	8	-2.80948
YDL147W	UGCUGGGCUCACUACCAUUUUUGUUGCUAGAGUAA	-4.4	((((.(((..((..........)).)))..)))).	10	4	9	9	-2.81799
YOR352W	AAGAUUUCAACACAGUAUUUUGAUGUCUGAGCCAA	-4.1	.((((.((((.........)))).)))).......	9	4	8	8	-2.81689
YGR030C	GCAAAUCAAAAUGAUCAAUGGCGUAUAUUACAAUG	-1	((..((((...)))).....)).............	3	4	6	6	-2.79332
YNL202W	UGUUCGAGUCAUGGAUACUAUGAAUACAGCAAACA	-5.9	((((....((((((...))))))....))))....	3	6	10	10	-2.84345
YHR194W	CGGACGGGAAAGCUGGCAGUCUACUAUAUGUCCCU	-5.8	.(((((....((.(((....)))))...)))))..	4	5	10	10	-3.65792
YGR078C	ACGGUUAUUAUGGACACACUGUUCAACUCCACGGA	-4.2	.((.......((((((...))))))......))..	3	6	8	8	-2.77939
YLR089C	GCAUUUAAUUGUUUCUGCUUCUCAAUUGAACGCAU	-7.1	((.((((((((...........)))))))).))..	11	8	10	10	-2.89951
YDR055W	GCUGCAAUAGAUCUAAUCCAAGAGAGAAGCAAAAA	-2.7	..(((......(((......))).....)))....	6	3	6	6	-2.628
YLL035W	UACCGCUAUGGUGAUAGAUUCCAAACAGGAUCUAC	-8	((((.....)))).(((((((......))))))).	6	7	7	11	-3.19552
YDR319C	AAAUUGAAAAAGAUUAUGAUACGUCAGCUCAAUUA	-2.9	.((((((....(((........)))...)))))).	8	6	9	9	-3.04019
YLL022C	UAUGAAACUAAGGGCAGAAGACGUGUUGGCAAACG	-1.2	............(.(((........))).).....	8	3	4	4	-2.93039
YGL229C	CGGUUGCUUCACCCAGCGGGAAAAGGACAACCUGG	-10.1	.((((((((..(((...)))...))).)))))...	3	8	11	11	-3.58852
YDR246W	CAAUUUUAGUGUUGGAUUUAAACGGGAAAAAUUGA	-4.6	(((((((..((((.......))))...))))))).	7	7	11	11	-2.78823
YOR023C	AACACUUUGUGUAUAUGUCCAUCUCCUCAUGAUGA	-4.8	.((((...)))).......((((.......)))).	7	4	4	8	-3.01961
YNR034W	UAUGCUUGACGGAGCAGAAUUCUUUCAAACCAUAA	-5.1	..(((((....)))))(((....))).........	4	5	5	8	-2.69168
YHR018C	CAUGUCAGACGGCACUCAAAAACUAUGGGGUGGGA	-5	.........(.((.((((.......)))))).)..	7	4	7	7	-2.72105
YNL023C	GACGAGACUGCUCUAAUCUAUUUGCAGUCGUAGGC	-9	.....((((((............))))))......	12	6	6	6	-3.34013
YDR033W	AAUGUCUACCUUUGAAACUUUAAUUAAAAGAGGUG	-4.7	......(((((((...............)))))))	15	7	7	7	-2.65602
YPL092W	AAUGGUUGCCAAUUGGGUACUUGCUCUUACGAGGC	-4.8	......((((.....))))((((......))))..	6	4	4	8	-3.18664
YGL254W	AAUGACGGAUAUAGGGAGAACCAAGUCUAGAAAUU	-3	......((((...((.....))..)))).......	5	4	6	6	-2.96842
YHR009C	AUAAAUGGGUGAAGAUUUUAUGCACCCACCGUUUC	-7.8	.....((((((...........)))))).......	11	6	6	6	-3.23403
YDR518W	AAGCACCCGCUCAUAUAAUACCAUGCAAGUGACCA	-2.7	...(((..((..............))..)))....	14	3	5	5	-2.81215
YDL042C	CCCUCAUCGGCACAUUAAAGCUGGAUGACCAUCCC	-7.3	...((((((((........))).))))).......	8	8	8	8	-3.08822
YGR091W	UAUGAGCUCUGAAGAGGACUAUUUCGAUGAGCUCG	-10.9	...((((((....(((......)))...)))))).	6	6	9	9	-3.08854
YML108W	UUCUAUCUCGUACUACACUAAGACGAAAGAGAAAA	-5.9	((((...((((.((......))))))...))))..	6	4	10	10	-2.78652
YPR148C	UAGAAAAUGUCUGGUUAUUUUUCAGGGUUUUCUCU	-7.5	.(((((((.(((((.......))))))))))))..	7	7	12	12	-2.97882
YBR083W	UAACCAUGAGUCUUAAAGAAGACGACUUUGGCAAG	-6.4	...(((...(((((....))))).....)))....	4	5	8	8	-2.98638
YKL049C	CAUGUCAAGUAAACAACAAUGGGUUAGUUCUGCUA	-3.4	.......((((((((((.....))).))).)))).	5	10	10	10	-2.75247
YJR058C	AAUGGCAGUACAGUUUAUACUGUGCUUUAAUAAGC	-9.6	......((((((((....)))))))).........	4	8	8	8	-3.12342
YLR110C	AAUGCAAUUUUCUACUGUCGCUUCUAUCGCCGCUG	-0.8	................((.((.......)).))..	7	2	4	4	-2.29113
YEL052W	GGUAAAGCAGUGAAACAUAGUAUUUGCUGGUUAAA	-6.2	....((.(((((((........))))))).))...	8	7	9	9	-3.21501
YOR269W	CGUCGUCCGGUUGUUGGUAUACACCUGUGCGUGCG	-8.4	((((((.(((.(((......))).))).))).)))	6	6	12	12	-3.36778
YBL036C	GCAUCACAUUGCAAUAUGUCCACUGGUAUUACUUA	-3.6	(((......)))(((((........))))).....	8	5	5	8	-2.61612
YDR140W	UGAGAAAGGUGAAGUAUGCUACCGACCCCUUAUGU	-3.5	((((...((((........)))).....))))...	8	4	8	8	-3.05087
YDR262W	GACCAUGAUAUUCAAUCUACCUGUUAGUGUGCUGC	-0.6	...((..(((((.(((......))))))))..)).	6	5	10	10	-3.09605
YIL079C	GCUAAGAUAUUAUGUCGACAUUGUUAUCUGAGGUA	-4.4	(((.(((((..(((....)))...)))))..))).	4	5	11	11	-3.03352
YAL025C	GGAUAUGUCCGACGAAAUUGUUUGGCAAGUGAUUA	-5	.....((((.((((....)))).))))........	4	4	8	8	-2.47076
YHL019C	CAUGUCGUCAAGCCUUUUUAUCCUGGAUGAAAAUC	-3.4	..............((((((((...))))))))..	3	8	8	8	-3.27328
YPL263C	AAUGGCAAAGAAGAAUAAGAAGGAUAAAGAGGCCA	-2.5	..((((.........................))))	25	4	4	4	-2.96308
YER022W	GCAGCUUAAAAGCCAUAAUGACAACGGAAGAUCCA	-2.4	...(((....)))............(((...))).	4	3	3	6	-3.04511
YJR048W	AAUGACUGAAUUCAAGGCCGGUUCUGCUAAGAAAG	-2.3	..........(((..(((.......)))..)))..	7	3	6	6	-2.36221
YML058W	UACGGUCUCACUAACCUCUCUUCAACUGCUCAAUA	-1.1	...(((.......)))...................	7	3	3	3	-2.40438
YPL214C	CAUGGUUCUCAAGACCAAAUCACUCUGAAGCUAAA	-3.7	..(((((.....)))))..................	5	5	5	5	-3.30107
YJR112W	GAGUAGAAAGAACCGAGAAUGGUUAACUCACAUGG	-4.4	((((......((((......)))).))))......	6	4	8	8	-3.10641
YLL023C	AAUGUCAUCAAGACCCGCUAAUAACCAAGGCCCCC	-1.9	...(((.....)))..(((.........)))....	9	3	3	6	-2.78286
YJL122W	UAGCACAGCCAACCCAUAAUGCCUUCUAAAAACUC	0	...................................	-2	0	0	0	-2.71025
YDR428C	GGCUGUCGUGAAUAUGUCAAAUACCGUAAGAGCCA	-5.4	((((.(......((((........))))).)))).	8	4	9	9	-3.00578
YJL187C	GCGCACACGAGAACAGAUGAGUUCUUUGGACGAGG	-8.4	.((..((.((((((......))))))))..))...	6	6	10	10	-3.53498
YKL067W	CCUGGAAAAAUGUCUAGUCAAACAGAAAGAACUUU	-3.5	.(((((......)))))..................	6	5	5	5	-2.53635
YGL211W	AAAGGAACCGUCAUGUCGUUUACUGCUCCUUCAGA	-3.3	.(((((.(.((.(......).)).).)))))....	6	5	9	9	-3.21366
YGR286C	UAGUGCAGUAUGAUGUCUACUAUCUACCGUCAUUU	-4.1	.(((((.(((.((((.....))))))).).)))).	5	5	12	12	-2.90265
YER170W	GGGUUAGCAAGCAUCAAUGAAAGCAGACGCGAAAC	-4	(.(((.((...((....))...)).))).).....	4	3	8	8	-2.80729
YGR169C	GUAUGUCAACUAUCAAAGUUAUUGAGGUAUAUACA	-6	((((((..(((.((((.....))))))))))))).	5	6	13	13	-3.18436
YNL207W	AAUGAAAUUGGAUACUUCUCAUAUGAGAUAUUUGA	-4	.......(((((((..((((....)))))))))))	4	7	11	11	-2.80064
YDR371W	GAGUGAUCAUAUGGUAGGACACUCAGCUCAGCACA	-6.3	(((((.((.........)))))))...........	9	5	7	7	-3.13027
YGL013C	GGCCAUAUAGACAUUACCAGGAGUGAGUUUUGGCU	-8.4	(((((...((((.((((.....)))))))))))))	5	5	13	13	-3.36288
YOR175C	AUCGCUUCCAACAUGUACAAUCCUGUGGACGCUGU	-6.9	...((.((((.((.(......).)))))).))...	6	4	9	9	-3.03916
YLR132C	CUAUGGAAUUCAUAUCUGCAGACUAUUCUAGCAGU	-6.3	.((((.....)))).(((((((....))).)))).	5	7	7	11	-3.13528
YBL107C	UAUGGUUGAUAAUAGGCGUACGUUUACGGCACCCC	-4.3	..............(.((((....)))).).....	4	4	5	5	-3.01343
YHR127W	UAUCUAUCAGAGCACAAAAUGGCUAGAAAUAGAAC	-5.3	..(((((...(((........)))....)))))..	8	5	8	8	-2.88417
YER183C	UAAUGGCCACUAAGCAAUUACUGAGACGUCAAAUC	-2.2	...((((..((.((......)).))..))))....	6	4	8	8	-2.98665
YJL101C	CUGGAGUAGUUGGAUCUUUCCACGUGGUCUCGAGU	-8.9	((.(((((..((((....))))..))..))).)).	4	5	11	11	-3.23696
YOL130W	CUCAAAAUUAGAAAGAGUGCCCUGAUUAGUUGAGU	-5.7	(((((((((((..........))))))..))))).	10	11	11	11	-3.32026
YDR081C	UGAUCAAUCGUGACUAGUUCGCGUUUUGAAUUUUG	-6.7	...((((.(((((.....)))))..))))......	5	5	9	9	-3.14056
YLR068W	GAAGGUGGUCAAGUAAGCAACUGAGCAAAAUCAAU	-4.8	((...((.(((.((.....))))).))...))...	5	3	9	9	-2.43506
YBR091C	GCACCAAGAAAAGGAUGUCGUUCUUUUUAAAUAGU	-4.9	.......(((((((((...))))))))).......	3	9	9	9	-2.9135
YLR178C	CAUGAACCAAGCAAUAGACUUCGCACAAGCAAGCA	-1.7	..................(((.((....)))))..	4	3	5	5	-2.84978
YDL103C	GCAACUAUGACUGACACAAAACAGCUAUUCAUUGA	-1.3	......(((((((........)))....))))...	8	7	7	7	-2.73254
YNL004W	GUUAACAGGAUAUGAGUGAUGAUCAUGGUUAUGAA	-2.9	.....((...(((((.......)))))....))..	7	5	7	7	-2.83552
YBR028C	GAUGAUUUUCUCACUAGAUGAAGAACUUCAUCGUG	-8.7	(((((..((((((.....)).))))..)))))...	5	6	11	11	-3.14576
YIL088C	AGGUAUGGAGGCUACAUCAAGUGCUCUUUCGUCUA	-5.5	.((.(((((((.(((.....)))..))))))))).	5	7	12	12	-3.18827
YOR069W	GCAGGGAUUUUAUAAACUUUCAUACAUCCUGCAAU	-6.8	(((((......................)))))...	22	5	5	5	-2.89627
YAR014C	GAUAACAUUCUCUGCUUGGUAAGAGAAUGAGUAAU	-10.2	.....((((((((........))))))))......	8	8	8	8	-3.15203
YML019W	AAUAUGAAGUGGUGUAGCACAUACAUUAUUAUAUG	-7	..((((.(((((((((.....))))))))).))))	5	9	13	13	-3.07363
YPL030W	UCUCUCAACAAUGACUGGCGACGGUAGUGCACAUA	-3.2	.............((((....))))..........	4	4	4	4	-2.97183
YLR297W	AAUGGUCGAAGGUGAUUUUGUCGAUGAGCAAUCGA	-4.2	...((((......))))...(((((.....)))))	6	5	5	9	-3.37614
YGL233W	GGAGUUGUAGCGAAUUAGCUGUCAAUAAUGGACCA	-7	...((((((((......)))).)))).........	6	8	8	8	-3.30156
YIL124W	UUGAUCAGGAUUUCAAAGAGUAUGUCGGAGUUACA	-1.5	........((((((............))))))...	12	6	6	6	-2.78448
YCL028W	GAUCUGAAAUGGAUACGGAUAAGUUAAUCUCAGAG	-4.6	..(((((.((....((......))..)).))))).	6	5	9	9	-2.57221
YPL204W	GCAUUUGGUGGUGAAAACACAUCUUAGUAGCAUCU	-5.8	(((((.((((((....)).))))..))).))....	4	6	11	11	-2.97911
YLR128W	UGAAGAGACGUUCUUGCAUUCAGGACAUGAGUAAU	-3.2	..((((.....))))..(((((.....)))))...	5	5	5	9	-2.95286
YJR014W	UGCAUAAAAUGUUAAGAGAAGUCAUCUAUUGUGGA	-1.3	..(((((.(((...........)))...)))))..	11	5	8	8	-2.53164
YMR080C	UACAUCAAUCAUUGUCAUUAUCAAAUGGUCGGUUC	-3.8	...(((.((((((..........)))))).)))..	10	6	9	9	-3.14851
YPR083W	AGCAUGGAUGAAAACGGUACAGUAAAGCCUGGCUA	-5	(((..((......((......))....))..))).	6	3	7	7	-3.27223
YDR390C	GAAAAUGCCAAGGGAAACAAGUUUGGUAACAAUCA	-5.4	.....(((((((.........))))))).......	9	7	7	7	-3.03747
YAL051W	UUGCGUAAGUCAUGGUCGAAAAUAGUACGCAGAAG	-6.3	(((((((..((......))......)))))))...	6	7	9	9	-3.18971
YJL036W	AUUAACAGAUUAAAUUCUGGUAGUAGGCUAAGCCG	-7.4	((((.((((......)))).)))).(((...))).	6	4	8	11	-2.91681
YMR272C	GAUGUCGACUAAUACUUCCAAGACUUUGGAACUGU	-4.8	...........(((.((((((....)))))).)))	4	6	9	9	-2.81975
YPL151C	GAUUAGUGAGAAUGGACGGAAAUGAUCACAAAGUC	-4.8	.....((((..((........))..))))......	8	4	6	6	-3.25714
YNL280C	AACAGCAUAGGAGUAAAGACAAAUUCGGUGUAGAG	-4	....((((..((((........)))).))))....	8	4	8	8	-2.99288
YKL068W	CUAUUAGUACAUUGAAUUUUUUCAGGUACUAACAA	-10	...(((((((.(((((....))))))))))))...	4	7	12	12	-3.15138
YOR236W	CAUGGCUGGAGGAAAGAUUCCUAUUGUAGGAAUUG	-6.5	...............((((((((...)))))))).	3	8	8	8	-3.00429
YJR082C	AAAUGACUGAUGAGCUGAAAAGUUAUGAAGCAUUG	-5.6	.((((.((....((((....))))....)))))).	4	4	10	10	-2.95618
YMR152W	UAUGUCAGACGAGAUUGUAACCAACAAAUCUGUUA	-4.1	.......(((.(((((((.....)).)))))))).	5	7	10	10	-2.72981
YLR360W	UUGAUGGUUUUACCUAUUAGGGAUAGUAAUCAUAA	-5.7	...((((((((((((....))).))).))))))..	4	12	12	12	-3.38301
YKL017C	UAGAGGGAAAUGAACAAAGAAUUGGCUUCUAAGUU	-5.2	((((((..(((.........)))..))))))....	9	6	9	9	-3.10337
YDL161W	GGCAGAACAAUCAUGUCGAAACAAUUUGUUAGAUC	-3.2	((((((....)).))))..................	4	6	6	6	-2.75629
YGR227W	GUUUAAGUGGUCAAUAUCCCAGGUACACCGAGCCC	-2.9	((((..(((..(..........)..))).))))..	10	4	8	8	-3.08368
YGR216C	CCUCUGUGAACAGGAACCUUCGAAUUCAGGGGCGG	-6.9	(((((.((((...((....))...)))).))).))	4	5	11	11	-3.3471
YLR168C	AAUGAAAUUGUUUCAAAACAGUUACGAUUUCAACU	-8.4	..(((((((((..(......)..)))))))))...	6	9	10	10	-3.2159
YMR168C	AAUGUUUAACCGUACCACUCAACUGAAAUCCAAGC	0	...................................	-2	0	0	0	-3.38604
YBR252W	AAUGACUGCUACUAGCGACAAAGUACUAAAGAUUC	-1.5	......((((...))))..................	3	4	4	4	-2.6657
YDR178W	GCUUUGGAAGAUAGUCGUAUCUAAUUUCCCAUUCU	-5.7	.....(((((.(((......))).)))))......	6	5	8	8	-2.61201
YIR008C	GUGCCAUAAUACUAGCAAAAAUUAGUUUUAGCAAC	-4.1	.(((..(((.(((((......))))).))))))..	6	5	11	11	-2.89657
YDR026C	UGCAUAGAGCAAGCAGCCGUUUCUUGUCUGCGUCA	-6.8	(((.....))).((((.((.....)).))))....	5	4	6	9	-3.36492
YCR030C	CGUAGUUAUUGCCUUAAUAAAGGAAUUACUUUUGC	-4.9	.((((((....((((....))))))))))......	4	6	10	10	-2.982
YML094W	GAAAGAGCACUGUAAAAAUCAAGCCAUGUCCUCUC	-2.8	...((((.((.................)).)))).	17	4	6	6	-2.6446
YKL108W	ACUGUAGUUCGAUGUACUCAUUUGAACUGGACAAA	-7.6	..(.((((((((((....)).)))))))).)....	4	10	11	11	-3.10618
YLL004W	GGAUGAGCGACCUUAACCAAUCCAAAAAGAUGAAC	-3.3	((.((((....)))).)).................	4	4	6	6	-3.09962
YAL014C	GCGUAAGCACACACGGUAUGGAUGUGUUGAAGCUG	-9.3	((...((((((..(.....)..))))))...))..	5	6	9	9	-3.34257
YJL171C	AAUGUUACAGAGUAUAGUCCUUUCCGUGUGCAUGU	-3.3	.(((((((.(((.........))).))).))))..	9	7	10	10	-2.8436
YGL161C	GACCACAUUGGAUCCAAACGCAUUGGUUCUGUAGU	-4.9	.........(((.((((.....)))).))).....	5	4	7	7	-2.92233
YDR090C	CAUAGAUUUAAGAAUAAGGUAUUCAUGAUCUCUGA	-5	((.(((((...(((((...)))))..))))).)).	3	5	12	12	-3.01343
YOL133W	GUUCAACAUGAGCAACGAAGUUGACAGGAUGGAUG	-3.7	(((((.(.((..((((...)))).)).).))))).	3	5	12	12	-2.70192
YDR075W	UAAAAGAGGGUACUACCAGAGGUCUUUUCUCUUUA	-7.5	..((((((((....(((...)))...)))))))).	3	8	11	11	-2.90331
YNL048W	CAGGUGAUUGCAGGCGAAAAUGGGCAGUGCUUGGA	-8	(((((.(((((............))))))))))..	12	5	10	10	-3.06067
YIL106W	UAAGGACUUCAAUUUCCAUGUCUUUUCUACAAAAU	-3.6	.((((((............))))))..........	12	6	6	6	-2.80667
YKR006C	UGAGGAUGUCGUCACUGCUUAAAUUACAUUGUAUU	-1.8	(((.(....).))).....................	4	3	4	4	-2.83926
YHR081W	GUAAUGGAAGAUAUCGAAAAGAUAAAACCAUACGU	-5.9	(((.(((....((((.....))))...))))))..	5	4	10	10	-2.6866
YLR007W	AAUGGAGGUACAUGAAGAGCAGGUCUCUGCACCUG	-6.5	.....((((.........((((....)))))))).	4	4	8	8	-3.329
YKL146W	GGAUAUGAAUGGAAAAGAGGUUUCAAGUGGCUCUG	-3.5	...............((((.(.......).)))).	7	4	5	5	-3.12842
YHR137W	CUCAAUGACUGCUGGUUCUGCCCCCCCUGUUGAUU	-2.9	.(((((.......(((...)))......)))))..	3	5	8	8	-3.00061
[truncated: 461 more rows]

## Sheet: S pombe 1
S. pombe 1 RNA fold structures of 55 nucleotide length "min" windows
id = gene
seq = sequence of min window
mfe = minimum free energy of RNA fold
mfe strucutre = RNA struture for MFE fold where "()" denote paired nucleotides and "." unpaired nucleotides
max loop = number of nucleotides in the loop linking the longest stem
max continuous stem = number of nucleotide pairs in the longest stem that has no mismatches or single nucleotide bulges
max stem = number of nucleotide pairs in the longest stem irrespective of the presence of missmatches or single nucleotide bulges
all paired nucleotides = total number of nucleotide pairs in the min window
log10 TR = translation rate
id	seq	mfe	mfe_struct	max_loop	max_continuous_stem	max_stem	all paired nucleotides	log10 TR
SPAC222.03c	AAGCUCACUGCUACUUUAAGGUAGAUGCUU	-5.8	((((...(((((.......)))))..))))	7	5	9	9	0.240079
SPAC637.06	CUGUGUGAAACCUCAAACGGCAUUGCCGUA	-6.4	................(((((...))))).	3	5	5	5	0.398538
SPBC30D10.17c	GUUUGCCCAGUGCGAACACCUCCGACAGAC	-6	((((((.....)))))).............	5	6	6	6	0.592801
SPBC146.01	UGGAGGAUCGCGGAUCCUCUGAAUUAAAAA	-10.7	.((((((((...))))))))..........	3	8	8	8	0.14864
SPCC4B3.11c	UAUGAAGUUAGCCAUCGGUAGGCUUUUAAG	-5.8	...((((((.(((...))).))))))....	3	6	9	9	0.225918
SPAC1805.05	UGGCUGCCUCGGAUUCCUCUGAGGUUGUCA	-15.4	((((.((((((((....)))))))).))))	4	8	12	12	-0.127636
SPBC19F8.07	AGUACUCUGUAAUUAAUAGUAUAGGGGUUA	-5.8	....(((((((........)))))))....	8	7	7	7	0.0773106
SPCC1393.11	GUGUGGGUUUAUCCAAAAGGCCCUUUACAG	-7.4	(((.((((((.......))))))..)))..	7	6	9	9	0.36794
SPCC1620.01c	CCGUGUAAAUGGGCUUUGCCUGUACAUGAC	-9.6	.((((((...((((...)))).))))))..	3	6	10	10	0.138549
SPCC63.03	UUGGUCACUUAUAGUGAGCACAUACCUUGA	-6.6	.((.(((((...))))).))..........	3	5	7	7	0.0171503
SPAC11D3.02c	CGAAGCUAUAAACCGAUUAAGAGCUUUGAU	-6.5	(((((((.(((.....)))..)))))))..	5	7	10	10	0.504937
SPBC26H8.08c	GUAAAAUUUGUAACUACAGCAUUUUUUACA	-6.4	((((((..(((.......)))..)))))).	7	6	9	9	0.370706
SPBC12D12.02c	UGCUCUAAAUUGAGUAAACACGAAAAAGAA	-5	(((((......)))))..............	6	5	5	5	-0.374579
SPBC18H10.08c	GGCAAGGAUAAGAAAAUCUCAUUUCUUGCC	-9.5	((((((((..(((...)))...))))))))	3	8	11	11	-0.511916
SPBC27B12.11c	GGUUUUUUUCAAAAGAAAAGUACCAAGUUG	-7.2	(((.((((((....)))))).)))......	4	6	9	9	0.0633656
SPBC1D7.03	GAAGUCGAGCUUUUUACUAAGCCUCGUCUA	-8.2	..((.(((((((......))).)))).)).	6	7	9	9	-0.448225
SPAPB15E9.01c	UUCAGUGUGUCUCUUGGUGAGUUUGCUGAA	-7.7	.(((((....(((.....)))...))))).	5	5	8	8	0.639827
SPCC16C4.09	UUUCGCGGCGAUUUUCAUUUGCCGCCUAAC	-11.5	....(((((((.......))))))).....	7	7	7	7	-0.121822
SPAP27G11.06c	AACCUUUAUGAGCUUUCGUCCAUAGCGGUU	-7.1	((((.(((((.((....)).))))).))))	4	5	11	11	-0.201117
SPBC354.03	GAUGCUUAAAAAAUUGACUGGCAUCAUUGU	-6.9	((((((.............)))))).....	13	6	6	6	-0.185069
SPAC1F12.04c	GUUUGCUGAUCCGAUCGACUAUAGCAGCAC	-4.2	...(((((................))))).	16	5	5	5	0.245331
SPAC16.01	UUGGUUGUCUGAUCUGCAGUGAAUCAUUCU	-5.1	.(((((..(((.....)))..)))))....	5	5	8	8	-0.077535
SPBPJ4664.01	AAUGAUUCAGUAUGUAUAUUUAAAACAUAU	-2	.........((((((.........))))))	9	6	6	6	-0.212994
SPBC31F10.02	UCGCUGCUGCGAGUAGCCAAGAACUGCCAC	-6.7	((((....))))((((.......))))...	7	4	4	8	0.441509
SPAC16E8.12c	AGUGGAAAACCGAGAUUCUUUGGUUCGAUU	-5.3	.((.((..((((((....)))))))).)).	4	6	10	10	-0.574051
SPAC1399.02	CUAGGCAUCCUGGAAGUAGUGUUUUUAUUC	-4.2	(((((...))))).................	3	5	5	5	-0.0638645
SPAC4C5.04	CCACUAACCCCUAAGAAGAGGACAUGGGGA	-6.2	.......((((..............)))).	14	4	4	4	-0.179327
SPAC1952.01	ACGGAUCAUUUGGGAUACCCAACGACUGUA	-7.9	((((.((..(((((...))))).)))))).	3	5	11	11	-0.0520052
SPBC1861.08c	AAAAUUUCAUGCGUCUUAAUGCUGAAUUUU	-4.9	.(((.((((.((((....)))))))).)))	4	4	11	11	-0.118175
SPAC15A10.16	UAUAUAACAAACCUAAUUGGUUUUGUGUUU	-4.8	......(((((((.....)).)))))....	5	7	7	7	0.1699
SPAC2G11.05c	GCUUAAUGAUGGCAUUAAGUACCUAGAGGU	-7.4	((((((((....))))))))(((....)))	4	8	8	11	-0.290015
SPAC29A4.11	GGGAUUAGAGUGAACGACUCGCUACUGCCG	-6.5	.((..((((((((.....))))).))))).	5	8	10	10	-0.0448752
SPAC1071.05	UAUGCAAGCUAAUGGGUUUUCGUUUGGCUU	-5.6	.....((((((((((....))).)))))))	4	10	10	10	-0.044938
SPBC4.03c	AACAAAAUGGCCUAUCCCGGGCAGUUUGGA	-7.3	..((((.((.((......)).)).))))..	6	4	8	8	0.52452
SPCC61.02	UCAACUACCCACCACUUUGGGAAGUGGUUA	-7.5	..........(((((((....)))))))..	4	7	7	7	-0.261015
SPBC1198.11c	UAAAUCGCUGUGCUAGCAAACUGCGAAUUA	-6.3	....((((.((........)).))))....	8	4	6	6	0.271146
SPBC17D11.08	AAUGACAGAUUUACGUAGAAAUAGGUAUUC	-2.1	...........(((.((....)).)))...	4	3	5	5	0.214768
SPAC11G7.03	UUGGGGGUCUCAUCGGCUUUCCUUUACCAA	-5.1	..(((((((.....))))))).........	5	7	7	7	0.158885
SPCC1259.03	CUUGGAAUUCCAAGGUUGAUUUAUCAAUAA	-7.5	(((((....)))))(((((....)))))..	4	5	5	10	0.485897
SPAC17G6.12	UACAUUUAUAACCAUUUUGGUUAAUGACUA	-4.2	........((((((...)))))).......	3	6	6	6	-0.000645791
SPAP27G11.07c	UCUAAAAUGUCAGAAAAACCUGACCUUAGG	-7.7	.((((...(((((......))))).)))).	6	5	9	9	0.194515
SPBC1773.09c	UUCAAUUUACAUACAAAGUUUGUCGUUGAA	-3.2	.(((((..(((.((...)).))).))))).	3	5	10	10	-0.165376
SPAC22F3.09c	GCUGUAAUGGCUCCACGUUCUUCCGCAGUA	-5.2	(((((((((......)))).....))))).	6	9	9	9	-0.0687319
SPBC2A9.06c	AGUUCAACCUAAAUUAAAUAGGUUCGAAUU	-7.3	.((((((((((.......)))))).)))).	7	10	10	10	0.207147
SPAC1705.02	GAUGUCUCGUGGAAAUCAGCGUGAUGUUGA	-6.8	((((((.(((........))).))))))..	8	6	9	9	0.0474494
SPCC132.04c	UGGCUUUCUUGUCAAAGAGACAAGAUUCAG	-8.2	......(((((((.....))))))).....	5	7	7	7	0.267746
SPBC215.10	AAGGGAUCACCUCAGCUGUGAACGACAGGU	-6	.(((.....)))...((((.....))))..	5	4	4	7	0.169056
SPAC607.02c	AAAUUGCGAUACGAGCUAGGCUCGCUAUUU	-7.1	.......(((((((((...))))).)))).	3	9	9	9	0.400204
SPAC343.18	AAGGUUUAUGCUUUGUGUUGUAUGAAUCUG	-10	.((((((((((........)))))))))).	8	10	10	10	-1.15766
SPAC17G6.03	UUCCUCGGGGUUUGCAGUUCCGAGGACUAA	-12.2	.(((((((((.......)))))))))....	7	9	9	9	-0.0440063
SPCC10H11.01	UUUUGAUGUCUAGAAGAACACGAUCAAGGU	-2.3	(((((((...............))))))).	15	7	7	7	-0.0331069
SPCC1682.09c	UGUUAAACGUGUAAUUGCACGUAAUUUACU	-6.6	......((((((....))))))........	4	6	6	6	0.753629
SPCC757.08	UAGGCCUACUCGAUCAAGAGUCGUCUUUUA	-6.7	.((((..((((......)))).))))....	6	4	8	8	-0.016896
SPCC1223.07c	UUUUACUCAGGAUGUCUGAGAUGGAAAAAC	-6.9	((((((((((.....))))).)))))....	5	10	10	10	0.566885
SPBC119.06	CUUUGUGAGAAAUUGUUUUCUCCGUUUUGU	-5.3	....(.((((((....))))))).......	4	6	7	7	0.429225
SPBC13G1.10c	CACUACUAGCAGUGCUAAAUUGGGUAGUAU	-6.8	.((((((..((((.....))))))))))..	5	6	10	10	-0.568013
SPCC576.08c	AAUGGCAGAAAGCGCACCCAGAGGAUUUGG	-2.6	..((((.....)).)).(((((...)))))	5	5	5	9	0.587358
SPAC6F6.07c	UUUCUAUGUGUUUGAAACACAACCUAGAAU	-6.4	.(((((((((((...))))))...))))).	3	11	11	11	0.714132
SPAC3F10.11c	UAACUGUUUCAGGGAAUUUGAAUCAGUUUA	-7.3	.(((((.(((((.....))))).)))))..	5	5	10	10	-0.157848
SPAC1782.03	GUGCCCCGAAACCUCUUUGUAAGUGGCACC	-6.6	(((((.(...............).))))).	15	5	6	6	-0.141887
SPBC418.01c	GAUCGCAAUACGCUAUCGUAAUGCAAUCGA	-8.4	(((.(((.((((....)))).))).)))..	4	4	10	10	0.246942
SPAC22H10.11c	AAUUCGUCUUUGCGAAUGUUAGGAUGGCGC	-6.1	...(((((((.((....)).)))))))...	4	7	9	9	0.254245
SPBC19F8.02	UCAACCGAUUACGAAAAGCGUGAGUUGAGC	-6.7	(((((...(((((.....))))))))))..	5	5	10	10	0.545572
SPAC13G6.12c	UUUGAGGCUCGUUUCUACGGCUCUUGAAGA	-7.9	((((((((.(((....))))).))))))..	4	8	11	11	-0.69333
SPAC12G12.07c	GCGAAGAACCAACCUGUGGGAUAAAAGCGA	-3.7	((......(((.....))).......))..	5	3	5	5	0.617338
SPAC823.13c	UAAGAAAGUAUGUUGCAACGACUUUCUCAG	-6.5	..(((((((.(((....))))))))))...	4	7	10	10	-0.252705
SPAP8A3.10	GCUAAAAGGCUUUUUAGCAUAUUUAUUUUU	-6.1	(((((((....)))))))............	4	7	7	7	-0.0221399
SPAC3G6.06c	UGCUAAACGAUGGGAAUUAAAGGUUUGGCU	-7.2	.(((((((..............))))))).	14	7	7	7	0.409842
SPAC3A12.02	UUACUUUAGUCGGUGAGUUCAACUAGAGAG	-6.3	...(((((((.((.....)).)))))))..	5	7	9	9	0.0434562
SPBC1271.02	UAGCAGACCAAAAAUGGCUAAUUCUGCUAC	-9	((((((((((....))).....))))))).	4	10	10	10	0.235003
SPAC664.14	UGGUUAAAUCAUAUUAAGUAUUUUUAACCA	-6	((((((((..((((...)))).))))))))	3	8	12	12	-0.269031
SPAC4A8.05c	AUACAGCUGCAGCAUUGCCAAUGUGUUAUA	-5	(((((...(((....)))...)))))....	4	5	8	8	-0.82813
SPAC25G10.09c	GAGGGUGCUCAUUCAAUAAUUUCUCCUUCA	-4.5	(((((...................))))).	19	5	5	5	0.359742
SPBC1778.03c	AUUGUACCAUUACCAUUACGCUGGUGCAUA	-7.1	..(((((((............)))))))..	12	7	7	7	0.549845
SPCC895.03c	AAACCCACAAAUAAAAACAGUAAGUGGGUU	-8.4	.(((((((...............)))))))	15	7	7	7	0.0737502
SPBC13G1.01c	CAUGAAGGGGAAAUUUAGGUUCUCUUUAAA	-6.8	..(((((((((........)))))))))..	8	9	9	9	0.397441
SPAC3H1.12c	UCAGCGAUGUAGACCUUUUAUGUUGGUGAU	-8.5	(((.(((((((((...))))))))).))).	3	9	12	12	-0.242181
SPBC19C7.02	UUUGUAGCAUGCCAUGUUACAAGACGAGUC	-7.8	((((((((((...)))))))))).......	3	10	10	10	-0.660682
SPAC1783.02c	UGCAAAAGUGUUUUAAUACUUUUUAUGCAA	-6.8	(((((((((((....)))))))...)))).	4	11	11	11	0.445996
SPAC1952.09c	GGGUUUUGUCAUUUAAUAGGGCAAAACGCU	-9.4	(.((((((((.........)))))))).).	9	8	9	9	0.56751
SPBC106.12c	AAUGUCGCUGGAAAAGUCCUUGGACGAAAU	-6.1	...(((...(((....)))...))).....	4	3	6	6	0.258169
SPBC713.05	UGGAUUUUAAUAAAAAAAUUUUGAAAUUCA	-5.2	((((((((((..........))))))))))	10	10	10	10	-0.163446
SPBC1271.04c	CGUGUUGUUAGAAUUUUUCUCCUCUACACU	-3.6	.((((....((((...)))).....)))).	3	4	8	8	0.151058
SPAC27E2.10c	CAUGUCUAUCGAAAAAGGUAAAGGGCGUGC	-7	((((((((((......)))...))))))).	6	10	10	10	0.220678
SPBC215.08c	AAUGGCAUUGUGGGCUACGUCAAUGCGUCG	-8.1	....((((((((.....)).))))))....	5	8	8	8	0.378385
SPAC24B11.13	AUUUUCAGCAUUCUCAAGUUUGUUGAGAAU	-8.5	((((((((((..(....)..))))))))))	4	10	11	11	0.576233
SPCC188.08c	UAAGAUUUCAUGGUCACGGGUGAAACUUUA	-4.7	.(((.((((((........)))))))))..	8	6	9	9	-0.112467
SPBC1703.14c	ACAAUGUCUUCGUCUGAUUCAGAUUCCGUG	-2.7	...........(((((...)))))......	3	5	5	5	-0.267753
SPBC887.19	GCGCGCUCAAGAGACACCCAUUUAUGCGCC	-5.8	..((((..(((.(.....).)))..)))).	5	4	8	8	-0.261051
SPBC16E9.11c	UGAAGGUUUCGUGAAGUUUCGCGACUUUCA	-10.3	((((((..((((((....))))))))))))	4	6	12	12	-0.0372158
SPBC646.09c	CAGUACUGUAGUCUAAGGGGGCUACUACUA	-9.3	.((((..(((((((....))))))))))).	4	7	11	11	0.137546
SPBC32F12.11	GGCAGGCGGUGCCUAGCAUCGCUUCUGUAU	-13.3	.(((((((((((...)))))))..))))..	3	11	11	11	0.820848
SPBC839.11c	UGAGCGAGUUUUCAAGACCCUUUUUGCUUU	-4.2	.(((((((..............))))))).	14	7	7	7	-0.393895
SPBC2F12.05c	CGGGAAUGGAACAUCCGUCCCCUGACUCAG	-9.4	.(((.(((((...))))).)))........	3	5	8	8	0.0824498
SPBC21.06c	UUACAAAUAAAUUCAAUUUUUAAUUUGUAA	-3.7	.(((((((.((........)).))))))).	8	7	9	9	-0.547963
SPAC9.03c	GCCACUCACAAUCAUGUCGAGUGCACAUCC	-7.4	((.(((((((....))).))))))......	4	7	9	9	-0.075777
SPBC530.01	UAAGGGCAACUGCCUUGGCAACUGCACAGA	-6.6	..(((((....))))).((....)).....	4	5	5	7	-0.0303215
SPBC29A10.05	UAACGCACCUGCAUUCUUUUGGUGCUUGAC	-7.9	....(((((...........))))).....	11	5	5	5	-0.442116
SPAC1F3.02c	UAUGGCUGCCGAUAUCGGAUCGCAGUCAUC	-11.7	.((((((((.(((.....))))))))))).	5	8	11	11	-0.375915
SPCC188.06c	UAAUCUGACAAAAUGGUUUUUGCAGAUUUA	-8.6	.((((((.(((((....)))))))))))..	4	6	11	11	0.0326977
SPBC365.07c	CCAGCCAGUGUACGGUGAAGCAGGCAUGGA	-7.8	((((((..(((........)))))).))).	8	6	9	9	0.09866
SPCC132.01c	GCGGAUAUCAUUGCGCUUUGUUAGUGCUUC	-5.8	............(((((.....)))))...	5	5	5	5	0.0706059
SPAC1B3.06c	AAGUUGCUAACUUAAAGUAGCAAACUGCUA	-5.7	.((((((((........)))).))))....	8	8	8	8	0.403045
SPCC794.08	AAAAUUGCUGUCCAUGUGAUAGCCAGUUUU	-7.9	((((((((((((.....))))).)))))))	5	12	12	12	-0.0971567
SPBC12D12.08c	AAAAGCGUUUAUAAAAGUUAGCAUGCUUAU	-4.3	..(((((((((.......))).))))))..	7	9	9	9	-0.055964
SPCC31H12.05c	AAAGUGAUAAUUGGCGUAGCCAUUUCACUC	-9	..(((((....((((...))))..))))).	3	5	9	9	0.252479
SPCC63.10c	GCAAUCUAACGAUUUUUUGCAAUUGUUGCU	-3.7	......((((((((......))))))))..	6	8	8	8	-0.63007
SPBP8B7.29	UAAUGUUUCUUGAGUAAAUCUAAGGUCGUU	-1.9	.((((..((((((.....)).)))).))))	5	6	10	10	-0.236357
SPAP8A3.02c	ACAGAUGCUACGGAUAGUUUAGCAAUCUUU	-4.6	..((((((((.........)))).))))..	9	8	8	8	-0.145709
SPAC13G6.04	GAUCUCACUUUCGGUGAAUGAUCAAAUGGC	-7.2	(((((((((...)))))..)))).......	3	9	9	9	0.024939
SPBC16E9.02c	GAGAUUUCAGUAUGGCCUCUGAACAGUCUA	-6.3	.(((((((((........)))))..)))).	8	9	9	9	0.555452
SPCC18B5.08c	AAUUGGGACCGUACCCACGAGGUUACCAAU	-7.5	.(((((((((..........)))).)))))	10	9	9	9	-0.494136
SPBC16A3.16	UUUCUUAAUAAGGUUCACCUUACCUUACGC	-4.8	........((((((.......))))))...	7	6	6	6	-0.0380982
SPCC1259.02c	ACGGAGGGUCGCAUGAUUGUGCCUUUUUUG	-9.1	..((((((.((((....))))))))))...	4	6	10	10	0.322108
SPBC25D12.04	GCCACAUCGCAAGAGAUAAUCGCGGUGGAA	-7.5	....((((((..((.....))))))))...	5	6	8	8	0.399305
SPAC22A12.04c	GACGAAGAAAAUUUUUGUUUUCUUCUUUCA	-8.6	...(((((((((....))))))))).....	4	9	9	9	0.747799
SPBC1105.10	GCUAUUAGGUCAAAUCAGAUAUUAAUAGCU	-8.6	(((((((.(((......)))..))))))).	6	7	10	10	-0.644951
SPCC777.17c	UUUGAAUUCUACAUUCAAUUGAGAAUUUAU	-6.5	..((((((((.((......)))))))))).	6	8	10	10	0.24534
SPBC405.07	GGUACAGUGUAGACUUUACACGAUGGCACC	-5.9	(.((..(((((.....)))))..)).)...	5	5	8	8	0.602279
SPCC1919.07	UAUAGGGUACAGGUUCCUCCUUGCCUCUUC	-7.5	....(((((.(((.....))))))))....	5	5	8	8	-0.179896
SPBC4C3.05c	UUCAUACAGAACCAAAUAGGUCUGUGGGCG	-7.4	....((((((.((.....))))))))....	5	6	8	8	-0.0675968
SPBC29A3.02c	UAGGGGUAUUUGACUUACAAAUGGCUCUUU	-8.5	.((((.((((((.....)))))).))))..	5	6	10	10	0.328027
SPAC17H9.14c	UACCUGUCCCGUAUUUGUGGACACUGGAAA	-7.4	..(((((((((....)).)))))..))...	4	9	9	9	0.361021
SPAC56E4.05	UAUAUGUUAACAACACUGUGCUACGUAUAA	-5.6	(((((((..(((....)))...))))))).	4	7	10	10	0.420306
SPCC1672.12c	UGCGAGAAGCGUUAAAUAGCAAUUCACGUU	-4.2	.(((.(((((........))..))).))).	8	5	8	8	0.578354
SPAC31G5.03	GCUGUCUUUUCUACAGCAACACAAGAUGGC	-5.5	(((((.......))))).............	7	5	5	5	0.806953
SPAC926.02	UUUGGAAUAUCAGAUAUGAGUUUCUCUAGA	-5.1	...((((..(((....)))..)))).....	4	4	7	7	-0.0351568
SPAC20G8.01	UGUUAUGCGAACAGUAUUUUCGCAAAUUCC	-5.7	.....((((((.......))))))......	7	6	6	6	0.0749326
SPBC1709.01	UUUUGAAAGCAUCAACAUGAGUUUUCAGAA	-8.7	.(((((((((.(((...)))))))))))).	3	9	12	12	-0.330914
SPAC21E11.04	UAUCAAGAUGGCAUCUUGAUGAGUUUGAGU	-7.5	(((((((((...))))))))).........	3	9	9	9	-0.00227645
SPBC1215.02c	GUUUGGGCUUUAAUUUCAUUGCCUACUACA	-6.1	((.(((((............)))))..)).	12	5	7	7	0.047465
SPAC1071.12c	UUUUUAUUACCAAUUAACUGUGGUAAAAAU	-4.9	......((((((........))))))....	8	6	6	6	0.333355
SPBC1861.04c	CUAGUCUUCGUCGGUUUUGACGAAAUGAGU	-7.1	......(((((((....)))))))......	4	7	7	7	-0.266914
SPAC17D4.02	CUGGUAAUUUCCUCCAUGAUCCACCACCAG	-3	(((((....((......))......)))))	6	5	7	7	-0.252613
SPCC24B10.11c	CUUUUUGCCGGUAAACAUCGGUAAAAUACG	-9.8	..((((((((((....))))))))))....	4	10	10	10	-0.179714
SPAC637.08	AGCCAAGAGAUCGUAAAACGGUUUCAAGCU	-8.3	(((...((((((((...))))))))..)))	3	8	11	11	-0.0793644
SPAC20G8.06	CAAACUUGCUAGCAGAUACUGCUGCAUCUC	-8.4	......(((.(((((...))))))))....	3	5	8	8	0.0472535
SPAC26A3.04	AAAUGGCACUCAAGGAGUAUCAAGUCGUUG	-5.1	.((((((((((...)))).....)))))).	3	10	10	10	0.375408
SPCC970.09	CUUCCAUGGAUACCAGAGGCUAUUCGGAAA	-5.8	.((((..(((((((...)).))))))))).	3	7	11	11	-0.202896
SPBC83.09c	GCAUGAGGAUGAGAUUAUUAUUCGUCGUGC	-10.7	((((((((((((.....)))))).))))))	5	12	12	12	0.108941
SPAC144.03	UAUGGCUUCAGUGCGAGAAACUGGUGUAAA	-5.4	....((.(((((.......))))).))...	7	5	7	7	0.150769
SPBC9B6.04c	GAGCGCCAGAGACCUCUCCUCUGCCUACAC	-6	.((.((.((((.......))))))))....	7	4	8	8	0.51376
SPAC20G4.02c	UUAUCGGAAAACUAAAUAGUUUUCGAACAC	-5.7	......(((((((....)))))))......	4	7	7	7	-1.52675
SPAC6F6.01	GGUUCCGUACCAACCAUACGGGUCGACCAU	-8.1	(((((((((.......)))))...))))..	7	9	9	9	-0.848179
SPCC4F11.03c	AACGCGAAUUCUAGGGCAGAGUUCGCUGGU	-11.6	...(((((((((.....)))))))))....	5	9	9	9	-0.509671
SPBC8E4.01c	CGCAAGGAAAUCACAAGAUGGCAUUUGGGA	-4.9	(.(((((..(((....)))..).)))).).	4	5	9	9	0.349195
SPAC2C4.03c	ACUUGUCCUUGACCCCCAAGAGACUUAAAA	-6.2	....(((((((.....)))).)))......	5	7	7	7	0.644541
SPAC4F8.14c	AAAAUGUCCUUUGAUAGAAAAGAUAUUGGU	-3.8	..((((((.(((.....))).))))))...	5	6	9	9	0.771707
SPAC521.02	ACGCAGUAACUCCAUGAUCGCUAUAUUGUA	-1.6	..((((((...............)))))).	15	6	6	6	-0.542274
SPBC36.02c	GCAAGGUCAAUCACCUUGCAAAGUGAAUGC	-10.1	(((((((.....)))))))...........	5	7	7	7	-0.170227
SPAC1687.17c	AUAAAAAAUGGCAAUUUUGCCAGAAUUUAU	-7.1	(((((...(((((....)))))...)))))	4	5	10	10	-0.0777994
SPAC26H5.03	AGAGUUCAUAAAAAAUUCUCUUUGAACUCU	-8	((((((((..............))))))))	14	8	8	8	-0.0707347
SPBC215.11c	ACGGCGUCUGACAUCCCACACUUACCGGAU	-3.5	.(((.((.((......)).))...)))...	6	3	7	7	0.565261
SPAC3C7.11c	GGAAAUGAAGUACGGAAAGGUAUCUUUUCU	-4.1	(((((.((..(((......))))).)))))	6	5	10	10	0.636651
SPAC824.05	AGAAGUUGCUUCACCUUUUUAGCAUUUUCU	-6.3	(((((.((((..........)))).)))))	10	5	9	9	-0.334184
SPBC428.15	CGAGUAGGUCCUGGAUUUCAGUACCAAUUU	-6.2	.((((.(((.(((.....))).))).))))	5	4	10	10	-0.0415868
SPCC306.03c	AAUGAAAAGAGCUAGUUUAGGCGGGCAUGC	-2.9	..........(((.((....)).)))....	4	3	5	5	-0.0318793
SPBC17D1.02	UUUCUCAGCAAACUUUUUUUUGCGCAGAAC	-6.1	.((((..(((((......)))))..)))).	6	5	9	9	-0.00223979
SPAC144.04c	AGAUUUCAAAUCAUUGAUUGAUUUGAAAUA	-10.9	..(((((((((((.....))))))))))).	5	11	11	11	0.00980749
SPBC1773.07c	UCGUGGUACACUCUUCCUUCCAUCAGCACA	-1.7	..((((.............)))).......	13	4	4	4	0.0186931
SPBC18E5.06	ACUCAACUUUUUCAAACAUGGAAAACGAGG	-5.4	.(((...(((((((....))))))).))).	4	7	10	10	0.106234
SPAP11E10.01	UGGUGAAACACCUAUCGUCGUUUACACCAU	-8.3	(((((((((((.....)).)))).))))).	5	11	11	11	0.495456
SPAC513.01c	AAUGGUUGCGUUCACUCCUGAAGAGGUCCG	-3.2	...((.....((((....)))).....)).	4	4	6	6	0.501212
SPCC825.04c	AUUAUGCAUUUUUUGAAGCAAUACCUCUUU	-1.2	....(((.((....)).)))..........	4	3	5	5	-0.462166
SPBC28E12.04	ACUACCACUUUUUUUUGAGAAAAGAGGGUC	-7.1	...(((.((((((((...))))))))))).	3	8	11	11	-0.326591
SPAC323.01c	AUCUUUGCCUUUGAAUUUGAAGGUCCGGAU	-7.3	((((..((((((......))))))..))))	6	6	10	10	-0.00332794
SPAC27E2.06c	GAUGCUGCGCAAAGGGAUUUGUAGGCUAAU	-6.1	...(((..(((((....))))).)))....	4	5	8	8	0.0367838
SPBC1306.01c	CCACCUCAGCGUGUUCCCAAAGCUAGGAAU	-5.2	...(((.(((...........))))))...	11	3	6	6	0.271463
SPCC622.12c	UAUCUCUUACAUACUCACGUUGUAAGAGUU	-8.9	...((((((((.((....))))))))))..	4	8	10	10	0.579595
SPBC27B12.10c	UUCAUCACUAUAAUGCAGAUAUCUGAAGAA	-1.4	...............(((....))).....	4	3	3	3	0.773765
SPAC17C9.02c	GAAAUUAUACUCUUCUUCUGGUUGGUUUCG	-5.5	(((((((..(.........)..))))))).	9	7	8	8	-0.462981
SPCC24B10.15	AGGGUUUGUUUUAUGUGAUUGUUCAAGCCU	-6	.(((((((...............)))))))	15	7	7	7	-0.400238
SPBC4F6.11c	GUUUAUGUGCGGAAUUCUUUUCGCCUUAGC	-5.9	........((((((....))))))......	4	6	6	6	-0.303865
SPBC15C4.05	UUUAAAACUCUUUUCUUUUCAAGAGUAAAU	-4.8	......((((((........))))))....	8	6	6	6	-0.222773
SPCC4B3.08	UCUGGAAAGGUUCAACGUCCUUUCGCAAAA	-7.8	..((((((((........)))))).))...	8	8	8	8	-0.163502
SPAC7D4.06c	AGGAGUUCCUUUCUAUGUGAAAGAACUCUA	-11.5	.(((((((.((((.....))))))))))).	5	7	11	11	0.0158785
SPAC11D3.04c	UGCUUUUUGCAGGGCGUCCCUGACUAAGUG	-9.2	.((((....(((((...)))))...)))).	3	5	9	9	0.0946449
SPCC548.05c	GUUCAAUAGUAAUUUAUCUGUCUGGGCGCA	-6	(((((((((........)))).)))))...	8	9	9	9	0.223576
SPBC1709.02c	AAUGGCAGACAAAGGCUGUGAAGCUGCUCA	-4.7	...((((((((.....)))....)))))..	5	8	8	8	0.315752
SPBC16C6.11	CUGCAACGGUCGAAAACAUGGCUGCAAUCA	-4.6	......(((((........)))))......	8	5	5	5	0.396186
SPAC664.11	AAAAUAAAACGUGAAAUAAAUCGUUUUAUA	-5.3	...((((((((..........)))))))).	10	8	8	8	0.431728
SPAC22F3.07c	UUCGAAGUAUAAUGUUUUCCACAAGUCGAA	-0.9	.((((.((..((....))..))...)))).	4	4	8	8	0.550731
SPAC1F8.07c	AAAGUUGCUUUUUCUAAGGAACUCUACUUU	-5	..((((.(((.....))).)))).......	5	4	7	7	0.571849
SPBC146.04	GCGUGAGUUUCUGUCCUUGCAGUUCUCCUU	-4.5	..(.(((...((((....))))..))))..	4	4	8	8	-0.203892
SPAC3C7.09	AGUUUUCCGUCGUUGUUUUGGCUUAAGACU	-5.8	((((((..((((......))))..))))))	6	6	10	10	-0.111565
SPBC16C6.06	AGGAAUUAUGUUUUUUUUGACAAAGAUCCU	-5.2	((((.((.((((......)))).)).))))	6	4	10	10	-0.107404
SPCC16C4.15	CCCCAUGUUGAGUUAUAAUCGAUUUCGGGG	-8.6	((((..(((((.......)))))...))))	7	5	9	9	0.0450981
SPBC30D10.16	UAAAAGGGUGUAAUUCUUACACUGUAUUUU	-6.1	....(.(((((((...))))))).).....	3	7	8	8	0.163339
SPAC22A12.12c	UCUUCUGUUAACCAAAUGGCUGAAGUUGAA	-4.6	.((((.((((......)))).)))).....	6	4	8	8	0.268883
SPAC458.03	UGACCGGUGAAUUAAUCCACCGAAGGUUAC	-8.2	(((((((((........))))...))))).	8	9	9	9	-0.188214
SPAC1782.02c	GAUGUUGUUCUCUUUUCGAGCGAUAGUUCU	-6.3	..((((((((.......)))))))).....	7	8	8	8	0.0606151
SPAC15E1.08	GAUUGGCAAGAUGGAUAUUCGGCCAGCUCG	-7.6	(((((((..((.......)).))))).)).	7	7	9	9	0.269638
SPBC713.03	UCCCUCUUUUCGUAAAUCGUUAGGUCGGGU	-6.3	.(((.(((..((.....))..)))..))).	5	3	8	8	0.356565
SPAC5H10.06c	UGGGUAGAGAAAUAUUUGAUCUUCUACUUU	-5.2	.(((((((((.........)).))))))).	9	9	9	9	0.359676
SPAC23G3.10c	AAAUACGUUGAUAAACUUGUUAGCGUCGUG	-7.3	....(((((((((....)))))))))....	4	9	9	9	0.409526
SPAC23A1.12c	GGUAAAGUAGGCCCGGUUCAGGCAAGCCCA	-4.9	((....((..(((.......)))..)))).	7	3	7	7	0.450107
SPAC16C9.04c	ACUAAGUUGUAAGUAAACUUAUAACCAACC	-6.3	.....((((((((....)))))))).....	4	8	8	8	0.532167
SPAC11G7.04	GUGACUGCUUUUUUCGGUAAGGGCUCUUAC	-6.5	((((..((((((......))))))..))))	6	6	10	10	0.897773
SPAC1093.06c	AGCCGGUCAAGUUUUCUUGACACCAUGGAU	-7.6	..(((((((((....))))))....)))..	4	9	9	9	-1.91487
SPBC1683.07	CCUUCGUUCUCUUUUCUAGAGGGAGGAGGA	-13.3	(((((.((((((.....)))))).))))).	5	6	11	11	-1.1848
SPAC3H5.09c	CAGUUGGAUUUCUUCGUUACACCAGCUUUA	-4.9	.((((((..............))))))...	14	6	6	6	-0.839506
SPCC1919.05	CUGCCAUUGUCAUGGCAAAACCAGCCCUCA	-7	.((((((....)))))).............	4	6	6	6	-0.233872
SPCC569.03	UGCGCUCAUUAUUGAUUAAAAAUGACGUCA	-3.8	.(((.(((((..........))))))))..	10	5	8	8	-0.227486
SPAC3H1.02c	AGCACUCUCGUUGGGAAACGGGACAUUGUA	-8.8	.(((.(((((((....)))))))...))).	4	7	10	10	-0.156223
SPBC21B10.15	GAUUGGCCUUAAUCAAGGGUUAUCGGCUUA	-6.3	....((((.(((((...)))))..))))..	3	5	9	9	-0.108797
SPAC31G5.15	UUUGUUUUGGUGAAUGGAUUAAAAUAAAAG	-6.2	(((((((((((......)))))))))))..	6	11	11	11	-0.0858571
SPBC2D10.19c	AUACGAAAGUUGAAUUCAACUUUUACAAUG	-6.6	....((((((((....))))))))......	4	8	8	8	0.0282066
SPBC646.10c	CUAACGCCGAGUCAGAAUUGCGGCGUGAAG	-9.5	...(((((((((....))).))))))....	4	9	9	9	0.0366915
SPCC1840.08c	UACAGUCGUAAAUUAUUUAUGGAGCUGGGU	-5	..((((((((((...))))))..))))...	3	10	10	10	0.103219
SPBC19F5.04	GGAAACGUUGAAUUCCACACUUGAGCAGUG	-4.4	((((........)))).((((.....))))	8	4	4	8	0.202128
SPCC895.05	GCGGAGCUUUAAGCUCUGCAUUACGAUAUA	-12.7	((((((((...))))))))...........	3	8	8	8	-0.406762
SPAC4G9.08c	UUCCUCCAUAAGUAUAUUUUUGGGGAGGAA	-10.9	.((((((.((((......)))).)))))).	6	6	10	10	-0.190048
SPBC1198.05	GAAAUUUUGCGUUUUUCGCAAAAAAUUUUA	-6.8	....(((((((.....))))))).......	5	7	7	7	-0.123674
SPAC1486.05	UCAAAUAUCAUCCUAGUGAUGUUUGGACAA	-9.7	(((((((((((....)))))))))))....	4	11	11	11	-0.077817
SPBC947.02	UUACUUCUGGGAGUGGGUGUUUCUCACCGA	-6.8	.(((((....)))))((((.....))))..	5	5	5	9	-0.0292225
SPCC962.04	GCGUAGGAAAUGAGUGCGCGAAAUCCUGAA	-5.7	(((((.........)))))...........	9	5	5	5	0.0871096
SPAC1F3.09	GCGUCUAUAUUACACUAUUUAUAGACGACU	-8.8	.((((((((..........))))))))...	10	8	8	8	0.194957
SPBC25B2.10	AUAGUACCUUGUUUCAUGUACAGGGUCUGC	-9.2	.(((.(((((((.......)))))))))).	7	7	10	10	0.263065
SPBC19C7.06	UCCUUGUUACAGAAAUGUCUGUUGACAGCU	-7.1	...((((((((((....)))).))))))..	4	10	10	10	0.308107
SPBC106.18	GGGCUGGACUGCUUUUUUGAAUUCCAGGAC	-6.1	...(((((...(......)...)))))...	6	5	6	6	0.488265
SPAC1805.11c	GCAGGGUGAAACUUUUCCUCUGCACCACCA	-10.6	((((((.(((....))))))))).......	4	6	9	9	0.749362
SPCC1494.03	AAAUAGUGCUAGCAGAAGACUGCGGUGUUU	-5.6	.......(((.((((....)))))))....	4	4	7	7	-0.488832
SPAC3F10.18c	GAUGCGUGAUAAAUGGAGGAAAAAACGCGU	-5.1	.((((((.................))))))	17	6	6	6	-0.282005
SPBC1198.07c	AUACUUCUCAACGUUCUUUGAAGGAGGUAU	-6.1	(((((((((((......))))..)))))))	6	11	11	11	-0.214193
SPCC188.11	AUUUCUCAAAGCUGCGAGAGCUUUUGGAUU	-8.1	...(((.((((((.....)))))).)))..	5	6	9	9	0.0972039
SPCC777.12c	GCUACCAACUAUUUUGAGUUGGAUCCAAAA	-6.8	....((((((......))))))........	6	6	6	6	0.467067
SPAC12G12.13c	UUCUAUCCAUGUCUUAGAGAUGGGUAAAAA	-8.9	...(((((((.((...)).)))))))....	3	7	9	9	-0.334314
SPCC1682.07	AGCGUUCUGGCAUAAUACCUAUGCUCGGUU	-6.4	......((((((((.....))))).)))..	5	8	8	8	-0.276875
SPBC1289.11	UAUAGGAAUGAGCUCAUCAUUCCUCGUUAU	-9.8	...((((((((.....))))))))......	5	8	8	8	-0.150493
SPACUNK4.12c	ACAUAUUACCCUUUUUUUGGGUGUAAUAGC	-7.5	...(((((((((......))).))))))..	6	9	9	9	0.0223046
SPAC26A3.16	CCAACAACAUGACCAAUAUAUCGUUGACUA	-1.1	.((((.................))))....	17	4	4	4	0.409704
SPAC644.15	AAUGUCUGCAUCUGAACUUGCUACCAGUUA	-2.4	.......(((........))).........	8	3	3	3	0.526186
SPAC683.02c	CACACCUUAAACCUAAUGGCUUAAGUGUAG	-6.8	.((((.((((.((....)).))))))))..	4	4	10	10	0.564655
SPBC146.06c	GUGCACUUAUUCAGUCGCGCUGCUGUGAUA	-5.5	(((((((.....))).))))..........	5	7	7	7	-1.1306
SPAC11H11.02c	UUGUCGAAUGAAUAUAUUUUAAUUUGACAA	-6.8	.(((((((((((.....))).)))))))).	5	11	11	11	-0.608273
SPBC2D10.15c	UGUUGAGGAUGCUAAAGCUUUUUUUCAAUC	-5	.((((((((.((....))...)))))))).	4	8	10	10	-0.247188
SPCC63.11	AUUAUUUGGGAUUGAUAUCCUAGAAAAAUA	-7.4	....((((((((....))))))))......	4	8	8	8	-0.193993
SPBC1198.04c	CACAUCCUUCGACGAGACUAAGUGGAUGUC	-6.3	.((((((................)))))).	16	6	6	6	0.00989059
SPAC25G10.06	AGAGGAUAAUGGAUUCUUCUAAGGUUCCUG	-6.1	..((((...((((....))))....)))).	4	4	8	8	0.0700312
SPBC4.05	UAACUUAUGGAGGAAACGGCUCAUGAAUUA	-2.9	....(((((.((.......)))))))....	7	5	7	7	0.254621
SPBC15D4.04	UAACAGGUAUCAAAAUGAUAGAGUCCUGUU	-7.9	.((((((..((.........))..))))))	9	6	8	8	0.274083
SPAC57A10.11c	GACAAAGUUACGUUCUUGUAAGAUCGUCGC	-5.5	(((....(((((....)))))....)))..	4	5	8	8	0.483358
SPBC1815.01	UGGAAGGGCCGUCCGUUAGGACUUGUUUCA	-7.8	(((((.((..((((....)))))).)))))	4	5	11	11	0.649633
SPBC215.05	GAAUAGAUCUGUCUCGUUUACGAUCUAUUU	-6.9	(((((((((.((.......)))))))))))	7	9	11	11	0.821221
SPBC16G5.05c	GUUAGGAAGCGGUCCACGCGCUUAUCUUUU	-6.1	...((((((((.......))))).)))...	7	8	8	8	0.858133
SPBC3E7.08c	UGUGGUAAUUGGCUCAAGUCAAGUGCCACA	-13.2	(((((((.(((((....))))).)))))))	4	7	12	12	-0.66313
SPAC222.16c	UGAUUCAUGAAUGGUUGCCAAUAUGGAAUU	-3.6	...((((((..(((...))).))))))...	3	6	9	9	-0.384179
SPBC1271.07c	GUCGGAGCAAGAUUUUUCUUCUGCUUUUGC	-6.3	((.(((((((((....)))..)))))).))	4	9	11	11	-0.32995
SPBC20F10.03	CGGUUUAGGUAUAUACGUGAUAUCAGCCGC	-5.7	(((((..(((((.......)))))))))).	7	5	10	10	-0.179949
SPAC1565.05	GCCAAUUUUCACAGUUUCAGAAAAUUGUGU	-5.8	((((((((((.........)))))))).))	9	10	10	10	-0.0682455
SPAC17C9.06	AAUAGUAGAUGGUAAGAUGUCGGCUGUCAU	-5.1	.(((((.((((......)))).)))))...	6	5	9	9	0.0632862
SPBC16G5.02c	UUUAAAAUGAUUAAUAUAGUCGUUUUAGGG	-8	(((((((((((((...))))))))))))).	3	13	13	13	0.118618
SPAC25H1.07	GAUGUUACGGCCUCUGUGGCCUCUCUUUCU	-7.8	........((((.....)))).........	5	4	4	4	0.139271
SPAC19A8.15	GCAAAACUCAUGAAAAAUGACAGAGCAGAU	-2.8	((.....((((.....))))....))....	5	4	6	6	0.423842
SPBC18H10.13	GAAAAAUGGCUACUAACGUUGGCCCUCAAA	-4.8	.......(((((.......)))))......	7	5	5	5	0.442482
SPAC31G5.05c	UUUAGCGGUCACUUGAUAGUACUGAUAAAA	-5	((((.((((.(((....))))))).)))).	4	4	11	11	0.60958
SPBC16G5.14c	CAUGUCUGCUGCAUUCACGAUCUCCAAGAA	-0.1	.((((.....))))................	5	4	4	4	0.678354
SPCC1223.05c	GACUGUUUUUUUGGUCGAAAAGAAACAUUG	-6.2	...(((((((((......)))))))))...	6	9	9	9	0.800243
SPAC18G6.02c	GUGCAUAAGCCAUCUUGCUUAUUGCAGCGA	-8.3	.(((((((((......))))).))))....	6	9	9	9	-0.525682
SPBP18G5.02	UGCAUGAACGGGUUUGCAAGCUCAAUGUAU	-3.6	(((((....(((((....))))).))))).	4	5	10	10	-0.405266
SPBPB21E7.04c	GCCUAAAUCUUUAUUAGUAUUAGGCAACUC	-8.3	((((((..((.....))..)))))).....	5	6	8	8	-0.309767
SPBC342.06c	AACUAAAGAAUAUGCCGGAUCUUUGGUCAG	-5.6	.((((((((..........))))))))...	10	8	8	8	-0.184618
SPAC23G3.12c	AACUGUUUUAGCAGAGGCUUAAACUACUUC	-4.8	....((((.(((....))).))))......	4	4	7	7	-0.00420416
SPAPB8E5.07c	CACCAUCCUACAGGGAAAGUUUGGGCAGGU	-4.2	.(((..((((...........))))..)))	11	4	7	7	0.0253742
SPBP8B7.11	UGUUUUGGGUCUUUUAGAGCCAGAUUUUCU	-7.6	...(((((.(((...))).)))))......	3	5	8	8	0.118054
SPAC328.10c	GCUACCGUCUGAACCACCACAGAAAUGGCA	-6.4	((((...((((........))))..)))).	8	4	8	8	0.182098
SPBC2G2.12	GCAUGUUUGUUUUUACCAAAAACCUAUUCA	-0.7	........((((((...)))))).......	3	6	6	6	0.184333
SPAC3F10.03	GCGAAAAGCAGGCAUUUUAAAGCUUUUCGC	-11.2	(((((((((............)))))))))	12	9	9	9	0.336307
SPBC800.05c	GUUCGAAAUGAGAGAGAUCAUUUCCAUUCA	-6.7	....(((((((......)))))))......	6	7	7	7	0.370249
SPAC1527.03	AGUUUACCGAUUUUCUAUUAUCUGGUAAUU	-5.5	...((((((((........))).)))))..	8	8	8	8	0.392109
SPBC577.02	GAAUUCUUGGUCUUUCACCAAGCUCAACAA	-6.1	((...((((((.....)))))).)).....	5	6	8	8	0.788956
SPCC576.09	CCAUCGUGGUCACCGCUGUCUACAAAAUGA	-4.3	.(((.((((.((....)).))))...))).	4	4	9	9	0.802204
SPBC2G2.04c	CCGACUAUCUUGAUAACGAAGAUACGUGGA	-6.7	.(.((((((((.......)))))).)).).	7	8	9	9	0.929897
SPBC32H8.13c	GGACGAUAUCUUUAGCAAAAAGACGUGUCC	-6.8	((((.((.(((((.....))))).))))))	5	5	11	11	-2.02938
SPCC297.04c	AAUGCGGAUUCCUGUUAUUCGUAGUCCGCU	-9.4	...(((((((.(........).))))))).	8	7	8	8	-0.297813
SPBC3B9.16c	CGUUGUAGGACUGGCCUGUCUUACGCUAAC	-9.1	...((((((((......)))))))).....	6	8	8	8	-0.048116
SPAC823.05c	GGAAGAACCACUAUAAAAAAGGUGUUUUCG	-4.9	.(((((..((((........))))))))).	8	5	9	9	-0.0401013
SPBC16A3.14	GAGCUGCGAUACCCAAACACGUCCAGUUCC	-7.6	((((((.(((..........))))))))).	10	6	9	9	-0.0132165
SPBC17G9.04c	CAUUCCAAUAUGGAAUCUUCGGAUGAAGUG	-6	.((((((...))))))((((....))))..	4	6	6	10	0.173138
SPCC162.05	AUAACGAAUUCGUCCUAGGAUUUUAGUUAU	-4.7	(((((((((((......))))))..)))))	6	11	11	11	0.192124
SPBC18H10.12c	UGGGAAAAGUUGACCACUAGUCUUUUCUUA	-5.4	((((((((((((.....))).)))))))))	5	12	12	12	0.405331
SPCC18.17c	GCCGAUCCAUCGCCAAUAUACGGGAUCUGU	-5.9	((.(((((..((........))))))).))	8	5	9	9	0.507945
SPBC27.06c	UUGAUUUAACAAAAGAAAUUGUUACAUCUA	-5.1	..(((.((((((......)))))).)))..	6	6	9	9	0.754256
SPCC970.10c	AUACAGUCUGUCUUUUAGGUUUUGGCUGUU	-5.6	..((((((...............)))))).	15	6	6	6	-0.376468
SPAC12B10.01c	UGUUGGAUUGUAAUUAACAAUCACUCCAAU	-5.2	.((((((((((.....))))....))))))	5	10	10	10	-0.314289
SPBC25B2.01	UUCAAAAUAUGUCGAGGCAUCGUGAUGUAA	-4	.......(((((((.(....).))))))).	4	7	8	8	-0.000839217
SPBC6B1.02	UGGGGCUUACUCUUCCAUUGUGAGUUUUGU	-6.6	.(((((((((.........)))))))))..	9	9	9	9	0.159026
SPBC2A9.09	GGAUUAAUAAAAGGAAUAUAUCCAAAUGAA	-2.5	((((...............)))).......	15	4	4	4	0.254858
SPBC2G2.11	CUAGUCCAUCUGGAAAUAUCCAAGCUAGAA	-5.8	(((((.....((((....)))).)))))..	4	5	9	9	0.411228
SPBC365.03c	AACAUGCCUCAUUCCUAUGGUAUUAGAGCU	-3.6	...(((((..........))))).......	10	5	5	5	0.725729
SPAC167.01	UUAAAAACUUUUACCAAUGAAGAGUUUGAA	-4	....((((((((.......))))))))...	7	8	8	8	-0.328093
SPCC1840.02c	UGCUUUUUUCAAGUUUCCUUUGAAAAAAGA	-8.5	..(((((((((((.....))))))))))).	5	11	11	11	-0.223771
SPAC19A8.12	UUAAAGUUGACGAAUUUGUCGUGCUUUGGA	-7.2	((((((((((((....))))).))))))).	4	12	12	12	0.131287
SPCC18B5.04	AAUGCUUGGGAGACGAAUAUUUUCUCCAGC	-6.4	...(((.((((((.......)))))).)))	7	6	9	9	0.339637
SPAC2C4.16c	GGCGAUUUCUAGCCAUCUCCAAAUCACCAA	-5.2	(((........)))................	8	3	3	3	0.462213
SPAC20G4.06c	UAUGUCUUUUUCAGGUGUCAAAGUCUCUCC	-0.5	...(.((((..(....)..)))).).....	4	4	6	6	0.615526
SPBC1778.01c	UUCCUAACCUUUGCAAUGAGCGCCGGUGAU	-4.3	......(((..(((.....)))..)))...	5	3	6	6	0.732498
SPAC144.11	AACCAAAAUGGCUACCGAGCUUGUCGUUCA	-3.5	......((((((..........))))))..	10	6	6	6	0.837759
SPAC1687.06c	CAUGUGAAUUUGUCCAGCACUUUCACCAUG	-6.3	((((((((..(((...)))..)))).))))	3	8	11	11	1.22901
SPBC30B4.06c	UUGUCGGUACUUUAACAAAAGGUCCUUAUG	-5	.....((..((((....))))..)).....	4	4	6	6	-0.341386
SPBC651.11c	GCUCCUUUCAUAAAACUUUUGAAUGAGCAC	-7.6	((((..((((.........)))).))))..	9	4	8	8	-0.134616
SPCC1494.05c	AAGAGACUUCAUUUUAUAUGGAUUCUCUGU	-8.9	.(((((.(((((.....))))).)))))..	5	5	10	10	0.17925
SPBC1604.21c	CCUCUGCCAACACCACGUUUCGUAAUGAGU	-1.6	.((((((.(((.....)))..)))..))).	5	6	9	9	0.204585
SPAC23G3.11	AACGGCUAUUAUUAGACAUGAUAAGCUGUC	-7.9	.((((((..(((((....))))))))))).	4	6	11	11	0.230502
SPAC4A8.11c	GAACCAACAACUAAAGCAGGUGUUGGAGUU	-7.3	...((((((.((......))))))))....	6	6	8	8	0.308424
SPBC36B7.08c	UACAAAAUGGAGGCAGCUCAAGCUUUUGAA	-3.9	..(((((..(((....)))....)))))..	4	5	8	8	0.366879
SPBC365.16	UACUCGUUCACCUGCUAUUUGGUGGGCUGU	-10.1	.....(((((((........)))))))...	8	7	7	7	0.368928
SPBC16D10.08c	GUGUAUAUAUAUGCACAGCUUCUCUACCUG	-5.3	((((((....))))))..............	4	6	6	6	0.41713
SPAC19B12.04	AAUGGGCAAGGUUCACGGAUCUCUCGCUCG	-6.4	...((((.(((((....)))))...)))).	4	5	9	9	0.584007
SPCC1827.06c	ACCAAGAACACGUAACCUUCGUUUUCUUGA	-8.2	..((((((.(((.......))).)))))).	7	6	9	9	0.622363
SPBC215.06c	CGCGGCUUUACAUAGCACAGUGAAGAUGUU	-6	.(((.((((((........)))))).))).	8	6	9	9	0.62488
SPAC1805.13	UCACCACCAGAAAAUCAAAAAUGGAAGGAU	-1.8	...((.(((............)))..))..	12	3	5	5	0.858012
SPBC36B7.09	GUGCCGAUUAUCGCAUUUAUUCGGCUCAAA	-8.6	(.(((((.((.......)).))))).)...	7	5	8	8	-0.959105
SPCC16A11.12c	GACAGAGGGCAGCAAUAUGCGUCACCUGUA	-10.2	.((((..(((.(((...))))))..)))).	3	4	10	10	-0.687179
SPAC3C7.10	UCCUGUAUUCUAAGGCGUUAGUAUUCAGAU	-4.4	..(((....((((....))))....)))..	4	4	7	7	-0.403654
SPBC947.04	UCGAAUAAGCUUACGAUAGAGUUUGUUUUA	-7.2	..((((((((((......))))))))))..	6	10	10	10	-0.30373
SPAC30.04c	UAUUGGAAUUUCUUGGAAAUUUCAUCCACG	-6	...(((((((((...)))))))))......	3	9	9	9	-0.231993
SPAC30.01c	GGCAAUUGGCUUGAACGUGACCGAUGCCAA	-10	((((.(((((........).))))))))..	8	5	9	9	-0.219154
SPAC644.07	AAUGGAUAAUAUAGGUGCUGCCGAUGCAGC	-6.2	................(((((....)))))	4	5	5	5	-0.140278
SPAC15E1.05c	CUCGUGGAUUCAGGAAACUUAAUCUACGAC	-11.8	.(((((((((.((....)).))))))))).	4	9	11	11	-0.122208
SPAC6B12.09	UAGAUGAACAGCCUGGCUAGGUUCAAAAUA	-4.7	....((((((((...)))..))))).....	3	8	8	8	-0.0476431
SPBC215.02	GGAAUUUCUACCAGUUCCUUCGUAUCUUGA	-4.5	((((((......))))))............	6	6	6	6	0.0189596
SPBC776.14	GAAUGUUUGGCAGUUGCUGCUCAAGCAAUU	-10.2	...((((((((((...)))).))))))...	3	10	10	10	0.178391
SPBC1734.01c	GCCUUGUAUAUUGGAAGUAGUCAUGGGCAA	-6.9	((((((..((((...))))..)).))))..	3	6	10	10	0.213793
SPAC3H8.07c	AAUGAGUUCUUCAAAUCCACGGGGAAUUCC	-8.6	...(((((((((........))))))))).	8	9	9	9	0.215347
SPBC336.02	UCCUUUUGGUUACGAGAACAGCCAUGGGAA	-8.4	((((..(((((........))))).)))).	8	5	9	9	0.219981
SPCC1840.05c	UUUGGCAAGAUGGAUCCGAUUUUGCAAGAA	-6.8	....(((((((.(...).))))))).....	3	7	8	8	0.274713
SPAC22H12.04c	CCAAACUUCUCCACAAUGGCAGUUGGAAAA	-4.4	((((.((...(((...))).))))))....	3	4	9	9	0.314633
SPCC1753.04	GGAAAUUUGGUGCUAAAAUCAUACCUCCAU	-5.4	(((....((((......))))....)))..	6	4	7	7	0.418834
SPBC3E7.02c	GAUUUGAAUUGAAUUCAUAUAAUUUCAAGU	-2.5	.(((((((...............)))))))	15	7	7	7	0.438974
SPAC3C7.14c	CUAUAUAAGGACGUAAAAUUCCCUAUAUUU	-4	..(((((.(((........))).)))))..	8	5	8	8	0.534388
SPBC11C11.07	UGGGUUUGCUACACAAAUAAGGCGUACCUA	-7.4	(((((.((((..........)))).)))))	10	5	9	9	0.575863
SPBC1A4.02c	UCCCGAAACCAGGCAUUUUUGCGGUAGGGU	-8.1	.(((...(((..(((....)))))).))).	4	3	9	9	0.773028
SPAC1F5.11c	UGGACCGAACUUUGUUAUGGAAGACGGUUU	-7.1	..(((((..((((......)))).))))).	6	5	9	9	-0.738928
SPBC25H2.13c	UAUGCCCUUAAAAACAGCUCGAGGAGCAUC	-6.5	.((((((((...........)))).)))).	11	8	8	8	-0.547825
SPBC609.03	CAUGUCUGGGAUAUCACUAUCCUUGCGUCA	-7.3	.((((..((((((....)))))).))))..	4	6	10	10	-0.454239
SPAC25H1.02	AGCUACACCCGCUGGUCAUUUUACUAGCGA	-9.3	.........(((((((......))))))).	6	7	7	7	-0.16428
SPBC1709.19c	UAAAGAAUUGCUUACAUUAGCAUUUCCUGA	-6.2	....(((.((((......)))).)))....	6	4	7	7	-0.0969389
SPAC1952.13	UCUGUUCGUAGCUGCUGCACGAUGCAAUAU	-7.1	..(((((((.((....)))))).)))....	4	7	9	9	-0.0914241
SPAC19B12.01	UCAGUUUUGCCAAACAAUGGUAGCAAUAGA	-4.4	...(((((((((.....)))))).)))...	5	9	9	9	-0.0324072
SPAC21E11.08	UGUCAUUAGAGACUUAUCUAGUGUUCUGAA	-6.4	...(((((((......))))))).......	6	7	7	7	0.224844
SPBC839.03c	GGAUUGUGUUUUCUCUCAAGAUACAAAUCU	-6.1	((((((((((((.....))))))).)))))	5	12	12	12	0.278699
SPAC2F3.03c	AACAGCAUCCACUAUUGGAAUGGCAGGUGA	-4.5	.((.((.((((....))))...))..))..	4	4	8	8	0.368037
SPCC1223.14	AGCACUAAAGCUGCGUUUCUUUGCGCUGCC	-7.8	.........((.((((......)))).)).	6	4	6	6	0.380152
SPBC428.14	UGGUAGGCUUGGUUUGUGCCAACCUUCCAC	-12.1	(((.(((.(((((....)))))))).))).	4	5	11	11	0.411236
SPBC18H10.03	AAUGAGUUCAUCGAAAUCACUGGAUUGGGC	-3	.....(((((((.(......).)).)))))	6	7	8	8	0.480597
SPBC30D10.18c	UAUUGCAUUCUGAAUAUUGAAGAUGUCAAA	-1.9	..((((((.((.........))))).))).	9	6	8	8	0.588498
SPAC4A8.15c	ACCCAGAUUUGCAAAAAUGUCUUGGCAAGC	-3.6	.((.((((.(......).)))).)).....	6	4	7	7	0.671247
SPCC13B11.01	CACACCCAUGGUCGAGAGCUGUGGGUGACG	-14.3	..((((((((((.....))))))))))...	5	10	10	10	0.861112
SPBC11B10.06	AAAGCAAAGCAGAUUUUUGCUGUUUUGCUU	-12.7	.(((((((((((.......)))))))))))	7	11	11	11	-1.04196
SPCC290.03c	AUACCCACAUGGCAUUGCAUGCUGGGUUUA	-11.4	..(((((((((......)))).)))))...	6	9	9	9	-0.272346
SPAC4G8.09	ACUGCGUUUCAUGAAAUGUUGAAAUCCGUC	-3.9	..((.((((((........)))))).))..	8	6	8	8	-0.261328
SPBC725.04	AGAGUGACAUACACUUCAGUUUGUCAGUUU	-7.8	.((.(((((.((......)).))))).)).	6	5	9	9	0.194247
SPBC16G5.04	CUGAGGAUUUUAUGAUAUAGAAAUCUCAAC	-6	.(((((.((((((...)))))).)))))..	3	6	11	11	0.300944
SPBC106.06	UUCGAGUACAGUAGUUUACAGUGCACGAAG	-7.5	((((.((((.(((...))).)))).)))).	3	4	11	11	0.313711
SPCC330.05c	GCUUGGAUCGAAAUUAAAGGUUUAAAAGCA	-5	(((((((((.........))))))..))).	9	9	9	9	0.379387
SPBC115.03	CAGAUUGAUUAGCAAAAAUCAGUUUUUUAU	-5.6	.(((((((((......))))))))).....	6	9	9	9	0.418154
SPBC25H2.02	CACCAUGAGCGCAGCUGCUGUUAAGGGUGU	-8.1	((((...(((((....)).)))...)))).	4	5	9	9	0.491096
SPBC1289.05c	CGAGUAGUUUAUCAAACCAGUAUUACUUCU	-3.1	.(((((((.............)))))))..	13	7	7	7	0.622254
SPAC17C9.01c	UUAAUAGAUUUGUCAUGACAGAUCGAUUGA	-6.9	(((((.(((((((....))))))).)))))	4	7	12	12	-0.567076
SPCC553.07c	CUAUUCGCCUUAAUGUUUUUUGACGGAUGG	-5.1	(((((((.(..((....))..).)))))))	4	7	10	10	-0.533049
SPBC17D11.02c	UAUGAAGUUUAUACUAUAUGUGUUAGCUUC	-7.8	...((((((.((((.....)))).))))))	5	6	10	10	-0.219646
SPCC737.09c	GAGGUAUUCUUACCUCACCAUUGUCACUCU	-8.6	((((((....))))))..............	4	6	6	6	0.023742
SPBC336.15	GGUAUACAACUACUGUUGUAUAUUGUUGAC	-9.7	((((((((((....))))))))))......	4	10	10	10	0.0712721
SPBC1734.03	GUAUCGCUCUAUGCUCCAUAGAAAUGAUCA	-5.1	(.((((.((((((...))))))..))))).	3	6	11	11	0.0909973
SPBC1289.07c	CGCACUAUCGUGUUUACCACACAAUAGCGA	-5.9	..(.((((.((((.....)))).)))).).	5	4	9	9	0.137379
SPAC16E8.14c	GUUCUGACACGGUAUUUUCGGUCUGUGACU	-5.3	((((.(((.(((.....)))))).).))).	5	4	10	10	0.197081
SPAC11E3.04c	CUUAUUGUGUGUACAGCAUGCAUUCUAGGA	-5.8	((((.(((((((...)))))))...)))).	3	7	11	11	0.520668
SPBC11G11.05	CUUUAAAUUCUACUGGGGCGUAGAUAUGGC	-4.3	........(((((......)))))......	6	5	5	5	0.545448
SPBC28F2.03	UUGGUAAAAUUCGAGAUUCGAUUUUCCAGC	-5.9	((((.(((((.(((...)))))))))))).	3	5	12	12	0.548302
SPAC17G6.14c	AUUAUGGUACGCUAAAACGCGUACUACUGU	-10.7	....((((((((......))))))))....	6	8	8	8	0.623536
SPBC19C2.03	AGUAUGGUAGUAAAAAUUUGCGCGCUACUA	-4.9	((((..((.((((....))))))..)))).	4	4	10	10	0.648751
SPBC27B12.02	GCGUUUUACUCUUCCAAAAGGAGUAUUAGU	-5.5	......(((((((.....))))))).....	5	7	7	7	-0.697208
SPBP8B7.23	UCUGUCAAAGGCUUAAAUGCUUUGAUUGAU	-7.5	((.(((((((.(......)))))))).)).	6	7	10	10	-0.218243
SPAC23G3.01	CUCACCGCCAACAUAUCCUGUUGCGUGUGC	-8.2	..((((((.((((.....))))))).))).	5	6	10	10	-0.157556
SPBC18H10.05	UUGAGCAACAGCCACGCCUUUUCUGCUCAA	-6.1	.((((((................)))))).	16	6	6	6	-0.118135
SPAC2E1P5.05	UAGAGAAAGCAUGUCUGAUCCUUUCUUUAC	-7.3	(((((((((.((.....)).))))))))).	5	9	11	11	-0.0497928
SPAC589.10c	AAUGCAAAUUUUCGUCAAAACCCUUACGGG	-2.9	....................(((....)))	4	3	3	3	-0.0217579
SPBC31F10.04c	UUAAUUAGUGCGUUCAUCACGCUACUAUAC	-6.6	.....((((((((.....)))).))))...	5	8	8	8	0.00419185
SPAC27D7.06	AGUAUUCUAACAUGCUAAGGACUACUAGCC	-2.7	.............((((.(.....))))).	5	4	5	5	0.101183
SPAC23D3.10c	UAGGACCGGUGAAUUUCUCAGCGCAGUGCU	-5.7	.((.((((.(((.....))).))..)).))	5	4	9	9	0.14978
SPBC25B2.09c	GUAAGCUGCGUUUUUUAUCGCUAGCCUAAC	-6.7	....((((((........))).))).....	8	6	6	6	0.230716
SPBC17D11.06	CAUGUUCAGAACGACCAAAAGUCGAGUAGU	-3.4	...........((((.....))))......	5	4	4	4	0.258344
SPAC3H5.07	UCGUCGAAAAUGGUUGCCUCCUCGACCGUC	-6.3	.........(((((((......))))))).	6	7	7	7	0.277034
SPAC22G7.01c	GGCUGUAGAAUUUGUCGAAAUUAAAUAGCU	-7.4	((((((..(((((....)))))..))))))	4	6	11	11	0.299368
SPBC21B10.10	UUGGUACUUGCAUAUGGUGAAAGUGCUAAA	-9.4	(((((((((.(((...))).))))))))).	3	9	12	12	0.391108
SPAC9G1.03c	AAUGGCAUCUGUGGUUACCAAGAAGUCUAA	-4.1	...(((.(((.(((...)))))).)))...	3	3	9	9	0.425539
SPBC56F2.09c	UUUUUUCAAAAAUGUUGCGAUUUUUGAAAC	-7.3	...((((((((((......)))))))))).	6	10	10	10	0.450709
SPAC1071.07c	GACUGUUUUUUUGUUUACGAAAAAGACAGU	-9.5	.(((((((((((.......)))))))))))	7	11	11	11	0.578065
SPBC1539.06	GAUAUGCAAAACCUGAGUAUUGCAAAGUCU	-5.5	(((.(((((.((....)).)))))..))).	4	5	10	10	0.581571
SPBC646.13	GACAAACUGCACGGUACAAAUGCCUUUGUC	-4.9	((((((......((((....))))))))))	4	6	10	10	0.63114
SPBC16A3.08c	GUAGUUGUGUAACUGAACACACACAAUUAA	-6.9	.(((((((((..........))))))))).	10	9	9	9	1.2488
SPBC1773.03c	AAUUCGACCCUCUUAGAUGAGAGUUGGUUA	-7.4	...(((((.(((......))).)))))...	6	5	8	8	-0.888771
SPBC1683.06c	UCAUCUUUGAAGAUUCCUGUUUAAAGGUGA	-9.6	(((((((((((........)))))))))))	8	11	11	11	-0.608488
SPAPB1E7.10	GCUAAACCCAUAUAGAAUGGGAAUGGGUUG	-7.4	....(((((((...........))))))).	11	7	7	7	-0.224992
SPAC1805.04	GUCCUUUCAACAGGACGCGCGUUACAACGC	-9.3	(((((......)))))..((((....))))	6	5	5	9	-0.101178
SPCC645.10	UACAUGUCCUUCUUUAAGAGAAGCAUAUUC	-5.3	...((((.((((((...)))))).))))..	3	6	10	10	-0.098162
SPAC31A2.07c	AAUGUCCGGAUUCCAGACGUCCGACGAGGU	-5.9	...(((.((((.......))))))).....	7	4	7	7	-0.0668409
SPAC6F12.10c	UAAACUGAGCCAACCUAUUUGGCGAGGUUG	-10.3	..((((..(((((.....)))))..)))).	5	5	9	9	0.0446882
SPBC1734.09	UUUAUUUUAACAGACAUUAUUUGUUGAAGC	-5.4	....((((((((((.....)))))))))).	5	10	10	10	0.0832128
SPAC23G3.06	CACCAAAACUUCCAAUCCGUUUUGGUUUGU	-7.6	.((((((((.........))))))))....	9	8	8	8	0.110169
SPCC126.12	UGGGAUAGAAAUGCCUAUGGCCUCUUCCUU	-7.7	.((((.(((...(((...))).))))))).	3	4	10	10	0.16859
SPCC417.08	CCAUUUCCCCGGGAUGUCUGCAAAGAGUGA	-2.8	.((((((...))))))(((....)))....	4	6	6	9	0.421457
SPAP8A3.04c	UCAAUUCAAUUCCAAUCAAUUUAAUUGUCU	-1.4	.(((((.((((......)))).)))))...	6	5	9	9	0.72819
SPAC227.18	UUGUUAGUUUAAAUUUUUUUGACUAACUUA	-5.8	..(((((((.(((....))))))))))...	4	7	10	10	0.769389
SPAC9E9.08	GCAGCCUUAGUGACUGCAGUCAUAUUCUGC	-6.9	((((.....(((((....)))))...))))	4	5	9	9	-0.81766
SPAC29A4.19c	CCGAUUGGAAACUGGAUGGAUUCAAUCGAA	-9.5	.((((((((..(.....)..))))))))..	5	8	9	9	-0.804645
SPAC6F6.02c	ACACCAUUGUCAGUACAUUAGGACAAGGUU	-6.4	..(((.(((((..........)))))))).	10	5	8	8	-0.788581
SPCC737.08	UACCAACACACUGGGGAUGGAUGUGUUGAU	-8.7	...((((((((((....))).)))))))..	4	10	10	10	-0.774348
SPBC1604.10	CACCUACAUAAAAAAAUGGCAUGUAGGUGU	-10.7	(((((((((...........))))))))).	11	9	9	9	-0.431418
SPBC902.02c	ACUCAUAUGGAUUCGAUUCCAAAUGAGGAU	-11	.(((((.((((......)))).)))))...	6	5	9	9	-0.311654
SPAC23C4.06c	CGAGUGUGACUGUAUGGAGAGCACACUCGG	-14.5	((((((((.((........)))))))))).	8	8	10	10	-0.289303
SPBC83.03c	UGAGAGCUUUUGAUCCUAUUUGAGCUACGA	-3.7	....(((((............)))))....	12	5	5	5	-0.210319
SPAC10F6.14c	GAGAUGUUGACUUCGUGGAGAACAAUUUCU	-4.8	((((((((..((....))..))).))))).	4	8	10	10	-0.206018
SPAC3A11.11c	GUAUAGUUUGGCAGCAUUGCGCACUAUGCC	-8.8	(((((((...(((....)))..))))))).	4	7	10	10	0.00186721
SPAC227.09	UUAAGGUUUUCUUCAUAGAAAACGUAUUAU	-6.6	...(.(((((((....))))))).).....	4	7	8	8	0.00334074
SPBC1685.02c	CAUAUAAUCGAGGACGUCUUGAUUAAAAAG	-6.6	....((((((((.....)))))))).....	5	8	8	8	0.0702315
SPAC1D4.02c	AAGUACUAAACAAUCGAAAUGUUUGGUGGU	-7.2	.(.(((((((((.......))))))))).)	7	9	10	10	0.127899
SPAC4F8.05c	AAUGGCUAAGGCCUCAAAGGGAAAGCACCA	-5.6	...(((....))).....((.......)).	7	3	3	5	0.156802
SPAC13C5.04	UAUAUAUACUACCCGUCUAGUUCAUAUUUU	-2	.((((..((((......))))..))))...	6	4	8	8	0.190355
SPBC15C4.04c	AGAGAUUUUUUCUUUUUAGAGCAAAUUUCU	-7.3	((((((((.((((....)))).))))))))	4	8	12	12	0.276577
SPBC646.05c	UUAAUCUGCGUUUUAUAUAAUGAGUUUAGC	-1.9	((((.((.((((......)))))).)))).	6	4	10	10	0.293901
SPCC285.12	CUGGUUAUUCUAGAUACAAAGAAUGUCCAG	-8.5	((((.((((((........)))))).))))	8	6	10	10	0.515998
SPBC337.15c	UUCCGCCUAAAACGUUCGGUUUGGUAGAGA	-5.3	(((.(((..((((.....))))))).))).	5	4	10	10	0.527884
SPBC839.15c	GUAGGCGCUGGCGCCCUUCGCUUCUACCUA	-7	(((((((..((...))..)))..))))...	3	7	9	9	0.651271
SPBC1703.04	GGUGGUGAUGAAUAACACCGUUGACCGCUG	-9	((((((((((........)))).)))))).	8	10	10	10	-0.601544
SPBC725.14	CCUUACAGCAUAAUUUUUUGUGUGGUGGGU	-9.1	.(((((.((((((....)))))).))))).	4	6	11	11	-0.460434
SPBC1861.03	AAUUGGUCAAUAUAGGGGUGUUUUGUCGAU	-3.2	.(((((.(((.(((....))).))))))))	4	5	11	11	-0.351439
SPAC1805.14	UUGCCUUGAGCGUUGACGGACAAGAAGGUU	-5.4	..(((((....(((....)))...))))).	4	5	8	8	-0.34959
SPAC694.02	UCCAUCACCGCCAAAUUAUGAGCGAGGAGA	-5.7	....((..(((((.....)).)))..))..	5	5	7	7	-0.194455
SPAC25B8.06c	GAGACUUUAGUGAUCGCACUAGCUACUCAA	-7.5	(((...((((((....))))))...)))..	4	6	9	9	-0.0812667
SPCC736.07c	CGGUGGCUUCCUACUCAGUUUGAGCCAUUU	-8	.((((((((.((....))...)))))))).	4	8	10	10	0.161527
SPAC3H5.05c	UGCAAGCACAUUUAGAAUGUUAACUUGCGC	-7.4	.(((((.(((((...)))))...)))))..	3	5	10	10	0.175489
SPBC1685.14c	UAACAAUGUUUAUGCUAAAAUCAUUGGGGA	-3.1	...((((((((......))).)))))....	6	8	8	8	0.185228
SPBC27B12.13	CGGGCCUUGAAUAACGAUCAAAAGGCAUCU	-5.8	...(((((.............)))))....	13	5	5	5	0.31922
SPAC4F8.04	UUCUUAAAUUUUAAAUUUUGAGAGAUUAUA	-5.2	((((((((........))))))))......	8	8	8	8	0.366876
SPAC57A7.12	UUCGGGUCGUAAAUUCUGAUGCAGCUGAAG	-5.1	(((((.(.(((........)))).))))).	8	5	9	9	0.413535
SPCC645.08c	GGCCCAAAAUUGUAAACAAUGAGCCAGUAU	-4.5	(((.((...(((....))))).))).....	4	3	8	8	0.45718
SPAP7G5.05	CAAUGGCACGUAGACCUGCUCGCUGCUAUC	-7	..((((((((.((.....)))).)))))).	5	8	10	10	0.483835
SPBC660.16	GGAGCGAAUCUACGUCCCACACCAACCAAC	-4.4	((.(((......))).))............	6	3	5	5	0.650754
SPBC1921.01c	GCUUAGGUUUUGCAAGCACAAGAAGGGCAG	-4.6	((((...(((((......))))).))))..	6	5	9	9	0.674795
SPAC1782.11	UAGCGUUAAUCAUCAAAUUGAAUUCGUUAG	-4.6	(((((....(((......)))...))))).	6	5	8	8	0.678964
SPBC776.03	CCCACUAUUUGAAAAUGUCAGCUAGCAGAA	-2.3	....(((.((((.....)))).))).....	5	4	7	7	0.698741
SPAC4H3.05	GUGUAUCAGCCCUUUCGCGCUGGUAGGUCA	-8.5	((.(((((((........))))))).).).	8	7	9	9	-0.434756
SPBC1D7.05	UUAUGGAAUAUUAUACCUCGAAGGAGGUAG	-8.4	.............((((((....)))))).	4	6	6	6	-0.41704
SPAC1610.04	GCUUUCGAAUCUAGUGUGGUUCAUAUGCGA	-6.3	((....(((((......)))))....))..	6	5	7	7	-0.318063
SPAC4G8.02c	GACUCCUGUGUAGGCAGACUACAUCUUGAA	-5.9	.......((((((.....))))))......	5	6	6	6	-0.176964
SPAC2F3.17c	GAGGUUACCAAUGUAGUUGGUGUCUACUUC	-8.1	((((((((((((...)))))))...)))))	3	12	12	12	-0.12124
SPCC126.01c	UUAGAUCGCGCGAAUAUGCGUUUUGAACUC	-5.6	(((((.((((......)))).)))))....	6	5	9	9	-0.0183011
SPCC550.11	CAUUUUGCGAUUUCGGACAGAUGCAAAAUG	-7.6	(((((((((...((.....)))))))))))	5	9	11	11	0.0280317
SPCC2H8.02	GAAAAUGGGCUUCAAGUUGAAUCCAUUUUC	-10.2	(((((((((.((((...)))))))))))))	3	9	13	13	0.10962
SPBC354.01	AAUGGGUGUCUUAGAAAAAAUUCAAGAGAU	-3.7	.....((.((((.(((....))))))).))	4	4	9	9	0.24184
SPBC8D2.06	UAUCGGAUUUGAUCGCAAUCAAUCUGAAUA	-7	..(((((((.(((....))))))))))...	4	7	10	10	0.24732
SPAP8A3.03	AUCAACCUGGCAUUUGGGUUUUUACGGGAU	-3.5	.....((((...............))))..	15	4	4	4	0.253743
SPAC6B12.05c	CUUAGCAGCUUCUGAAAAAGUUGGUAACGA	-6.8	.(((.((((((......)))))).)))...	6	6	9	9	0.258259
SPBC887.09c	CAAAACCUUCGGAUUUACGUCUGAGGUGAU	-8.6	....((((.(((((....)))))))))...	4	5	9	9	0.280787
SPAC13G7.02c	CGCAUUUGUGCGAAUCUAUCGUACCUGUGU	-8.8	.((((..((((((.....))))))..))))	5	6	10	10	0.337044
SPCC794.09c	GCCAAAAAAUUUAAUUGUAAAAAAUGGGCA	-3.1	(((......((((....)))).....))).	4	4	7	7	0.477581
SPCC31H12.04c	GUUGUGGGUGCCCUCAGGAACAGUCACACU	-6.8	..(((((.((((....))..)).)))))..	4	5	9	9	0.531473
SPAC31G5.17c	ACACUGACAGUGCGCAUUGUCACGGCUACC	-5.7	....(((((((....)))))))........	4	7	7	7	0.597006
SPCC1322.11	AAUGUCUCGUGGACGCGGUGCUGCCUCUGG	-3.6	...((((...))))..(((...))).....	3	4	4	7	1.1214
SPBC18H10.09	UUAUUAUGGUUUCAAUUGAAGCUAUGAAGG	-9.1	...((((((((((....))))))))))...	4	10	10	10	-0.428817
SPCP25A2.02c	GCAGUGAGUCUGAAAAUGAGACUUUAUUUA	-5.6	.....((((((.......))))))......	7	6	6	6	-0.415207
SPBP4H10.06c	AGCAAACAGUUCGGACUGAAAUGUACUGCU	-4.9	((((.(((.(((.....))).)))..))))	5	4	10	10	-0.311515
SPBC56F2.11	GAGAAGCUAAUUGUAUUUGCUUACUCAACA	-6.7	(((((((...........)))).)))....	11	7	7	7	-0.274182
SPAC1F12.02c	UCUGCAAUCACCAUGUUGUUGUACAAGGAC	-3	..((((((.((...)).)))))).......	3	6	8	8	-0.0136143
SPCC1919.09	CCAAAAUGGCACUUCGUGCUCAAUUCGAGA	-4.4	.......(((((...)))))..........	3	5	5	5	0.0152383
SPCC830.07c	UGUGUUUGUGUUUGAUAAAGCAUCUACACU	-9.2	.((((..((((((....))))))..)))).	4	6	10	10	0.0728861
SPAC1002.03c	UAUUUUAAGUAGCAAUGUUACUUGGUAUGG	-6.5	(((.(((((((((...))))))))).))).	3	9	12	12	0.0846666
SPAC17A2.08c	UUGGUAGAAAUAUGUUUGCCUAGAAAGUAG	-4.8	..((((((......))))))..........	6	6	6	6	0.0964538
SPBC146.08c	AUUUGCUUGGUUAUCACAUAUAUACGAGCU	-7.1	....(((((..(((.....)))..))))).	5	5	8	8	0.108946
SPBC2F12.14c	GCGGCCUAAAAUAGCCUAAGAUGUCUGCCU	-3.6	..(((........)))..............	8	3	3	3	0.167017
SPAC23H4.09	UUUGGAGUCCACAAUUUUGUGACUUGCAAA	-6.7	.((((((((.(((....)))))))).))).	4	8	11	11	0.177623
SPBC3H7.13	GAGAAUAAUUCUAGUAUGAAUUAUAUUCUC	-7.5	(((((((((((......))))..)))))))	6	11	11	11	0.259534
SPBC16D10.11c	UUCCGGAAAAUGUCUCUCGUUGUUCCUGAU	-5.5	.((.((((((((.....)))).)))).)).	5	8	10	10	0.311848
SPAC458.02c	AAAACAAACGGAGUUUAUCUGCCUUGUUAU	-5	..(((((.((((.....))))..)))))..	5	5	9	9	0.416464
SPAC26A3.11	UAUGAACAGUAAAUUUUUUGGACUCGUUCA	-4.7	..((((((((..(.....)..))).)))))	5	8	9	9	0.435113
SPBC26H8.06	AAAUUUCGAGUAAUUUACUUGGAUAUGUUU	-5.5	....((((((((...)))))))).......	3	8	8	8	0.528773
SPBC1677.02	AACAUAUAUAUAUAUGUAUAUGUAUAUGUA	-10.2	.((((((((((((....)))))))))))).	4	12	12	12	0.605565
SPAC1952.06c	AAAACAGAGGGGAAUUUACUUGCUGUUAUU	-6.1	..((((((((........))).)))))...	8	8	8	8	-0.371731
SPBC543.07	GAGGCCUCGGUUGUUUGUUUGCGAGGAAUU	-7	....(((((............)))))....	12	5	5	5	-0.349014
SPAC1071.02	UAAAUUUGAGGAAGAUGAGCUCGAAUUUAG	-8.4	((((((((((.........)))))))))).	9	10	10	10	-0.218756
SPAC806.02c	UGCUUGUUAUGGAUAAAGUUCAACAUGUAA	-3.9	(((.(((..(((((...)))))))).))).	3	5	11	11	-0.103977
SPAC328.06	UCUGUACGUUCUUUCCGUUUGGACGUUUUU	-5.3	.....((((((.........))))))....	9	6	6	6	-0.0881026
SPAC1A6.02	GCUGAGAGGUGGAUUGCCCAGCUCUAAUCA	-9.8	....((((.(((.....))).)))).....	5	4	7	7	0.0018414
SPAC6F12.05c	GGAGGUCCAUGCUCAAAUGUAUCAUCCUCU	-8.6	(((((...((((......))))...)))))	6	5	9	9	0.0185511
SPAC20H4.10	UCAAUCCACCCCAUUAUGAGUGAUUUGGAA	-3.6	....((((...((((...))))...)))).	3	4	8	8	0.0357755
SPAC1782.12c	CUAUAAUUGAGGAUCAUUGUUCUCACAUAC	-5.4	.......(((((((....))))))).....	4	7	7	7	0.0452042
SPCC777.06c	UAUCCUAGUUUUGUUUCAACUGGGAAGAAA	-8.4	..((((((((.......)))))))).....	7	8	8	8	0.0560743
SPBC12D12.03	CAGUUUAGAGGAGAACAUCGAAUCUAGCUG	-5.1	(((((.(((...((...))...))))))))	3	5	10	10	0.191656
SPBP35G2.12	UCCGUUUGUAAAAUCAAUUGCAAAUGAAAA	-7.5	..(((((((((......)))))))))....	6	9	9	9	0.222316
SPAC24H6.10c	CUAAUGGCUUGUCUUCUACAAGUUAGAAAA	-5.9	....((((((((.....)))))))).....	5	8	8	8	0.280659
SPBC23E6.06c	GCUAAGUGCUUAGUAAACUUAGCAGAGAGC	-8.8	(((((((.........))))))).......	9	7	7	7	0.290286
SPBC4F6.05c	GAUUGAGUUGGCGGUUGUUGUCAUUUCACA	-6.4	...((((.(((((.....))))).))))..	5	5	9	9	0.411519
SPAC19E9.01c	GGAAACAUGUCUUUUGGGGGAAGUGGUUCU	-5.2	(((..(((.((((....)))).)))..)))	4	4	10	10	0.544941
SPBC2G5.05	UGUCGUAAGGAUUUAUUUUCCAGUCGAUCU	-5.7	.((((...(((.......)))...))))..	7	4	7	7	0.574713
SPBC2F12.04	GCAAUGGUCCGCUAUUCAGCUUCCCCUGCU	-6	(((..((...(((....)))..))..))).	4	3	8	8	0.605065
SPCC613.05c	GUCGCUGAGUUUACUCUUGACCAACGACGA	-7.5	((((.((.(((.......))))).))))..	7	4	9	9	0.640712
SPBC14C8.03	UGUUUAGACAGGAUUUAACAAUCUUAAACA	-3.3	((((((....(((((....)))))))))))	4	6	11	11	0.67422
SPCC1919.10c	AAACGCUGUGUUUAGUUUAAAUUAGGCGUU	-8	.((((((..(((((...)))))..))))))	3	6	11	11	-0.397438
SPCC364.05	UUGUUUAAUGAAUCUUUUCAUUAAUUCAAA	-6.3	(((.((((((((....))))))))..))).	4	8	11	11	-0.345621
SPAC3C7.07c	ACAAUAGUAUGGUAUUGGAUAAACUGUUGU	-6	((((((((.((........)).))))))))	8	8	10	10	-0.314655
SPAC1805.15c	UGGUCUUGCAUUAAGAAGAUUAAAAGACCA	-7	(((((((................)))))))	16	7	7	7	-0.276709
SPBC1A4.03c	CCUUUUGAUCUGCUCUGAUCGAGCGGAAUA	-9.8	........(((((((.....)))))))...	5	7	7	7	-0.225619
SPAC2F3.12c	GGAAUCCGCGCCUCCAUACAAGAGGGAAAC	-4.2	..........((((.......)))).....	7	4	4	4	-0.146128
SPBC146.12	GAAUGAAGCUUCAGCAAGUAUUGUUCAAUU	-5.5	((((((.((((....)))).))))))....	4	6	10	10	-0.0496433
SPBC1105.01	CGUUUUAAGAGCUUUUUCGUUCGUAAAACU	-7.9	.((((((.((((......)))).)))))).	6	6	10	10	-0.00474644
SPBC14F5.08	UUAUUGAGCGUCAUAUCGUUGUUCAAUUAC	-5.6	..((((((((.........))))))))...	9	8	8	8	0.0140044
SPAC1A6.09c	GGCCUUUAGACAUCGUCUAUUUGGCCAAAA	-11.6	((((..(((((...)))))...))))....	3	5	9	9	0.0155425
SPCC330.07c	AAUGGAGCCAUCACAACGAAGUGGCUCUUU	-10.6	...((((((((.........))))))))..	9	8	8	8	0.0205486
SPBC887.08	GCUUUUUUGGAGUUUUGUUACUCGUAAGCA	-7.3	((((.....((((......))))..)))).	6	4	8	8	0.0780399
SPBC365.11	GUGUGCAAGACGUUUAUCGAUGCAGGCAUA	-7.8	((.((((...((.....)).)))).))...	5	4	8	8	0.108228
SPBC26H8.14c	GGGGGCUCGCUAUUUAAGCUGAUCUAUCCA	-5.4	(((((.(((((.....))).)).)).))).	5	5	10	10	0.143059
SPBC29A3.09c	CAUGGAGCAAGUCAUUCAGAAUAAUUGCUC	-5.2	....((((((..............))))))	14	6	6	6	0.197947
SPAC4D7.05	AAAGAUGAGGCCUAUCAUUUUACAGGGUCA	-4.8	........(((((...........))))).	11	5	5	5	0.204072
SPAC19G12.15c	CGCUUUUUGCUAGAAUCUAGUAGAGAAGUU	-8.3	.((((((((((((...))))))))).))).	3	12	12	12	0.236529
SPBC25H2.06c	AAGCCCAAAGGUUCAUAUCCCUCAGGUACU	-3.9	..(((...(((........)))..)))...	8	3	6	6	0.292083
SPAC821.05	CUUUGCAAGGCGGUGAAGCUGCUCUUAAAU	-6.3	......((((((((...))))).)))....	3	8	8	8	0.37837
SPAC17H9.16	UCGAGAAAGCACGAACUUGCUAUAUUCGAU	-6.3	(((((..((((......))))...))))).	6	5	9	9	0.382313
SPAC9E9.06c	ACCAAGAACAAGCAACGUUCUGUUUUGGGA	-5.5	.((((((((.......)))))....)))..	7	8	8	8	0.447128
SPAC1B3.03c	CAACUUUGUGGUGUGAAUACACUGAGGAGA	-6.9	...((((..(((((....)))))..)))).	4	5	9	9	0.454235
SPBC428.02c	CAACUUUUUCGGUAUCAGGCGAAGAAGAAG	-8.4	...((((((((........))))))))...	8	8	8	8	0.500626
SPBC56F2.12	UUCAGUAUAUCUAGAAGAGAUACUUGCCAA	-3.5	...(((((.(((...))).)))))......	3	5	8	8	0.83095
SPCC5E4.04	CAGCGAGACGACUUGACAGUUUUUUCGUUU	-8.1	.(((((((.((((....)))).))))))).	4	7	11	11	-0.858886
SPAC27F1.04c	CAGUUGUUCAGUUAACCAUCAACUUUACCA	-2.2	.(((((.............)))))......	13	5	5	5	-0.264052
SPCC4B3.03c	UCUAACCAGAAUCUAUUGAUUUUGGUAGGA	-12.5	(((.(((((((((....))))))))).)))	4	9	12	12	-0.216214
SPBC1711.05	GCACUUAGAAAGUGCCAUCUUCGUGAUGGG	-9.2	.(((((...)))))(((((.....))))).	5	5	5	10	-0.0427648
SPAC4A8.09c	GGUGAGAGAUAUCAAUUAUUUUUCAAUACC	-6.5	..(((((((((.....))))))))).....	5	9	9	9	-0.00659249
SPAC1F3.04c	UUUGGAUAUGGGCCCAAGGAGUUCUAAUCG	-4	....(((..(((((....).))))..))).	4	5	8	8	-0.000218348
SPBC3B9.12	CGCACAGCGAAAGGCUGCUAAUUUUCAACU	-5.4	....((((.....)))).............	5	4	4	4	0.0710634
SPBC16C6.09	CCAGGUUCGGUGGUCAGAAGGACUUGGUUU	-9.4	((((((((...........))))))))...	11	8	8	8	0.104496
SPAC1F7.11c	AAUGUCCGCGUCUGGCAAAAAACCGGGGAC	-6.7	...((((.((.............)).))))	13	4	6	6	0.124514
SPBC36.05c	UAGAACCAGGCUGCUGCUUCAGCUUCUGAC	-7.2	......((((..((((...)))).))))..	3	4	8	8	0.222163
SPAC27D7.07c	AAAGCACACACCAUGAAGUUGGUACGCUUU	-6.3	(((((....((((......))))..)))))	6	5	9	9	0.254733
SPAC1687.21	ACUAUGAAGGUGUUCUUGAUUCGACAUGGU	-4.2	((((((..((..........))..))))))	10	6	8	8	0.29024
SPAC15F9.02	CGCCUUCGAUGAGUUAACUUGUCGGACCGA	-8.1	((..(((((((((....))))))))).)).	4	9	11	11	0.336841
SPBC19F8.08	UACUGCAUCCACCAAAAAUGGUUCGAGGUC	-3	....((.((.((((....))))..)).)).	4	4	8	8	0.381045
SPAC6F12.06	CUCCGUGCCAGGAAUGUCUUGGUAUUAAAA	-9.6	....(((((((((...))))))))).....	3	9	9	9	0.419499
SPBC21C3.13	UAGUGAGUUAUGACAAUAACAGUCACUUUA	-6.9	.((((((((((....)))))..)))))...	4	10	10	10	0.666647
SPAC140.01	GAUGUUCAGCCGUCGAAUUCAAGUUUUGAG	-2.5	((((......))))................	6	4	4	4	0.873236
SPCC4B3.18	UGUUGGUAACUAAACCACGUUACCCAACAG	-9.6	((((((((((........)))).)))))).	8	10	10	10	-0.120872
SPBC20F10.04c	UUUGCUGGCGUUAGCAGCAACACUUGGUUA	-7.1	.((((((.(....)))))))..........	4	6	7	7	-0.109896
SPBC887.14c	UGGACCGCUUAUCAUAGGUGUUAGGUCGAG	-7	(.((((...((((...))))...)))).).	3	4	9	9	-0.0904265
SPAC1002.12c	CCCUCGUGGACCGUUUGCUGUCUAUGUUGG	-8.9	((..(((((((........)))))))..))	8	7	9	9	0.224911
SPBC32F12.04	AGAAGCAAACAUCAAAGAUUGUUUGCUCCU	-9.8	((.((((((((........)))))))).))	8	8	10	10	0.229302
SPAC23C11.02c	AAUGGGAAAACCCGCAGGAUUGAACGCCGC	-5	...(((....)))((.((........))))	8	3	4	7	0.419022
SPAPB17E12.11	CAGCCAUUAAGCAGAAAUGAGGCUGCCAAG	-6.7	(((((.(((........)))))))).....	8	5	8	8	0.488857
SPBC29A3.12	GGUAGGUUGCGCAAAGCACCAAACAAACAA	-5.3	....(((.((.....)))))..........	5	3	5	5	0.653152
SPAC6G9.09c	CGAUGAAGGUGGAAGUUUGCUCAUUUUCUG	-5.6	....((((((((........))))))))..	8	8	8	8	0.777819
SPBC28F2.10c	CCUCAGUAAUGAAUUUUUUCGGGGGAGAGA	-4.1	.(((.....((((....)))).....))).	4	4	7	7	-0.615139
SPBC3E7.09	UGUGGCACUUGACUUGAGCCAAUUACCACA	-5.5	(((((...(((........)))...)))))	8	5	8	8	-0.480428
SPBC530.08	GUUAGAUUGCAGAAAUUUGUUCUAGCACCC	-6.9	((((((..((((....))))))))))....	4	6	10	10	-0.420103
SPBC1711.17	CCGGAGGGUCUGAGUAAGUUCGCCUUCCGC	-11.5	.((((((((((.....))...)))))))).	5	10	10	10	-0.251685
SPBC1861.05	UGAUCGGCUUUUCCAUGGGGAAAGCGUACA	-9.6	......((((((((...)))))))).....	3	8	8	8	-0.146067
SPBC4F6.06	UCAGUCGGCUUAUUUUGAGUUGAUUGCUAA	-9.9	.(((((((((((...)))))))))))....	3	11	11	11	0.123591
SPBC2D10.09	UUUUGUGAUUUGUUAUUAGUUCACAAUUAA	-5.8	..((((((.(((....))).))))))....	4	6	9	9	0.124167
SPAC926.09c	UCCUUCCGUUUGACGAUUACGAACGGAGAA	-10.1	...(((((((((.......)))))))))..	7	9	9	9	0.148842
SPBC25B2.06c	CGAGCUACUCCAGUGCGCUUUCCUUAGGAA	-4.6	.(((((((....))).))))(((...))).	4	7	7	10	0.151121
SPCC320.09	GUCGCUUAAAUAUAAGCUUAUUUUAGCGCU	-7	(.((((.(((((......))))).))))).	6	5	10	10	0.23376
SPBC1652.02	CAAGUCAGCUAAUCAAAUUGCCGACUAUAU	-5.7	..((((.((..........)).))))....	10	4	6	6	0.238032
SPAC1751.03	UAAUAACAGAGAUGGAAGGCUCUGAUUUUA	-5.6	......(((((........)))))......	8	5	5	5	0.262329
SPAC11E3.15	UACUCGUAGAGAGACAAAAGUCAUCAUGGU	-3.9	...((((.((..(((....))).)))))).	4	4	9	9	0.339016
SPAC23A1.17	GCGGAUCGCAGGCUCCACGAUGAGCUCGUU	-7.7	(((...))).(((((......)))))....	6	5	5	8	0.366914
SPAC18B11.10	AAUGGCGUCAGUGGAGGAUGCCACGAAAGU	-9.5	..(((((((.......))))))).......	7	7	7	7	0.394762
SPBC27.08c	GGAAAUUGCGCGAGAAAUUGCCAAUUGCCG	-10	((.(((((.((((....))))))))).)).	4	5	11	11	0.453345
SPBC19C7.07c	AGUUGAUUUGGAAUAACUUUCAUAAUCAUU	-5.4	...(((((..(((.....)))..)))))..	5	5	8	8	-0.56513
SPAC22F3.06c	AGGCCCAUGAUUACACGUUUAUCGGGCGCU	-9	..((((((((........)))).))))...	8	8	8	8	-0.226221
SPBC28F2.04c	CGUCUAAUGGAGAGGGCGGAUUUUUUCUGG	-4.8	(((((........)))))............	8	5	5	5	-0.216111
SPAC23H4.21	AAUAAGUUUGUUAUAUCUAACGGAUUGUUA	-4.9	....(((((((((....)))))))))....	4	9	9	9	-0.201086
SPBC21H7.03c	CAAUUGACCAGCAGUUUGUUGGUUGAAUGG	-10.7	((.((((((((((...)))))))))).)).	3	10	12	12	-0.130158
SPBC1539.07c	UGAGAUAGUCUUUAAUGAAACAUGUCUUUC	-3.4	.((((((((.((....)).)).))))))..	4	8	10	10	0.011205
SPCC188.07	ACGUGCGAAAAUUAUUUCUUUUCGGACGCU	-8.9	.(((.((((((.......)))))).)))..	7	6	9	9	0.0614525
SPAC1142.01	CUGUAUGUUAUAUAUUAAUUUAGCAUACCG	-6.6	..((((((((..........))))))))..	10	8	8	8	0.0649762
SPBC16H5.03c	AAUAAUAGCUGGCGAACUUGCUAUUUAUUC	-5.3	...((((((.((....)).)))))).....	4	6	8	8	0.169528
SPAC22H12.02	UUAGCAGUUACUUCCCUGUAAUCUGCUAAU	-11.5	(((((((((((......)))).))))))).	6	11	11	11	0.251228
SPAC16.03c	GCACUAAGUAUAAAGUGCACCUUUCUAGUU	-6.5	(((((........)))))............	8	5	5	5	0.320636
SPAC222.11	AUUCGCUGCUGGCACAGUGUUUUUGUGAAA	-4.5	...(((((......)))))...........	6	5	5	5	0.4188
SPAC1556.02c	AAGAGAUGCCCAAUUACCAAAGCUUCUCCU	-4.8	..((((.((............)).))))..	12	4	6	6	0.421979
SPBC1703.07	AAUGGCGGGAUCAGUGGAUAAACCUUCUUA	-1.9	...((.((((((....)))...))).))..	4	6	8	8	0.43968
SPAP27G11.13c	CAAUGCAUUUGAUGUAUUAUUUAAAUGAUG	-4.3	.....(((((((........)))))))...	8	7	7	7	0.468844
SPCC1827.05c	UUUUGACACUGGAAAAAUUCAGUUCAAUAC	-6.7	..((((.((((((....))))))))))...	4	6	10	10	0.517506
SPCC663.04	GUGGAUGCAACACUCUGUCUUCCACAAAAU	-8.4	(((((.(((......)))..))))).....	6	5	8	8	0.562735
SPCC5E4.07	UGACAUUCCUAGUGUCAACUCACCGCAGGA	-5.2	(((((((...))))))).............	3	7	7	7	0.585364
SPAC26A3.07c	AGCACUGAACGAAAGUUUUGUUAUUGUGCU	-7.6	(((((..((((((...))))))...)))))	3	6	11	11	0.632788
SPAC1834.10c	GAGAGGCACAAUUUACCAAUUCGCUAUUUC	-1.2	(((((((...............))).))))	15	7	7	7	-0.226121
SPBC119.13c	GUUUGACACUCCACUUGGAACUUGUCAAUA	-7.9	..((((((.(((....)))...))))))..	4	6	9	9	-0.203673
SPBC3H7.02	GGACAAGUCGUCUUUGAGAAACAUUGUCCG	-9.3	((((((....(((...)))....)))))).	3	6	9	9	-0.106802
SPBC4F6.14	CAUGAACUCAAAUAGCACAUUAUUUGUGCG	-6.7	..............(((((.....))))).	5	5	5	5	-0.0484681
SPBC29A3.15c	AAUGCUACCGAAGUUUAGAAGCAGAAGUAG	-1.7	..((((..(........).)))).......	8	4	5	5	0.15846
SPAC56F8.05c	CUCUGUUUUACCUAGAGCCAACAACAAUGG	-2.3	(((((.......))))).............	7	5	5	5	0.202647
SPCC1020.04c	AAUGUCUGACUAUGAAGAGGAUGAGGCCUU	-2.6	...((((.(((.......)).).))))...	7	4	7	7	0.258675
SPCC1322.14c	UUGACUCUACAGAGUUUUUUUUGGAGUUAC	-7.2	.((((((((.(((....))).)))))))).	4	8	11	11	0.281209
SPAC14C4.11	AAUGCGUUUCAGUGACAGUAUAGAAGCUGG	-3.5	.........((((..(......)..)))).	6	4	5	5	0.294646
SPCC550.14	AGGCUAUUUACUGUACUUAGUAGUAACCUA	-5.9	(((.((((.((((....)))))))).))).	4	4	11	11	0.3533
SPAC17A5.15c	CAAUUUUCACCACCGGUUUUGGGAAAAUGU	-5.9	..((((((.(((.......)))))))))..	7	6	9	9	0.501221
SPBC646.16	CUAAGUUUCAGGUUAUAAACCUACUACUAC	-4.6	...(((...(((((...)))))...)))..	3	5	8	8	0.538381
SPAC22E12.07	AAAAUCUAGCAAUGUUAAUUGCUAGAAAUG	-11.6	....(((((((((....)))))))))....	4	9	9	9	0.681617
SPBC14F5.04c	UGAGGCCAAGGUGCUAGCGCUAAAGCCUUC	-8.9	.(((((...((((....))))...))))).	4	5	9	9	0.691689
SPAC1B3.14	GCAGUUCUUCCACAGCUUUGAAAAAACUGU	-4	((((((.((.((......)).)).))))))	6	6	10	10	0.763344
SPAPB24D3.09c	UUGUUUGCACUGUGGCAUGAGUGAACAAGA	-5.6	((((((((.(........).))))))))..	8	8	9	9	-0.565238
SPAC1296.05c	ACGCGGUCGGGGUUCGACUCCCCGCAACGG	-12.2	.((..(.(((((.......))))))..)).	7	5	8	8	-0.485659
SPAC1486.04c	AAAUGUCUUCGGGGGGACUUGAAGAUGAUA	-10.4	....(((((((((....)))))))))....	4	9	9	9	-0.41171
SPBC23E6.04c	UAUGGCUUCUUCACUUCAGAAGCAGCUAAA	-9.2	..(((((.((((......)))).)))))..	6	5	9	9	-0.254163
SPBC887.03c	CGCCUUUGCCCAUUUGAAAAAGUAAUGGCG	-7	((((.((((............)))).))))	12	4	8	8	-0.0903713
SPAC3A12.07	ACGUUGGCAUAAUGAAUCAGCCAGAACGGU	-6.1	.(((((((...........))))..)))..	11	7	7	7	-0.0502269
SPAC22F3.10c	GUACUAUUUGUAAGAUUACAAUGGGUUUAU	-3.7	..(((..(((((....)))))..)))....	4	5	8	8	-0.0421622
SPAC29A4.08c	AUUACACACAGAAACCAACGUGUGCCGAAU	-4.7	....(((((..........)))))......	10	5	5	5	0.0262341
SPAC3H1.05	GUAGCAUGCGUGCAACAUGAAUGUUACAAU	-9.8	(((((((.((((...)))).)))))))...	3	7	11	11	0.0357501
SPBC83.02c	AAUGACCAAGCGUACCAAAAAGGUUGGUGU	-6.4	....(((((.(..........).)))))..	10	5	6	6	0.102085
SPAC1420.02c	CUAAGCUUGAACCUCAAGUUAUUUCAACGA	-5.2	...(((((((...)))))))..........	3	7	7	7	0.190893
SPBC36.01c	CCAUUUGGCGUGAGGUAUCAACGCUAUGGA	-10.2	((((..(((((((....)).))))))))).	4	7	11	11	0.24774
SPBC13E7.02	GGGUCUCAAUUAAAGAAGAAUUGACGACGU	-6.4	..(((((((((.......)))))).)))..	7	9	9	9	0.295443
SPAC23C4.12	CUAACAACCACAGUCAUCUCUGUGAAUUAG	-6.2	........(((((......)))))......	6	5	5	5	0.363122
SPBC17G9.09	UUCCACUUUUUGAACAAAAAAAGAAAGGAA	-5.7	.(((.((((((......))))))...))).	6	6	9	9	0.532282
SPAC1002.07c	AAAUAAUAUGAUGAGAUCUCAUCAGUUUAA	-7.1	...(((..((((((....))))))..))).	4	6	9	9	0.535214
SPBC17G9.10	CCAUGGCAGAGAAGGCUCAAAACCCCAUGA	-5.6	.(((((..(((....)))......))))).	4	5	8	8	0.682736
SPBC23E6.10c	UCUGAUGCAUGUGCGUUCGUGCGCUAGUGA	-8.5	.......(((..((((....))))..))).	4	4	7	7	0.789317
SPAC3A11.14c	CGAGCUGAUAAAUUCGUGUUUAUAGUAUUG	-3.5	...((((.(((((....)))))))))....	4	5	9	9	-0.455868
SPAC4F8.13c	AAGUCUCAAUGGACGUAAAUGUGGGAUUAU	-4.8	.(((((((((........)).)))))))..	8	9	9	9	-0.4225
SPAC10F6.11c	ACAGUUUUACCGCGUGAGUGCGGUGAUGGA	-10	......(((((((......)))))))....	6	7	7	7	-0.366084
SPAC22G7.06c	UGUGGAAUUGUUGAUAUAAGCGAUGUCCGG	-7.5	..((((((((((......)))))).)))).	6	10	10	10	-0.243815
SPAC22A12.07c	CUGCGAUGGAUAAACAAUCCACUUUUCAGG	-5.5	(((.(((((((.....)))))..)).))).	5	7	10	10	-0.0109628
SPAC688.12c	UCUUGCGGUGCAUCAGUUGGAUGGCAAUGA	-8.5	..((((.((.((.....)).)).))))...	5	4	8	8	0.048261
SPCC74.01	GUGCCAAAGUUGGAAUUGGCACGAUGUCUA	-10.5	(((((((........)))))))........	8	7	7	7	0.0677249
SPAC26A3.05	GUCAGUGUGGACUUUAAAAAUGGCUCAACA	-1.8	(((......)))..................	6	3	3	3	0.123487
SPCC4G3.04c	UGGUAUUCGUUUUUGAAACUGCUGUAUCAU	-2.6	((((((..((((...))))....)))))).	3	6	10	10	0.270859
SPAC19B12.09	AAUAACGAGUUGCUUCCUAAAUUCGUUAUU	-9.6	(((((((((((........)))))))))))	8	11	11	11	0.332121
SPAC521.03	UUUCUAAGUCUGGAACAUCUAGAUUUUUAC	-7	.....(((((((((...)))))))))....	3	9	9	9	0.634338
SPAC637.05c	CUUCUGCCUGAACCUCUAGUUCUCCAGAAA	-6.5	.(((((...((((.....))))..))))).	5	5	9	9	0.675105
SPBC336.10c	UGAUGGGCAUGUUCAUACAGAAAGAGCAUA	-4.1	........((((((.........)))))).	9	6	6	6	0.718297
SPAC1834.04	GGCAAAAGUAGCACAACAGCUAUUUUUUUC	-7.7	...(((((((((......)))))))))...	6	9	9	9	0.85681
SPAC19G12.06c	CAAGCAUGUCUGGAGGUAAAUCUGGUGGUA	-3.3	...((....(((((......)))))..)).	6	5	7	7	0.99798
SPAC1783.04c	UAUGAAAGUGGAGGAGCACGUCCCUCUAAU	-7.2	........((((((........))))))..	8	6	6	6	-0.458746
SPCC1682.15	ACGCAACAUAGUAUUGAAGCUCUGUUGUGC	-10.1	.(((((((.(((......))).))))))).	6	7	10	10	-0.421234
SPBC21.02	AGCCCAAAAAUGGGUCAAAAGGAGUCCCAA	-6.8	.(((((....))))).....((....))..	4	5	5	7	-0.346402
SPBC14C8.07c	UAUGUGUGAAACUCCAAUAGGUUGUCAUAC	-6.3	...((((((....((....))...))))))	4	6	8	8	-0.175445
SPBC18E5.10	CUAUAACUUGCUCAAGUGGAGUAAAAGUAG	-5.4	((((...((((((.....))))))..))))	5	6	10	10	-0.168639
SPBC6B1.04	GGAAAUGAGUACCAUUUCCACGUCUACUGA	-8.2	(((((((.....)))))))...........	5	7	7	7	-0.163805
SPBC2F12.12c	UAUGGCAUUUCGUGAUUCAACUCGCGAUUU	-6.3	.........((((((......))))))...	6	6	6	6	-0.158602
SPAC30.03c	GUCGAAUGAAUAAAUCAAUAUUUAUUCAGC	-6.4	...(((((((((......)))))))))...	6	9	9	9	-0.0438786
SPAC17A5.14	UCGAUACGUGCAAGCACCGCAUAUGUUGAC	-8	((((((.((((.......)))).)))))).	7	6	10	10	-0.0126879
SPBC115.02c	AUUCAGAGGCAAGAAUAAUCAUGCAUCUGU	-7.5	...((((.(((.((....)).))).)))).	4	4	9	9	0.0712105
SPAC6G10.04c	CUGAACGUGACCAGAACCAAUAUGUUUAGA	-5.6	(((((((((...........))))))))).	11	9	9	9	0.173535
SPAPJ696.02	UUGGGAUGCAAUGGGUUCCAUGCUGCUGCU	-7	.((((((.(...).)))))).((....)).	4	6	7	9	0.283232
SPBC1604.13c	UAUAGAUUUAGGCAGCAGCCUACUUCUUAA	-9	...(((..(((((....)))))..)))...	4	5	8	8	0.302435
SPCC1393.09c	CCCAUUUGCAUUCCACCUUCACGCAAAUGA	-6.7	..(((((((.............))))))).	13	7	7	7	0.489007
SPBC4B4.04	ACAAUCGCUUUCGUGGACUCCAUAGCAUGU	-4.2	......(((...((((...)))))))....	3	4	7	7	0.586462
SPBC3E7.07c	AAAGUAAUUGAGCAACAUAGCUUAUAUUUU	-4.7	((((((..(((((......)))))))))))	6	6	11	11	0.598834
SPBC25H2.05	UAUUUUGAUCCAAAAUGUCUGUUGAAUCAC	-2.4	.....((((.(((........))).)))).	8	4	7	7	0.890177
SPBC18H10.14	GUGUGACUGUUUUUGCAAACAGGAACCAUG	-7	(.((..((((((....))))))..)))...	4	6	9	9	0.918243
SPBP22H7.08	CUGUGUAGACCUCAACACAGAAACGACAAG	-6.8	((((((........))))))..........	8	6	6	6	0.922941
SPBC8D2.11	GUCUAGUUCAACGAGAGCUAGACAACGUCA	-13.1	(((((((((.....))))))))).......	5	9	9	9	-0.819323
SPCC895.09c	CAUAUUCUCAAAAGUGACGUUGAGAAUGCU	-7.8	..(((((((((........)))))))))..	8	9	9	9	-0.301468
SPACUNK4.08	GUGUGUUGGGCAGGUUUUGGUACAGCACAA	-9.1	.(((((((.((........)).))))))).	8	7	9	9	-0.227627
SPAC7D4.03c	UCUACACUGGGUGUGAACGAAAGUGUUGGG	-6	.(((((((..((....))...)))).))).	4	7	9	9	-0.1569
SPBC1539.05	GCGCAAAGUAACGUAGCGCUGUGUUAUGGU	-5.3	((((...........))))...........	11	4	4	4	-0.104442
SPBC336.07	GCCCUUAUGGAUUCACUCAUUCGGCAUUGC	-5.2	(((...((((......))))..))).....	6	4	7	7	-0.0681859
SPBPJ4664.06	GAUGAGAUGGGGCUUUUGGUUUGCUAUUGC	-1.8	..........(((.........))).....	9	3	3	3	-0.0599483
SPBC3D6.05	UCUGCAUUGGCUGUAUGUCGAUGCAGUUAU	-14.6	.((((((((((.....))))))))))....	5	10	10	10	0.080176
SPCC622.14	AAAAUCUCACACCAUGGUGAGACAUGAAAA	-7.3	....((((((......))))))........	6	6	6	6	0.0914435
SPBC1921.03c	UACUCAACAUAAUUGCAAAAUGUUGCGUAG	-6.3	(((.((((((.........)))))).))).	9	6	9	9	0.1311
SPAC10F6.10	CAAAAACUUGGAUUUGUAUCCAGUUCUUUG	-6.6	((((((((.((((....)))))))).))))	4	8	12	12	0.144612
SPBC3E7.16c	CUGUUUACGUGCUUUUUGGCGGGUAACGAU	-8.3	.((((.((.((((....)))).))))))..	4	4	10	10	0.289559
SPAC664.09	UAACGCUAUUCAAUUAUUGAUUAGCCUUGU	-6.2	....((((.((((...)))).)))).....	3	4	8	8	0.317824
SPBC16D10.09	UACAAAAGGUUUUUGCAGUAACCUUUGUUA	-6.3	....(((((((........)))))))....	8	7	7	7	0.350324
SPCC1827.04	UCUUCGAAACAUGGGUGAUAUUUCGAAGCA	-7.5	.((((((((.((.....)).))))))))..	5	8	10	10	0.392608
SPAC23D3.04c	AAAGGAUCAACUGAUCAUCAGUUGCUAUUA	-6.4	.......(((((((...)))))))......	3	7	7	7	0.619488
SPAPJ698.02c	GGAAUUUCUUCCAACCACCAAGAGGUGCAC	-7.2	((((....))))...((((....))))...	4	4	4	8	0.735935
SPAPB1E7.12	GAUGAAGCUGAACAUUUCCUACCCGGCUAA	-4.2	.....(((((.............)))))..	13	5	5	5	0.84856
SPCC736.02	UCAGCACUAAAUAGUGUCUGUUGGUGAGCU	-5.6	.(((((((....)))).)))..........	4	7	7	7	-0.836818
SPBC23G7.15c	GCCCUAUAUAAAUGGGCAACAGCAAAAAUU	-7.4	((((.........)))).............	9	4	4	4	-0.476523
SPAC343.15	UGAAGAUAAGGUAAAAAUCUAUAUCUUAUA	-5.4	..((((((((((....)))).))))))...	4	10	10	10	-0.348374
SPAPB1E7.08c	UAUUGUCUAUGUUUAUAAAUUGGACAGUAU	-7.8	(((((((((...........))))))))).	11	9	9	9	-0.320224
SPAC18G6.05c	UUUCUCCGAUAUCGGUCAUGUCGGUCGAAG	-8.1	.(((.(((((((.....)))))))..))).	5	7	10	10	-0.261688
SPBC4F6.17c	CCAUGAAUAUUUUACCUAAGAGUAUUCCGA	-5.2	....(((((((((.....)))))))))...	5	9	9	9	-0.00696782
SPAC23H4.01c	ACUACUUAAGUAUACAUUACAUUAGGUGGC	-8.6	.(((((((((((.....))).)))))))).	5	11	11	11	-0.00146474
SPAC4D7.09	GGGAUCUAGGAAAGUAAGGUUUUCCAUCUU	-4.6	.((((...((((((.....)))))))))).	5	6	10	10	0.00701374
SPBC15D4.09c	AGGACAGAACUGUCCUGCACGCCUAUUGGG	-8.4	((((((....)))))).....((....)).	4	6	6	8	0.122916
SPBC4.04c	GUAUUUGAGUCCAAAGAUGGAUUCUUUUCG	-8.1	......(((((((....)))))))......	4	7	7	7	0.210488
SPBC3D6.15	AAUGGCACCUAAGAAGAAAUGGUCUAAGGG	-4.4	.......(((.(((........))).))).	8	3	6	6	0.281658
SPBC19C2.11c	AAUGUCGUUUCGUGUAAAGGGAUGGAGUGA	-4.4	....(((((((((........)))))))))	8	9	9	9	0.372063
SPBC17G9.11c	UAUUUAGCAAAGAGGGUGCAAUUUGCUAGU	-7.3	...((((((((..(....)..)))))))).	4	8	9	9	0.390438
SPAC5H10.03	GGCGGAAGCGACACACCUCGUUUCUUGCCA	-14.1	(((((((((((......))))))).)))).	6	11	11	11	0.523453
SPCC24B10.21	AAUGGCACGUAAAUUCUUUGUCGGUGGUAA	-3.4	.((.((.((..((....))..)))).))..	4	2	8	8	0.536129
SPAC26H5.08c	GCCUGCCCAUUGUGGAUAGUGAGCAGGAGU	-11.5	.(((((.(((((....))))).)))))...	4	5	10	10	0.86982
SPCC970.05	CUCACAAUGGCACCUGGUCUGGUUGUUGGU	-4.5	....((((...(((......))).))))..	6	4	7	7	0.879251
SPBC800.04c	GAUGACGAAGAGAACCAAAAAGGUCGGCGU	-3	....(((....((.((.....))))..)))	5	3	7	7	0.933164
SPAC13C5.07	GAAGUUGCGUAUUGUAGCUUCACAUUUGCA	-9.5	((((((((.....)))))))).........	5	8	8	8	-0.579665
SPBC1826.01c	CUGACGAUGGCUUUUGCAGCCAUUGAAAGC	-10.5	((..((((((((.....))))))))..)).	5	8	10	10	-0.467328
SPBC13G1.13	CGCGAUGAUUGCUUAUCUGGCAUUUAUGGA	-7.7	..(.((((.((((.....)))).)))).).	5	4	9	9	-0.427607
SPAC22E12.11c	ACGUUAGACUGCGGAAACGUGGUUUAUGGG	-9.9	.(..(((((((((....)))))))))..).	4	9	10	10	-0.422602
SPAC110.01	UGCGUAUUUGCGUUAAUGCAGGUGGAGCAU	-8.8	(((.(((((((......)))))))..))).	6	7	10	10	-0.365071
SPAC23H4.18c	GAGUAUUGCUUAGCGAAGCUGCAAUUUUCA	-7.4	(((.(((((..(((...)))))))).))).	3	5	11	11	-0.22473
SPBC14F5.12c	AAUGCCUCCAUUGAGGCGUCAAGCGUUGAC	-9.9	...(((((....)))))(((((...)))))	4	5	5	10	-0.0639994
SPCC622.19	UAUGCACAUAACUUUCUUUUAGUGCAUUAA	-5.6	.((((((.(((.......)))))))))...	7	6	9	9	-0.0616736
SPBC31E1.03	CGGCAGGAAAACUAACGCACUUUCCUGACG	-7.6	((.(((((((..........))))))).))	10	7	9	9	-0.053703
SPBC651.08c	AAGAAAAAAGCCAAGAAUUGGCUUGUGUCU	-9.5	.(((...(((((((...)))))))...)))	3	7	10	10	-0.0423198
SPAC25B8.03	CGAAGGUACUUAAACUUCUAGGUACUUUUU	-9.8	.(((((((((((......))))))))))).	6	11	11	11	-0.0296527
SPBC21B10.03c	UUUGCCACCUGCAGCCUUUGGGUGGUUAGU	-9.4	...(((((((.........)))))))....	9	7	7	7	-0.0235684
SPBC17D1.05	AAACAACGAGUUGUCUUUAUGUCGUUUGUA	-4.1	..(((((((..((....))..))).)))).	4	7	9	9	-0.013888
SPCC584.05	UUUUUGCUAUUCCGUUUAGGAAUACGGGAC	-7.9	.(((((.((((((.....))))))))))).	5	6	11	11	-0.0114321
SPAC959.03c	UUCGUUUACAUAAUACAUUUGUGUAAAAAU	-6.5	....(((((((((.....)))))))))...	5	9	9	9	-0.0104623
SPCC757.05c	UUGUUACCGCCUACCAAGGGUUGUCGCUUA	-5.5	..((.((.((((.....)))).)).))...	5	4	8	8	0.0870006
SPBC83.08	GAUUGCUAUGUGAGAAUGACUGUGCAGUCU	-8	((((((...((.......))...)))))).	7	6	8	8	0.182007
SPAPB1E7.09	AGAGUCGAAAAGGACAUCUUUUCUUCUCUA	-9.4	((((..((((((.....))))))..)))).	5	6	10	10	0.245916
SPAC20G8.03	UUGGUUACCAAGUGCUUUAUUAGCACGGUC	-7.7	......(((..(((((.....)))))))).	5	5	8	8	0.333388
SPCC1620.07c	AAAUUAUUCAUUGUCAAGUGAGUCGUUGAA	-5.4	.(((.(((((((....))))))).)))...	4	7	10	10	0.367936
SPAC20G4.07c	GUAGAUAGAAUUCGCGAUGAAAUCUACAGU	-5.3	((((((....(((.....)))))))))...	5	6	9	9	0.384141
SPCC4B3.09c	GCAUGUUUCGCAUCGCAUCACGCCAAACAA	-3.6	...(((((.((..........)).))))).	10	5	7	7	0.397871
SPAC29A4.05	GUUACUUUAGUGGAGAGAGGUAACAAAUAA	-7.3	((((((((........))))))))......	8	8	8	8	0.405972
SPCC777.09c	UCUCGCUAAAUCAGUCACGAUUACGAUGAA	-3.3	(((((...((((......)))).))).)).	6	5	9	9	0.475429
SPBC29A3.16	UACUUUCUUCGUUUGUCAUAAAGAAAGUAA	-7	(((((((((.((.....)).))))))))).	5	9	11	11	0.542387
SPBC354.10	UUGAAGCACGAAUACACGUGCCUUGUCGAU	-6.8	.....(((((......))))).........	6	5	5	5	0.580222
SPCC338.05c	GCCUUGGUUCGAAUGUUUUCGAGACCCAAC	-7.5	...((((((((((....))))))..)))).	4	10	10	10	0.629287
SPAC631.01c	AGAAUCUUCGUAAUUUAUGCGACGAAUCUA	-6.9	(((.((.(((((.....))))).)).))).	5	5	10	10	0.651516
SPAC1006.07	ACCUAGCUAAGCAAGAUUGCUAAAAUGGUA	-4.9	(((......((((....)))).....))).	4	4	7	7	0.730069
SPBC1773.04	CUUAUCAGUAUUUGCUUCGAGACUGAUGAU	-7.9	.((((((((.((((...)))))))))))).	3	8	12	12	0.805313
SPBC1604.11	AAGUUCCUUUGCUAUAUACGACGGGAAUUG	-5.9	.((((((((((.......))).))))))).	7	10	10	10	0.810928
SPBC25B2.02c	AUUUCCCAUUGUGCUGAGUACACAAUGGGC	-12.7	....(((((((((.......))))))))).	7	9	9	9	-1.26001
SPAC19D5.04	AAAAUGAGGAUAACGAAAAGUCCUCCUAAA	-7.4	.....((((((........)))))).....	8	6	6	6	-0.558791
SPBC30B4.07c	GAACCCUACACUUUUUCUGGGUUGUUGUCU	-5.8	.(((((............))))).......	12	5	5	5	-0.152079
SPAC7D4.11c	GGUAAGUAAUGUUUACCCUGACUCUUACCU	-6.2	((((((....(((......))).)))))).	6	6	9	9	-0.104735
SPAC23H4.15	UUGGGGUAGUCUGGCUUCUGUACUGCAACU	-5.8	..(..((((((........).)))))..).	8	6	7	7	-0.0533357
SPCC1235.05c	CUUCUGAUAUUUGAUAUAUAAAUACAGAAG	-7.3	((((((.((((((.....))))))))))))	5	6	12	12	-0.0173684
SPCC11E10.07c	AAAGAUGUUGCUACUAAGCAAGAGCGUCUA	-8.6	..((((((((((....))))...)))))).	4	10	10	10	-0.0162482
SPAC869.10c	CUCACUAAAGAAUCGCUUUUCUAAGUGAGC	-8.8	((((((..((((......)))).)))))).	6	6	10	10	0.000406453
SPCC126.03	UAUUAACUACAGCAUGGGACGUGGUGGUAA	-4.8	.....(((((.((.......)).)))))..	7	5	7	7	0.0331306
SPBC11G11.03	GAAAUGCCAAAAUCAAGGAGGUCGAAAGUU	-1.6	((....((........))...)).......	8	2	4	4	0.0441379
SPBP8B7.25	GCUUUUAGUUUGUGAAAACAAAAAUGAAGU	-6.3	(((((...(((((....)))))...)))))	4	5	10	10	0.0877698
SPCPB16A4.04c	GCGUGAACUUGCGCACUGAACAAGUUUAAU	-5.5	...((((((((.........))))))))..	9	8	8	8	0.092714
SPBP8B7.19	UUUUACAAAAUUUUAAGAAAUUUUGUAAGA	-8.1	(((((((((((((....)))))))))))))	4	13	13	13	0.142269
SPCC1494.04c	AAUGAAAGAGACUUUUCAGGUCGGCAUCAU	-4.8	.((((....(((((...)))))....))))	3	5	9	9	0.200959
SPAC23C4.17	GAAGAAUUUAGAUGUCCAAUCUGAAUUUUC	-8.7	..(((((((((((.....))))))))))).	5	11	11	11	0.20391
SPAC26F1.13c	GCAAGUCGCCUUUGGGGUUUAAACUUGCAA	-9.2	((((((.((((...))))....))))))..	3	6	10	10	0.270794
SPCC645.14c	GGUGUCGGGUAUAUUUACAAUUACCUGUCU	-6.8	...(.((((((..........)))))).).	10	6	7	7	0.271793
SPBC4F6.18c	CAUAAUGGGUUUGAGUAUUAGCAAAUUGUU	-3	.(((((..(((........)))..))))).	8	5	8	8	0.282837
SPCC126.08c	GACACGCAGCAGAAGUGUGGACUGCGUUCU	-7.9	((.((((((((......))..)))))))).	6	8	10	10	0.385775
SPBC2G5.01	UAGGAACCGGCUUGUCUCGUUCGUUACUUA	-2.3	...((((.((.....)).))))........	5	4	6	6	0.403375
SPAC21E11.06	UUUUCUGAUGGGGUUCUCAGCAGAACAAGC	-6.8	..(((((.((((...)))).))))).....	3	5	9	9	0.475304
SPAC15A10.02	AGGAAAAUGAAUGGGCAGCAUUCAAGCCCU	-6.6	(((....((((((.....))))))...)))	5	6	9	9	0.550348
SPBC1289.03c	CUCUCAGUUAGUUUAGGUGCAACAGAGAAA	-5.9	.((((.(((.((......))))).))))..	6	4	9	9	0.650599
SPCC4F11.02	UAUACCUGAUAUUAUAAUUGAAGGUAUUUA	-4.6	.((((((..............))))))...	14	6	6	6	0.65751
SPAC3A12.18	UGAAGAUGAGUUCUGCAAAUUUAUCUAUCA	-6.4	((((((((((((.....))))))))).)))	5	12	12	12	0.707901
SPBC685.07c	UUCAUCGCAGUGCUGCCUACAUUGCGCAAA	-7.6	.....(((((((.......)))))))....	7	7	7	7	0.730333
SPAC1805.08	UCACUGCGUACCCUCCUUGUACUCAUCAAA	-2.9	....((.((((.......)))).)).....	7	4	6	6	0.792847
SPAC24C9.03	AAAAUCUGAAAUUUGAAUAGUUUUGGAUUC	-6.7	..(((((((((((.....))))))))))).	5	11	11	11	0.858942
SPCC576.11	CUGAUCAACACACUGAAAGUUUAGGAUCAG	-5.6	((((((.....(((...)))....))))))	3	6	9	9	0.972688
SPCC290.02	CUCCAACCGAGGUGGUUUUUGGUUGAUGAG	-9.4	((((((((((((....)))))))))..)))	4	12	12	12	-0.151167
SPAC6B12.13	GAAGGUUCACUUAUAAAACAGUGAACUUCG	-9.8	((((.((((((........)))))))))).	8	6	10	10	-0.0961105
SPBC713.07c	GUUCUCUGGGGUUUGCAAAGCUCAGAAGCA	-9	(((.((((((.((....)).))))))))).	4	6	11	11	-0.00505773
SPAC167.03c	AUCAGCAUUUGAAAGUCUGUCACUUGCUGU	-7.7	..(((((..(((.......)))..))))).	7	5	8	8	0.0628168
SPAC6G10.09	GUUGGAUGCCAGAGGAAGCAUGCUAGCCAU	-7.7	(((((((((........)))).)))))...	8	9	9	9	0.114047
SPAC23H3.02c	CGCGAAGGACCGUCGUAAAUUUACUAUAUA	-1.9	.((((.......))))..............	7	4	4	4	0.121268
SPCC1840.09	UUUUGAGACAGCAUUUUUGUGUUUCUCAAU	-9.2	..((((((.(((((....))))))))))).	4	6	11	11	0.130101
SPBP4H10.15	CAUGGCUACAUUCGCUAGAAUGAAGCUUUG	-10.1	((.((((.(((((....))))).)))).))	4	5	11	11	0.167759
SPAC2F7.13c	AACAGUUUCUUUUUGAAGAGGAAAAAUGUC	-4.8	.(((.((((((((...))))))))..))).	3	8	11	11	0.217136
SPAC26A3.08	GAAGACUGAACACCUAGUGUACAGCUUCUU	-10.3	((((.(((.((((...)))).)))))))..	3	4	11	11	0.225396
SPAC977.14c	UGUGACGUUUAACAAGCUAUAAAAGUCAUG	-5.1	.(((((.((((........)))).))))).	8	5	9	9	0.241373
SPAC16C9.01c	CUGACUUUUAAUGCACCAACAUUAAAGCAA	-3.7	.....((((((((......))))))))...	6	8	8	8	0.268566
SPAC20G4.08	GCUCUGAAUUAACUAUAAUGAAUGAGCAAG	-5.8	((((...((((....))))....))))...	4	4	8	8	0.288029
SPCC16C4.13c	GGACACACAGAAUCACUCUUGCUUGAUCCC	-3	(((((..(((........)))..)).))).	8	5	8	8	0.29076
SPBC1347.11	AGUGUCUAAUCAAAGUCAAUUGCGAGACAU	-5.1	.((((((...(((......)))..))))))	6	6	9	9	0.311624
SPBC1539.10	UAUGUAGACAUACUGCACGUAGUCUACAUU	-10.9	.((((((((.(((.....))))))))))).	5	8	11	11	0.406533
SPCC18.07	UUGUAUUCACCUUGGCGUCGUGAAGACAAG	-5.9	((((.(((((.........))))).)))).	9	5	9	9	0.458947
SPAC3G6.02	ACAGUACGGCAGGGUUCACCUUUCACACCA	-3.3	.......((.(((.....))).))......	5	3	5	5	0.473543
SPBC29A3.06	GGUUGGGUGAAUUUUUCAAAAACCAACUCU	-5.7	((((((................))))))..	16	6	6	6	0.477223
SPAC630.03	GAGACGAUAUUAAGAGUUUCAACUGGAACC	-4	(((((..........)))))..........	10	5	5	5	0.496683
SPBP8B7.15c	AGCUUUGCAGAGGUGGUUGGCUUUUGUAGU	-8.8	....((((((((((.....)))))))))).	5	10	10	10	0.511535
SPAC19G12.16c	CUUUUAGUUGGGUAUUCGUCUUGCUGAAGG	-6.9	((((((((.(((......))).))))))))	6	8	11	11	0.53409
SPAC26A3.01	AGCAGGCGGAAACGCAUACACCGUCUAUUA	-6.6	...((((((...........))))))....	11	6	6	6	0.576334
SPAC16E8.16	GCUAUGGAGAUCUGGUCUUUUCCAUGCAUU	-9.9	((.(((((((........)))))))))...	8	7	9	9	-0.388035
SPBC649.03	CUUCUCUUCUCCAUGAUUUAUGAUGAGAAA	-5.3	.(((((.((............)).))))).	12	5	7	7	-0.148761
SPCC4B3.16	CACUCUAAAUUGUUACAAUAAUAUAGGGGU	-5.7	..(((((.(((((....))))).)))))..	4	5	10	10	-0.0602959
SPCC338.13	GUCAAUUGUGCGGCAUUUGGCAAGUUGAAU	-7.2	.((((((.(((........)))))))))..	8	6	9	9	-0.0445494
SPAC27D7.14c	GAUGGAGGGUUUUACCUUGGAAACCCAUGC	-8.6	......(((((((......)))))))....	6	7	7	7	-0.0331341
SPBC9B6.05c	UGCAUAAUUGCAGCAACAGCGAUCUUGCUU	-8.2	.(((..(((((.......)))))..)))..	7	5	8	8	-0.0313295
SPBC4B4.01c	UGAGCAAGGCAUUGUCUUUUGCUACUGUUA	-5.4	..((((.((((........))))..)))).	8	4	8	8	0.0504553
SPAC57A10.12c	GAAACGGAUUGACGAUUCUGUUCUGAUCCU	-5.5	.....(((((((((....))))..))))).	4	9	9	9	0.0766899
SPACUNK4.14	GUGGAUUUCCCAAUGUUGGGCAUUCCUACA	-9.4	(((((...((((....))))...))).)).	4	5	9	9	0.262112
SPBC32F12.03c	UCAACCUACUCAUUCUAUUAGUAUUGAGUU	-3.3	.......(((((............))))).	12	5	5	5	0.265357
SPBC691.05c	UUGCUGGACGGUAUAUUUCGUCACUGCCAU	-7.4	..((.((((((......))))).).))...	6	6	8	8	0.299721
SPAC25B8.02	GUCAUGGACGUCCUUUCGAGAGUCUUUGAC	-7.8	((((.((((.(((....).)))))).))))	4	4	11	11	0.302936
SPBPB2B2.13	AGUGAAAAAAGGAGAGAAUACCUUUUCAUU	-5.1	.((((((..(((........))))))))).	8	6	9	9	0.304183
SPBC9B6.11c	CCAACAGUCGUUAAUCCAUUUCGGCUGUGA	-8.4	...(((((((...........)))))))..	11	7	7	7	0.346233
SPAC343.14c	GAAAAUGUCAACUAUUAAUGUUGAACAUAC	-5.8	....((((((((.......)))).))))..	7	8	8	8	0.347984
SPBC21C3.08c	GUUAAGAGAUUAUUGUGUAAUCUUGAAUCA	-4.9	(....((((((((...))))))))....).	3	8	9	9	0.366346
SPAC4F8.02c	GUAUCGCAAAGUUGCCUUUGUGUAACAAUG	-7.5	((..(((((((....)))))))..))....	4	7	9	9	0.387401
SPAC139.02c	CAAAUUGAAUUGCCAUUUGAGGCAGAUUUU	-5.4	..........((((......))))......	6	4	4	4	0.492106
SPBC685.06	UUAGAAAAUGAGCGACACAGCUCAUUUGAA	-10.4	.....((((((((......))))))))...	6	8	8	8	0.561052
SPCC1450.04	AAUGGGUUUUUCUGAUCUCACCUCUGACGC	-1.6	..((((.((....)).))))..........	4	4	6	6	0.567018
SPCC962.06c	UAAAAUGCUGAAUUCAAGGUCAGUAGGGUC	-5.2	.....((((((........)))))).....	8	6	6	6	0.671737
SPAC1071.08	GCAGUUUGCAAUAAACGAACGCACGCCGUC	-4.6	((.(((((.......)))))))........	7	5	7	7	1.03819
SPCP31B10.03c	UAAUUGUUUCGAUUCAAUGGAAACAAAAUG	-6.3	...(((((((.((...)).)))))))....	3	7	9	9	-0.463961
SPAC9G1.02	GAACCCUUGAAAAAGCUUUUUCUGAAGGGC	-7.4	...((((((((((....)))))..))))).	4	10	10	10	-0.435373
SPBC20F10.08c	UAACGUUCACUACUUAGCAAGUGAACUUUA	-8.3	....(((((((........)))))))....	8	7	7	7	-0.346355
SPAC343.11c	UUUUGGGAUUUACCAGGGAGAUAAAAUUAC	-4.4	((((((......))))))............	6	6	6	6	-0.336073
SPAC24H6.11c	UCUCGGAGACGAGAAAAACCGCAUGGUUUA	-10.2	(((((....))))).(((((....))))).	4	5	5	10	-0.220312
SPAC2E1P5.04c	CUUUCUAUGCUCUGGACGUGUAAAGAAAGG	-7.1	((((((.(((.(.....).))).)))))).	5	6	10	10	-0.0906999
SPCC16C4.18c	ACUACCAAGUCAUGUCCUUGACAGUAUGGA	-4.5	....(((.((((......))))....))).	6	4	7	7	-0.0763246
SPBC776.04	UGAAUGUCCUGUUAACUUAAGGGGAAAAUG	-5.1	......((((.(((...))).)))).....	3	4	7	7	0.0470288
SPAC1D4.04	ACUCUGGGUUUAUCGUACACUAUCUGGAAA	-3.9	..(((((((............)))))))..	12	7	7	7	0.0593553
SPBC8D2.16c	AAAAAAAGGGGAUUCUAUAGCCCUUUGGUA	-6.8	....((((((..........))))))....	10	6	6	6	0.106315
SPAC3G6.13c	UCCAUAACCACAAUGCGUGAUAAGUGGAGG	-6.2	(((((...(((.....)))....)))))..	5	5	8	8	0.119413
SPAC23C11.09	GACCUCAUGACCGCCGAAUCAGAGGUAGUU	-8	.(((((.(((........))))))))....	8	5	8	8	0.143048
SPBC211.08c	UUCUGUAUUGUUUUCUUAACGGUACAUCAA	-7.5	...(((((((((.....)))))))))....	5	9	9	9	0.170545
SPAC4G9.15	UUGCAAUAUGGACGGAGAAGUUCUUGCAAA	-7.9	((((((...((((......)))))))))).	6	6	10	10	0.175602
SPBP8B7.02	UUGAAGGGUAGAAUAUCGUUUUCCCUUCUG	-10.1	..((((((.(((((...)))))))))))..	3	6	11	11	0.223266
SPCC285.11	CAUGGAUACUACUCCGUCCAUUAACCAACA	-5.2	.((((((........)))))).........	8	6	6	6	0.231615
SPBP8B7.31	UACCAUAAAAUAUCAAGCAAAUAUGGUAAA	-5	(((((((..............)))))))..	14	7	7	7	0.335613
SPCC1442.19	UUUUCGCCAUGUCUAGCAUAGGCGGUAAAU	-8.8	...(((((((((...)))).))))).....	3	9	9	9	0.408642
SPBC1539.03c	GCGUUGGUUGAAAACUUGAAAAACUGACUC	-4.6	..(((((((............)))))))..	12	7	7	7	0.41969
SPBC1198.08	CUCUUUUUUUAUCUCGUUUGAUGAAAAUGU	-5.5	.....((((((((......))))))))...	6	8	8	8	0.433494
SPBC16C6.07c	AAUGCCACCUAAAGAAGAUUGGGAGAAAUA	-3.3	.......(((((......))))).......	6	5	5	5	0.482866
SPAC637.10c	UAGAGAAGGUGAGUAGUAAUACCUUGUCUA	-9.8	((((.((((((........)))))).))))	8	6	10	10	0.522435
SPAC15E1.03	GGGUUUAGCAGAGAAACUUUAUGCUGUCGA	-3.3	.....(((((...........)))))....	11	5	5	5	0.569567
SPBC29B5.03c	GUGUGACUGUCAACUGUCACACAACAAACA	-11.5	(((((((........)))))))........	8	7	7	7	0.613782
SPCC663.09c	ACGCUUUUGGUUGAGAAAAUCAAACGUGUG	-8.6	((((.(((((((.....))))))).)))).	5	7	11	11	0.614187
SPAC23C4.02	UUAUUCUUUUUCAAAAAUGAGUGGAAGAUU	-3	....(((((((((....))))..)))))..	4	9	9	9	0.618628
SPBC1604.05	CAAGCAAAGAGCACUGGGUGUUAUUGUUUU	-6.5	.((((((..(((((...))))).)))))).	3	6	11	11	0.630461
SPBC32H8.12c	GACCAUGGAAGAAGAAAUCGCAGCGUUGGU	-2.8	.((((((...((.....))....)).))))	5	6	8	8	0.631177
SPAC6F6.10c	GAACCUGAGUAAUAAGAAUUCCCGGGUCCG	-4.7	(.(((((.(.(((....))).)))))).).	4	5	10	10	0.798842
SPBC1347.01c	UGGAUGGCUUUUAAUCAAAGGAAGCGUCGA	-5.7	..((((.(((((.......)))))))))..	7	5	9	9	-0.786837
SPAC922.05c	GCUGACAUCUGCUUGCAAAGCAAGUGCAGC	-11.4	((((.(((.(((((...))))).)))))))	3	5	12	12	-0.751162
SPAC19D5.01	GGAUAUAACAUCUUCCAAGGUGUUUUCAAA	-5.1	(((...(((((((....))))))))))...	4	7	10	10	-0.432808
SPAC30C2.03	GAUAACAACCAAAUUUUUUGGUUUGUAUAA	-5.4	....(((((((((...))))).))))....	3	9	9	9	-0.386009
SPBC1703.06	GGCAAAACGCCAAGACCAAUGAAAUCGGAA	-4.2	(((.....)))...................	5	3	3	3	-0.284541
SPAC2F3.10	AGAUGGAACGAAUUUCAUCAGCUCCAUCUA	-8.3	(((((((.(((......)).).))))))).	6	7	10	10	-0.273889
SPBC646.02	ACCAAGUUCACAACACUUGUGAUAUUGCUA	-7.1	..(((..((((((...))))))..)))...	3	6	9	9	-0.269347
SPBC29B5.04c	CGGGGUGGGCUCUUACCGUCCAUGUUUCGA	-7.9	((((((((((.......))))))..)))).	7	10	10	10	-0.152506
SPBC29A10.04	GUAAAGACGCGUACGCGAGUUUCAUACACA	-3.6	(((.((((.((....)).))))..)))...	4	4	9	9	-0.0736576
SPBC337.05c	AAAUGGCUUUGCGAGUUCCAAAGGCCUCUG	-6.5	....((((((..........))))))....	10	6	6	6	-0.00180006
SPAPB1E7.07	AAAAAUUCUUUUCAGCAAUUGAAAAGAAUC	-8.7	....((((((((((.....)))))))))).	5	10	10	10	0.0241052
SPAC589.09	CUGGAAGCGGAAUAGGUUUCUGGCCGUUCA	-7.1	((((((((.......)))))))).......	7	8	8	8	0.0644724
SPAC12B10.06c	GGUGAAGACAAUGCCGCAAAACUAUCACCA	-5.1	(((((((..............)).))))).	14	7	7	7	0.105489
SPCC1223.01	UCAAAAUGUCGCCUUCGGGCCCCAAUUUAA	-4.1	..........(((....)))..........	4	3	3	3	0.106855
SPCC895.07	GGUAGUGUCCAAAAGUAACACUUACCAACU	-7.1	((((((((.........)))).))))....	9	8	8	8	0.124803
SPAC6G9.07c	GCAAUAUCACACUGACACUACGUGUUAGCA	-6.6	...........(((((((...)))))))..	3	7	7	7	0.167536
SPBC32F12.06	UCGAUGAAUUUCACAUGAGUGAAGUAAUAA	-6	.......(((((((....))))))).....	4	7	7	7	0.173206
SPBC3D6.13c	GUAGAAACGUGAAGUUUGGCUUUUUACAUC	-5.3	(((((((.((........)))))))))...	8	7	9	9	0.346116
SPBC27B12.03c	GGUUGAUUUGUUUUUAUUUUAAAUCGAUCG	-8.2	((((((((((.........)))))))))).	9	10	10	10	0.375527
SPAC3G6.04	GACCUAACAGAUUGAGAUUUGUAUAAGUCU	-4.9	(((.((((((((....)))))).)).))).	4	8	11	11	0.376713
SPBC19G7.03c	AGCAACUACCAACAACAUGGGUAAAGUUCA	-2.3	......((((.........)))).......	9	4	4	4	0.40419
SPAC23C11.14	ACCCUUACCAUUUUUUUGAAAUUGGUGACU	-5.3	....((((((.(((....))).))))))..	4	6	9	9	0.45992
SPCC1322.04	GAGGUUUAAAGAGAACGUUUUAACUUCGAA	-5.1	((((((.(((.......))).))))))...	7	6	9	9	0.501008
SPCC63.12c	GCGAUAACAUAUCAUCUGUGGUUAUUCGUG	-4.5	(((((((((((.....))).)))).)))).	5	11	11	11	0.529363
SPBC30D10.13c	UUGAGGGAAUUUAAAAUGAUUCGUCUUCAA	-6.1	.((((((((((......)))))..))))).	6	10	10	10	0.588779
SPBC15D4.15	CUUUAACCAACUUUAAGAAUGGCUAAAAAA	-1.6	.((((.(((..........))).))))...	10	4	7	7	0.671244
SPCC364.03	GCUGCCAUACAAAUUUUGUACUGCGCAAAC	-5.9	((.((..(((((...)))))..))))....	3	5	9	9	0.673667
SPBC18E5.07	AGAUAUACGACGAAACGUCUGUAGAAUACU	-4	.....(((((((...)))).))).......	3	7	7	7	0.727449
SPBC649.02	GAGUUGGUAUCGAAUUUGGUAUAGCAUUCC	-3.7	..((((.(((((....))))))))).....	4	5	9	9	0.764661
SPBC365.06	UGUACCUGUAUAUUCGAUUUUAUAUAGUAU	-4.9	.....(((((((........)))))))...	8	7	7	7	0.789563
SPAC521.05	GGAUGGGUAUUACGAGAGAUUCCCGCCACA	-8	((.((((.(((......))).))))))...	6	4	9	9	0.837735
SPCC297.06c	CAAGCUCAUGAGCUUUUCACUAUCUGAAAU	-3.6	.(((((....)))))((((.....))))..	5	5	5	9	-0.517818
SPAPB1E7.06c	CAUUGAAUGACUCUGCAGUCUACAGAUUCC	-3	........((.((((.......)))).)).	7	4	6	6	-0.46223
SPBC17D11.04c	UAUUCUGCUUAAUCAUCAGCGGCAGAAUGC	-8.6	(((((((((...........))))))))).	11	9	9	9	-0.454609
SPBC1709.06	GGUGGUGACAAUUACCCUGUUGGCCACGCU	-8.3	.(((((..((((......)))))))))...	6	5	9	9	-0.408031
SPAC4F8.12c	UACCUAAAUGGCGUCGUUACCACCGGGGAA	-4.9	..(((...(((........)))...)))..	8	3	6	6	-0.35017
SPCC11E10.02c	AUUAACGUGUAAAAACUUUACAUGCUAAUA	-6.6	((((.((((((((...)))))))).)))).	3	8	12	12	-0.245234
SPCC320.05	UUAGAGUCGGAGAUACCUCCGAUUUUAGGA	-14.6	((((((((((((....))))))))))))..	4	12	12	12	-0.228307
SPBC146.03c	UUCAUUAAUUGACUUCAUCGUUGGGUGAAA	-5.8	.(((.....))).((((((....)))))).	5	6	6	9	-0.201135
SPCC1672.08c	UUGAUAGUUUCAUUUCCGACAAGCUAACAA	-2.6	.((.(((((((......))..))))).)).	6	7	9	9	-0.172733
SPBC28E12.03	UAGCUGCCGCUCAUUUUUUGAGCUGGUGUA	-10.5	..((.((((((((.....))))).))))).	5	8	10	10	-0.125854
SPBC365.09c	UGCGGAAUACAUUAUUUUUGUGUUUGGCUU	-10.1	.((.(((((((.......))))))).))..	7	7	9	9	0.0605014
SPAC25G10.08	GACAACGGCACUACACCAGAAAUGUCGGAA	-3.5	.....(((((............)))))...	12	5	5	5	0.112333
SPAC607.05	CUACUCCACGAAGGAUUUCAUCAUGGAUAC	-3.9	....((((.((.(.....).)).))))...	5	4	7	7	0.189582
SPAC227.16c	AAUGGAUUACUAUGAUAUUGAUAGUAUCUU	-5.3	...((((.(((((.......))))))))).	7	5	9	9	0.208498
SPAC630.12	ACCUGUUUCAAAGUCAUACUAAGAACAGGA	-7.4	.(((((((...(((...)))..))))))).	3	7	10	10	0.215667
SPAC890.04c	AUAUAUGCAGUUGGUAAACCGGCUAUGUGU	-6.9	((((((..((((((....))))))))))))	4	6	12	12	0.221614
SPBC32F12.12c	AGCAUCAGAACAAAGACGAUUUCUGAACUA	-3.9	....((((((..........))))))....	10	6	6	6	0.337065
SPAC144.12	GCUUUUAAGGCUAUUUAUUGUCUUUUUGGC	-6.9	(((...(((((........)))))...)))	8	5	8	8	0.33908
SPBC23G7.12c	AAUGACGGAGGUGCUGAAGACUAACGUUUU	-5.9	...((((..(((.......)))..))))..	7	4	7	7	0.342585
SPCC1183.08c	GCAUUGCACCAUGUCUAAGGUCAGCGUUGC	-7.3	(((.((((((........)))..))).)))	8	6	9	9	0.490262
SPAC4G9.09c	GUUGGUUUCCGAUGUAAUUUUCAGCCAACA	-7.7	(((((((...((........))))))))).	8	7	9	9	0.493467
SPCC18B5.07c	UUGACCUUCGCAAACUAGCAAAAUGUCAAA	-4.4	(((((....((......)).....))))).	6	5	7	7	0.544222
SPCC1281.03c	UUUUUGACUGUAGGUUAGCUGCAAUCAGGC	-8.1	..(((((.(((((.....))))).))))).	5	5	10	10	0.578228
SPBC354.02c	AGUUUAGUUGGGCAGAAAUCUAAUUAAAUU	-6.9	.(((((((((((......))))))))))).	6	11	11	11	0.643104
SPAC23C11.05	GCAGAUGUUGCGAAUUAGUGCACAUUGCAA	-7.7	((((.(((.(((......))))))))))..	6	4	10	10	0.888775
SPAC15A10.11	AUAUUCCGUGGCUUUAGCGUGCCUGUUGUU	-4.5	.........(((........))).......	8	3	3	3	-0.608996
SPBC577.14c	UUAUUGGUUUUUUUUAAAUCAAUCCCCAAA	-4	..((((((((.....)))))))).......	5	8	8	8	-0.306635
SPBC27B12.06	CUUGCGAUUUACCUUCUUCAAUCGUUUAAG	-2.9	...((((((..........)))))).....	10	6	6	6	-0.286008
SPAPB17E12.12c	CAUGCAAAAGGACAAAUUUGGCCCUUGUGC	-5.8	...(((.((((.((....))..)))).)))	4	4	9	9	-0.26363
SPAC22H10.05c	UGAACAGUCAGCGGUCUCAGCUGCUGCUUA	-10	.....((.(((((((....)))))))))..	4	7	9	9	-0.204622
SPCC1529.01	UUCAUCCUCCCUGGGGUGGGGGGAGGGGGG	-13.7	(((.(((((((......))))))).)))..	6	7	10	10	-0.201172
SPCC1672.04c	GUUGUAAACAGUUGAACUUGUGUGCGACGU	-8	((((((.((((......)))).))))))..	6	6	10	10	-0.128195
SPAC11E3.11c	AACACCUGGGGUUGACUACUCCAGGAUUUA	-12.9	....((((((((.....)))))))).....	5	8	8	8	-0.108155
SPAC29B12.01	CGUCCUUAAGGCCACCACCACCAUAGGACU	-6.8	.(((((...((......)).....))))).	6	5	7	7	-0.0660671
SPAC17A5.16	UAUGGGAGGCCAAGAGUCAAAAUUGGCAUU	-5.9	........(((((.........)))))...	9	5	5	5	0.00612138
SPCC1450.10c	UGCUGGGUUUUACUUUUAGCAAGCAUUGUA	-4.9	(((((((.......))))))).........	7	7	7	7	0.0168078
SPACUNK4.07c	CUGACUGUAAGUAGUAAUUGCUUCAGUUAU	-8.9	.((((((.(((((.....))))))))))).	5	6	11	11	0.0238135
SPAC22H10.08	UGUGCAGUUGCUUUUAUUUCAACAUUGCAA	-3.9	..((((((((.........))))..)))).	9	8	8	8	0.0487064
SPAC869.02c	UAACCGUUUGGAAUUAGAGAUUCCAAAGUA	-7.3	......(((((((((...)))))))))...	3	9	9	9	0.100717
SPBC3B9.13c	AAUGUCUGCCUCCGAACUUGCUACAAGUUA	-3.4	..............((((((...)))))).	3	6	6	6	0.111915
SPBC19F5.05c	GAAGGAUUUUGGAUUUUGCAAAAUUCUUCC	-11.1	(((((((((((.......))))))))))).	7	11	11	11	0.112742
SPBC19C7.01	CGUGUUAGUAGAGUAUAUACUAAUUUAUGG	-4.7	((((((((((.......)))))))..))).	7	10	10	10	0.182398
SPBC119.02	GCAAAAGCAAACCAGUAACGAUGGCUUUGA	-4.2	.......(((((((.......))).)))).	7	7	7	7	0.223897
SPBC36B7.07	GUAUUUGCAGACAGCAUACCUGAUAAUACG	-6.6	(((((..(((.........)))..))))).	9	5	8	8	0.291285
SPACUNK4.16c	GGUUAUAGACGCACUUGUUUAAGUAAUCGG	-4.6	((((((((((......))))..))))))..	6	10	10	10	0.31728
SPAC1610.01	GCUUAAUAUGCGAAGAUAUUGUAUUUGAGU	-6.3	((((((.((((((.....))))))))))))	5	6	12	12	0.326907
SPCC736.12c	GGGGCUUGGUCUUCACUUGACUUACCGCUA	-6.5	(.((...((((.......))))..)).)..	7	4	7	7	0.339138
SPAC222.08c	UUUAUUGCCAUCUUUGAUUCUGGCGAUAAU	-8.9	.(((((((((..........))))))))).	10	9	9	9	0.397627
SPCC16A11.13	ACUCAAAUUACAUCUCAAUCAAAUUUGAGC	-5.3	.((((((((............)))))))).	12	8	8	8	0.465847
SPAC6G10.08	AACCACUUUGUGCUAUUGUAAGAAGUAGUG	-6.2	.((.(((((.(((....))).))))).)).	4	5	10	10	0.545339
SPAC637.13c	GGGUGAUUGGCGUCAUACGAGCAGAUCGUU	-5.1	....((((.((.((....)))).))))...	4	4	8	8	0.594476
SPCC338.14	UAAGAUACUUUACCUGUUGGUGUAUUUUCU	-5.7	.(((((((...(((....))))))))))..	4	7	10	10	0.722843
SPBP8B7.03c	GCAGUCACGUCUGGUUUUUGAUGAAACUUC	-4.5	..(((..((((........))))..)))..	8	4	7	7	0.768432
SPBC21B10.04c	GAAAAAACCUUCGAUUUAUAGCUCACUCUU	-0.1	(((......)))..................	6	3	3	3	0.848184
SPBC354.12	GGAGUGGUAGGCCAGUCUGCUUCUUUGUAG	-7.2	((((.(((((......))))).))))....	6	5	9	9	0.868059
SPBC19C2.07	UUAGCAAAAUGGGAAUUCUCGAUAUUGUAC	-3	...((((.(((((....))).)).))))..	4	5	9	9	0.916352
SPBC9B6.08	CAUGUCUCAAUUUCCGGCUUUAGAAGACUU	-1.1	...(((((..............).))))..	14	5	5	5	1.00885
SPBC17D1.07c	UCGAAGGGAUUCUUUAAGGGAACCGUUCGU	-9.5	.((((.((.(((((...))))))).)))).	3	5	11	11	-1.04821
SPAC11E3.05	UGGCCCAUAUCGAAAAAGAUGAGGGAAUUA	-8.7	...(((.((((......)))).))).....	6	4	7	7	-0.555375
SPBC28E12.06c	UAUGGACAGAAAGGCGAAUGCCUAUUCUAA	-7.5	.......((((((((....)))).))))..	4	8	8	8	-0.523398
SPCC1620.14c	GCAAGUAUUUAUUCCUUUAAAUGCUUGCAU	-13.7	(((((((((((......)))))))))))..	6	11	11	11	-0.335293
SPBC19C2.01	UUUUGGUGAUAUUAUUCUGGUUGCGCCUAC	-5.5	....((((..((((...))))..))))...	3	4	8	8	-0.318308
SPBC19C2.08	ACUCCAAGUCAAGACAUCAAGGUUGGAGCA	-6.2	.((((((.(...........).))))))..	11	6	7	7	-0.305751
SPAC1F5.07c	AGUUGACAGAGUUGAAAUCAUGUCAUUCCU	-5	...(((((((.......)).))))).....	7	7	7	7	-0.165828
SPAC29A4.16	GGCGGCUUUUAGGGCUCUAAACUGCCUGUA	-9.2	(((((..(((((....))))))))))....	4	5	10	10	-0.110618
SPAC17A2.14	UGUGGGCAGAAAUCCUCUCUUUCUCACCAA	-5.6	..(((..(((((.......)))))..))).	7	5	8	8	-0.0255541
SPBC211.02c	AUCUUAUGGGGUUAAAAUUGAACUUCAUAU	-6.5	....(((((((((.......))))))))).	7	9	9	9	-0.0153245
SPAC1687.12c	GCAAUACUGAACUUCACAUAUCAGUAUGUA	-6	(((.((((((..........))))))))).	10	6	9	9	0.0112514
SPBC3B9.08c	UUGAUUGUCGAGCUCCAAAAAUUGGAUGCA	-6	...........(((((((...))))).)).	3	7	7	7	0.0667606
SPAP7G5.04c	UUCAAAAUGAGCCAGACGGCUCCAAGUGAU	-9.7	.(((....(((((....)))))....))).	4	5	8	8	0.0784367
SPAC25A8.01c	CAAUAAGUUUUGGCCCUCAAAAUUUUUUGU	-5.6	(((.((((((((.....)))))))).))).	5	8	11	11	0.0876629
SPBC216.04c	UUUUGUAGUGCCAGUUGUGGUACAUAUCGU	-8.1	.......((((((....)))))).......	4	6	6	6	0.147174
SPAC10F6.17c	AACUUCGCCAGCAGUAUUUGUUGUGGAGUC	-9.5	.(((((((.((((.....))))))))))).	5	7	11	11	0.162465
SPAC2F3.13c	AAAUAGAGCAAAACUUUUGCAGCUUUAUUU	-5.9	(((((((((............)))))))))	12	9	9	9	0.468005
SPBC1271.14	UCUUCUUAUCAAGUUUCACUUGAUAACCGC	-7.3	.....(((((((((...)))))))))....	3	9	9	9	0.481308
SPAC24H6.04	GUUCGCCAAUUUCAUUUAAUUGGUUCCGCG	-6.5	((..(((((((......)))))))...)).	6	7	9	9	0.503757
SPCC11E10.01	GGUUAGCUAUAAAAGUUAUUUUGCUAGCCU	-9.6	(((((((...............))))))).	15	7	7	7	0.522699
SPBC337.09	GCAUCGAUUUUACUAAUUAAGUUAGUGCAA	-6.3	((((.(((((........))))).))))..	8	5	9	9	0.532352
SPBC3E7.10	UACUUCACGGCUACGAAGCACUAGUGUGAC	-5.1	....(((((.(((........)))))))).	8	5	8	8	0.553575
SPCC1840.01c	GGUUCGAAUACCAAUCUGGUUCUUGAGACA	-6.7	(..((((..((((...))))..))))..).	3	4	9	9	0.611301
SPAPB8E5.06c	AUAAUUAUCUCUACAGGAGAUACCUAAAAC	-5.7	.....(((((((...)))))))........	3	7	7	7	0.782665
SPCC126.06	AAUGGGGAAUUGCUGACGCAGUAAACCUUU	-6.6	...(((..(((((....)))))...)))..	4	5	8	8	0.851558
SPAC17G8.04c	UUAAAAAAAUAUAAAUAUAUUUUUUUGAAU	-6.2	((((((((((((....))))))))))))..	4	12	12	12	0.889074
SPAP27G11.14c	UUUUUUGUUGUAUUAAAUUCUCAACAAAGC	-4.9	..((((((((...........)))))))).	11	8	8	8	-0.761783
SPCC5E4.06	UGUCGUGAUAUCUUUGGUAUUUAGCGAGAG	-5.7	(.((((((((((...))))))..)))).).	3	10	11	11	-0.522879
SPAC1006.06	GUUCAAAUAAGACGACUUGUCUUGUAGAAC	-8.3	((((..(((((((.....))))))).))))	5	7	11	11	-0.506255
SPCC576.07	CACCGGGAGCUUGUAUUAUAAGAACCGGUG	-11.4	((((((...(((((...)))))..))))))	3	6	11	11	-0.327567
SPAC31A2.08	AACAAAUGGUUAAUAACUAAUCGUUUACCU	-4.8	...(((((((((.....)))))))))....	5	9	9	9	-0.251063
SPBC337.14	AAAACAACAUUCUGAAGAGAGUGUUUGCGA	-7.7	.....((((((((....)))))))).....	4	8	8	8	-0.191959
SPAC2F3.08	GCGGAGCUGGGCUGAUGGAGUCGCUCCUCU	-11.7	..(((((..((((.....)))))))))...	5	5	9	9	-0.140141
SPCC1281.01	CGGGGGAUUCCCCUUUUCUAGUGUUACGCU	-7.2	.((((....)))).................	4	4	4	4	-0.13208
SPBC19G7.01c	UGUGGCAAGGAGUUUCUUCUCCUGUUUUAU	-7.4	...((((.((((......))))))))....	6	4	8	8	-0.0577099
SPAC3A12.11c	GUUCACUAAGAACAUUAACGCACUGUACGA	-3	((((.....)))).................	5	4	4	4	-0.0467579
SPAC1142.04	GGAGGUAUUCUAACAACCUCUGUGCACAUA	-6.4	((((((.........)))))).........	9	6	6	6	-0.0454961
SPCC18.03	CUGGAUGGAAACAUCUAAAAAUCCUUCCGA	-6.1	.((((((....)))))).............	4	6	6	6	-0.0444737
SPBC26H8.16	UUGAGUGGCUUCGAAAAGCCGAAAUUGAAA	-6	.....((((((....)))))).........	4	6	6	6	0.0885559
SPBC14C8.12	UGGGGAAAUAAUUCUGUAUUGUUUUUUGGG	-4.7	(.((((((((((.....)))))))))).).	5	10	11	11	0.143556
SPBC1685.08	AUUAUGCCGAGUAAUUCAACUCCCGCUAAU	-4.1	.....((.((((......))))..))....	6	4	6	6	0.198738
SPAC977.16c	ACCGUCGAUGACAACGUGUAGUGGCGGCAC	-7.1	.((((((...(((...)))..))))))...	3	6	9	9	0.216833
SPBC16H5.08c	GGAGUUCCUAAUGUCAAUUUUUUUUCGACA	-1.9	((....))...((((((......)).))))	6	6	6	8	0.250061
SPBC1E8.02	GAGAUACGCUAUUUACUGCGUGUGAUUCGU	-7.9	(((((((((........))))))..)))..	8	9	9	9	0.287343
SPCC1682.13	UGUAUUGAGAAAUCGAAUUUCAAAGAUGCA	-4.7	((((((..(((((...)))))...))))))	3	6	11	11	0.373567
SPAC1B3.16c	GGGUUGUGUUGGUUAAAAUCCACCACAUUU	-6.5	....((((.(((.......))).))))...	7	4	7	7	0.441822
SPBC3F6.02c	GCAAGAACCAGACAAUCGUUUAUUCUUGUA	-7.4	(((((((..((((....)))).))))))).	4	7	11	11	0.495337
SPAC959.08	ACCAUAUGGAAUUUCCGUGCGUACUUUGCC	-4.1	..(.((((((...)))))).).........	3	6	7	7	0.575237
SPAC4F8.07c	UUGAAAAGUAGCGUCAUACCGCCUUUUCAA	-8.4	.(((((((..(((......)))))))))).	6	7	10	10	0.576119
SPBP8B7.06	GUCAAAAUGAAGUACCUUGCAGCUUAUUUA	-1.5	....((((((.((........)))))))).	8	6	8	8	0.649499
SPAC6B12.15	ACAUGCCAGAACAACUUGUGCUCCGUGCAA	-2.7	...((((.((.((.....)).)).).))).	5	4	8	8	0.674036
SPCC330.14c	AAAAUGAAGGUGGAAGUUUGCUCAUUUUCU	-5.6	.....((((((((........)))))))).	8	8	8	8	0.752608
SPCC1322.15	UUGCCUUUUUUUUCGGUGGAAAAGGAUAGU	-6.7	...((((((((......)))))))).....	6	8	8	8	0.833255
SPBC3F6.05	GGGGUGAUUUUCGAACGGAAAUAUCCCAAA	-10.3	((((((.(((((....)))))))))))...	4	6	11	11	-0.522676
SPAC23H4.07c	UGGUACCAACAACAGCAUAUGGAUGGAACU	-3.2	.(((.(((.((........))..))).)))	8	3	8	8	-0.44868
SPAC2C4.14c	CCGACUUUACACGGAGCCAUAUGGCUGUUC	-7.8	(((........)))((((....))))....	8	4	4	7	-0.206854
SPBC13E7.01	AAGGGAAACACGUUCACGUGUUUCGUUCUU	-10.8	.((.((((((((....)))))))).))...	4	8	10	10	-0.195181
SPAC1093.04c	AAUGGCUAGCAGCUCUUCUAUUUUGGAGCU	-7.3	..........((((((........))))))	8	6	6	6	-0.137902
SPBC32H8.10	AAAAUGAAACGCUCAAGCAGCGUUUCUGUC	-9.9	.....((((((((.....))))))))....	5	8	8	8	-0.00971617
SPAC17D4.04	UCUUGUACCAACUCGAUACGUUGAUAAGGA	-4.5	((((((..((((.......)))))))))).	7	6	10	10	0.0309337
SPAC19G12.12	AAUCAUCACUUAUUGUAUGAAGGAUGAGCU	-5.8	..(((((.(((........))))))))...	8	5	8	8	0.0501502
SPBC17G9.02c	ACAAAACAAAGGAGAUGGACUCUUUGUUGC	-6.2	....((((((((........))))))))..	8	8	8	8	0.112349
SPBC646.11	GAACUAACCAACUACAGUUCAUUUGGUGAU	-3.1	(((((..........)))))..........	10	5	5	5	0.115812
SPAC17H9.05	CAAAUUUUUCAAAACCUUUGAAAAAUAUUC	-5.6	...((((((((((...))))))))))....	3	10	10	10	0.209373
SPAC22A12.15c	UGGGAAUUGGCUUGUGCCUACGAUCUCUUG	-6.8	.((((...(((....))).....))))...	4	4	7	7	0.231989
SPAC3F10.13	UGGAUCACUGUUUACCAUAAACCGAUCCAU	-8.5	((((((...(((((...))))).)))))).	3	6	11	11	0.23399
SPBC29A10.13	GACAGUUAAAUUGUUUAACAAUAUAACUGU	-9.2	.(((((((.(((((...))))).)))))))	3	7	12	12	0.244127
SPCC965.07c	UAUUACAAAUGGCCUUAGGCUAUUACAAAU	-6.9	.......(((((((...)))))))......	3	7	7	7	0.288386
SPBC582.08	UUAUGUUUACAGAUUAUCCAAAUGAUAUUA	-0.2	..............((((.....))))...	5	4	4	4	0.315293
SPBC23G7.05	AAAGAUAAAAAGGCAUUUUUUUUAUUUUCU	-4.4	.(((((((((((.....)))))))))))..	5	11	11	11	0.318716
SPAC25H1.08c	GCUGGUACACACCCACAUUAAUAAUGGCCG	-1	...(((....))).................	4	3	3	3	0.328267
SPBC11G11.02c	UUCCACUGGCCGUACACGAUUCAGGAGAAU	-4.7	(((..((((.((....))..))))..))).	4	4	9	9	0.353638
SPBC839.16	CCGUCACCACAACGGUAAUAGUUUUGAUGG	-5.2	((((((..((..........))..))))))	10	6	8	8	0.355858
SPAC1A6.03c	UUUUCUAAACUUUUGUGGGUCUAGAGAGAC	-6.8	(((((((.((((....)))).)))))))..	4	7	11	11	0.362914
SPAC24C9.06c	GCACUCUUUGAAACGACAAGUUUGGGGUGU	-8.4	(((((((...((((.....)))))))))))	5	7	11	11	0.378425
SPBC106.11c	UCUACAUUACAUUCUUAUUUGUUAGGUAGA	-6.2	(((((...(((........)))...)))))	8	5	8	8	0.409689
SPAC12G12.05c	AAUCAUGAGUUCUCCAGGAAUAAGUGAUGA	-7.4	.(((((..(((((...)))))..)))))..	3	5	10	10	0.484537
SPCC1620.08	UCAAAUGCAAGUAGCUUUAUUUGUGUUUGA	-10.6	(((((((((((((....)))))))))))))	4	13	13	13	0.522464
SPAC821.11	CCAAAAUACUACAAAAAGUAGUCUUUUUGA	-6.9	.(((((.(((((.....)))))..))))).	5	5	10	10	0.549575
SPCC613.08	UAGCAUACGUUGUAAAUUUCUUGGUGUGCU	-7.4	.(((((((...............)))))))	15	7	7	7	0.55968
SPCC1322.13	AGCUGAGCUGCCAAGGUAUAUACAUACUUC	-3.3	.((......))..((((((....)))))).	6	6	6	8	0.559722
SPAC664.05	CAUGGCAAUUCACGUUAAAGGACAGUUGCC	-6.5	...(((((((..(......)...)))))))	6	7	8	8	0.669429
SPBC3B9.19	AAGCUCUCACUGAAACAAUGCUUGGGCUUG	-5.2	((((((.................)))))).	17	6	6	6	0.758138
SPCC191.07	AAUGCCUUACGCUCCUGGAGACGAAAAGAA	-2.6	.....(((.(((((...))).))..)))..	3	5	8	8	0.776678
SPAC3A12.14	AUGUAAUAAACUCUCAUUGUUUGUUGACAU	-5.8	(((((((((((.......))))))).))))	7	11	11	11	0.920356
SPBP23A10.06	UUUAAUGAAGUUUAACUACGACUUCGUAGA	-6.3	....((((((((.......))))))))...	7	8	8	8	-0.668179
SPAC1F3.06c	GAUGUCGAAUCAGUCGUCUUCUGGUUCGAA	-11.1	....(((((((((.......))))))))).	7	9	9	9	-0.458737
SPAC31A2.06	GUCUCUUGGUUAGGAAAACGUGCCAAGGUC	-8.5	...(((((((..(.....)..)))))))..	5	7	8	8	-0.42797
SPBC15D4.03	CCCGAUAGUGAACGUUAUUCAUGAAUUGGG	-9	((((((.(((((.....)))))..))))))	5	6	11	11	-0.368485
SPBC409.03	GAACAAAUCGGUAGGCUCCUGCCUUCCUCA	-8.8	.........((.((((....)))).))...	4	4	6	6	-0.215214
SPBC27B12.04c	AGUAUGGCUGCUACAACGGCUAGUUGUAUU	-7.5	.(((((((((((.....))).)))))))).	5	11	11	11	-0.183062
SPAC3H1.08c	UUCCUUAGAAUUUACAAAUAAAAAAGGAAC	-3	((((((.................)))))).	17	6	6	6	-0.154842
SPBC1683.08	UAACUGCGUACGGAGAUCGUCCCCGCGGAA	-9.2	...(((((...(((.....))).)))))..	5	5	8	8	-0.149316
SPCC736.09c	GCCAAAUAUGGAAGAGGAAUUCCUCUCAUU	-7.4	.(((....))).(((((....)))))....	4	5	5	8	-0.094764
SPBC31E1.02c	UGGGUCUGUUGGUAUUUAACCAGAGACGUG	-8.9	.(.((((.(((((.....))))))))).).	5	5	10	10	-0.00664402
SPBP8B7.17c	CACAGUUACGAAUUUCGUAGCUUAACUGUU	-7.7	...((((((((...))))))))........	3	8	8	8	0.0322502
SPAP27G11.04c	GCAAGAUUGAGCUGAAGUUUAAUCAAGCAC	-9.1	((..((((((((....))))))))..))..	4	8	10	10	0.0388227
SPBC16H5.05c	GGUUGGUUUCUGGUUUGGAAGAAACCAUUC	-10.2	...((((((((........))))))))...	8	8	8	8	0.052571
SPAC25H1.10c	UAAAUAUAAGCAUUAUGUCGGUUUAUACAA	-2.8	....(((((((.........)))))))...	9	7	7	7	0.0976236
SPAC8E11.07c	UUUUCUACCAUGUCAAAUACUGUUAGGAGC	-2.7	.((((((.((.((.....)))).)))))).	5	6	10	10	0.376377
SPCC16C4.08c	UUGUGGUUUAGGACUCAAUUAAAUUAUAAU	-5	(((((((((((.......))))))))))).	7	11	11	11	0.377282
SPAC29E6.06c	AUCACGAUUUUUAAACUCGUGGCUCGUUGU	-4.6	.((((((.........))))))........	9	6	6	6	0.408445
SPAC732.01	CUGCGUUUUCAUAUAGCUUAGAACGUCCCG	-3.4	..(((((((..........)))))))....	10	7	7	7	0.427968
SPBC14F5.13c	AAUGGCAUCUGAGCGCGAUCCUCUUCUGCC	-5.9	...((((...(((.......)))...))))	7	4	7	7	0.477353
SPBC428.16c	AAUGGCUCCUAUUAAAUCUCGUAGAAUUGC	-0.9	........((((........))))......	8	4	4	4	0.498173
SPBC839.05c	AAUGGGUCGUGUACGUACCAAAACUACCAA	-5.1	..(((..((....))..)))..........	4	3	5	5	0.581548
SPBC1105.02c	GAUUUAGCUUAAAAAAUUCAAAGCUAACAG	-4.9	...(((((((..........)))))))...	10	7	7	7	0.670498
SPBP16F5.08c	UUAGUCGUGCUUAAUAUUGAGUAUGAUGAA	-9.4	...((((((((((....))))))))))...	4	10	10	10	0.693619
SPBC31A8.01c	GUUGUUAUUUUAAAAUUGAAUAUAACACGC	-3	..((((((((((....)))).))))))...	4	10	10	10	0.95368
SPAC977.17	CUGCCUUGGCUCUCUCAGCUGCCAGGCCAA	-10.2	..((((.(((..........)))))))...	10	4	7	7	-0.6173
SPBC4B4.10c	UUGCGGUUUUUGUAUAGCAGGAACUCGUAU	-9.9	.((((((((((((...)))))))).)))).	3	12	12	12	-0.338874
SPBC25H2.11c	UCGCUGUGUAUCCAUAUCCGACGCUAGCGA	-8.1	(((((((((...........)))).)))))	11	9	9	9	-0.265216
SPAC19E9.02	UCAUGGGCUACUUCUGUUCUGAAGUAUGGA	-5.9	........((((((......))))))....	6	6	6	6	-0.110777
SPBC1604.06c	AAUGAUAAAGGAUCUCGAAAAUGAGAUAUA	-4.7	...........(((((......)))))...	6	5	5	5	-0.0767158
SPAC4F10.06	UGGUUAUGCUAUAAUUGGGCAUAAUAACAC	-7.5	..((((((((.......)))))))).....	7	8	8	8	-0.0242176
SPBC1604.18c	AACUGUAUAUAGUAAACCACGCAGGUAGCU	-2.1	.((((....))))..(((.....)))....	5	4	4	7	-0.0174439
SPAC6G10.07	AAAUGUCUUCUUAUCGGGGAUCAACUCGAC	-5.6	.............(((((......))))).	6	5	5	5	-0.0102112
SPAC1834.02	AUCUUGCAAUACUAUAAUCUUCUGCAAGAU	-7.2	((((((((..............))))))))	14	8	8	8	0.0240114
SPBC11B10.01	UGCAGCGUCGUCACUACCGAUGAAGUUUGA	-5.7	...(((.(((((......))))).)))...	6	5	8	8	0.100966
SPAC4G9.04c	AGAGUUUCCUUUUAUUGAAAAAGGAUACUG	-8.8	..(((.(((((((.....))))))).))).	5	7	10	10	0.10917
SPBC14C8.06	AAAACAGUAGACUGCUAGUCCUGUUACUGA	-5.8	..(((((..((((...))))))))).....	3	5	9	9	0.131002
SPAC22F8.10c	UACGCUCCAUGCAUGUACUUGUUGACACGU	-1.6	.(((...((.(((......)))))...)))	6	3	8	8	0.135211
SPAC4A8.16c	AGGUGGAAGGGGGUCCUCACCCUUCCUUUG	-13.5	....(((((((........)))))))....	8	7	7	7	0.145189
SPAC1687.19c	AGUGUAGCCAAUUCAAGAUUUGGCAUGGCU	-7.8	(((...(((((........)))))...)))	8	5	8	8	0.199046
SPAC19G12.10c	UUUGCCUAACAGUUAUCUGAUUUGGCUAAU	-6.2	...(((.(((((....))).)).)))....	4	5	8	8	0.235394
SPAC644.13c	UCUUAUAUUUUAGAAAUGACAGACAUAGGA	-0.6	((((((.(((..........))).))))))	10	6	9	9	0.264951
SPCC1442.09	ACUUAUUCGAGUAUAGACUUGUCAAUAAGA	-6	.(((((((((((....)))))..)))))).	4	11	11	11	0.290366
SPBC1604.12	UUUGUGUACCACACAUUCCGGUUAACGGAG	-8.4	..(((((...))))).((((.....)))).	5	5	5	9	0.300681
SPAC25B8.19c	AUUUGGUCACGUGGAAACGAUUGACCAUAU	-9.6	...(((((((((....)))..))))))...	4	9	9	9	0.413782
SPBC18H10.17c	AAGAAUGCUUGAAAAGAACAAGUAUCUCUA	-6.9	.((((((((((.......))))))).))).	7	10	10	10	0.442168
SPAC31G5.13	UUUUGUAUAGUGGUUGAAACAUAUAGAAAG	-3.9	((((((((.((.......))))))))))..	7	8	10	10	0.446192
SPCC970.03	CUUGAAGAUUUUGUAAUUUGAGUCUUCUGG	-7.7	...((((((((........))))))))...	8	8	8	8	0.453369
SPAC10F6.13c	CGGUAUCUUAUAUGUCAAUGAAGUAUACUG	-5.2	(((((((((.(((....)))))).))))))	4	9	12	12	0.519095
SPAC1F5.02	AGAAUAAACAUUUACUGGUGUGAUUAUUAA	-2.5	..((((((((((....)))))..)))))..	4	10	10	10	0.523501
SPAC664.04c	UUCUGAAUGUGCUAGAGCUUAUACAGGAGC	-5.9	(((((.(((.((....)).))).)))))..	4	5	10	10	0.578289
SPAC6C3.04	UGGUACUCAGGUUUACCGAAUAAAUAGUCC	-3.2	(((((........)))))............	8	5	5	5	0.637485
SPAC9E9.09c	UUCUAGUUAAUUUUUUAAUUACUCUUACUC	-2.2	...(((((((....))))))).........	4	7	7	7	0.706515
SPBC11C11.08	CGUUAGCCACACCGUGCUAUUCGCUAUUGG	-2.8	((.(((((((...)))......)))).)).	3	7	9	9	0.772928
SPCC794.12c	GCACGUGGACCGUCUUACCGGAACAACUGA	-4.7	.((..((..(((......)))..))..)).	6	3	7	7	0.800512
SPCC794.07	CCCCAUAUAGACUGGGAGUAUGUGGGCAGU	-8.9	.((((((((.........))))))))....	9	8	8	8	0.851164
SPAC8E11.10	CCAAAUGGCCAAAAUCACUUGGCCAUUUGU	-16.2	.(((((((((((......))))))))))).	6	11	11	11	0.968757
SPAC13C5.02	GAAUUGCUCGUAAAUUUAUGCGGGUUGUUG	-8	.(((.(((((((......))))))).))).	6	7	10	10	-0.372515
SPAC1F3.01	AAACCUUACUGAUCCAGUAGGGUAAACAAU	-11	..(((((((((...))))))))).......	3	9	9	9	-0.321788
SPBC354.09c	GAAAAGAAGUAAAAUCUUUUUCUUUUCAGA	-7.4	(((((((((.........)))))))))...	9	9	9	9	-0.295605
SPAC17C9.14	CUGACAUCUGAUAUAUAAACGGAAUGUCAA	-7.2	.(((((((((.........))).)))))).	9	9	9	9	-0.286442
SPAC2C4.17c	UUCCUAGAUACUCUCAUAGAGUGGGAAAAC	-7.3	(((((....(((((...))))))))))...	3	5	10	10	-0.255025
SPAC24B11.12c	CUAGGAGGCUGCACAUAAAGCUUCCUUUGU	-12	..((((((((........))))))))....	8	8	8	8	-0.183919
SPCC553.02	AGCAUUCAGUUCAUUAUGGAACGAUAUGUA	-6.6	.((((...((((......))))...)))).	6	4	8	8	-0.122264
SPBC21C3.03	AGUAGACAGCGUCAUUCGACGUUGACACCA	-9.2	......(((((((....)))))))......	4	7	7	7	-0.110992
SPCC61.01c	GCUAUACGAUCUGAUAAUUUGUGUUGGCGU	-6.5	(((((((((.........))))).))))..	9	9	9	9	-0.0936591
SPCC1259.09c	GAUCUCCUUCGCUGCUAGCACAGCACCUGA	-4.8	..........((((......))))......	6	4	4	4	0.0366847
SPBC26H8.10	GCAAUCUUCAGUGUUCUGAAGAUUUACAGG	-10.1	..(((((((((....)))))))))......	4	9	9	9	0.0759781
SPAP4C9.02	GCACCGCACCGAAAUCUAAUCUGGCAUAAU	-0.6	.....((.(.((.......)).))).....	7	2	5	5	0.124033
SPAC1786.03	CUUAACAAAACUCACGAUGGUCAUGUUAAG	-6.1	(((((((..(((......)))..)))))))	6	7	10	10	0.137086
SPAC1F7.12	UCCGAUAUCAUGGGGAACGUACAAGUUCCA	-7.9	.((........))(((((......))))).	8	5	5	7	0.240503
SPCP31B10.07	UAUGGUCGCGUUCACACCUGAGGAGGUCCG	-4.4	...((.(...((((....))))...).)).	4	4	7	7	0.29267
SPAC26H5.07c	CAAAAUGGCGAUUUUAAAGUCGGCUCUUGU	-4.9	......(.(((((....))))).)......	4	5	6	6	0.38421
SPAC1006.01	CACUACGCGGUUGCUUGAAGCUGAAAGAGU	-5	.(((...(((((......)))))....)))	6	5	8	8	0.421524
SPAC959.07	UUUGCUUACUGUAGCAGAGCAGGAAAUGAA	-5.3	((((((......))))))............	6	6	6	6	0.425121
SPCC1235.15	CGGGAAUGUCAGAAGAAACAUCAAUUCCCG	-7.9	(((((((................)))))))	16	7	7	7	0.440079
SPAC890.08	CCUCUUACAAUGGCCAACACUAAGAAGAGC	-3.5	.(((((....((.....)).....))))).	5	5	7	7	0.48954
SPAC9E9.11	GUGAAAAGAUGCCUAUCGUUAGCGGAUUUA	-3.4	......((((.((((....))).).)))).	4	4	8	8	0.577485
SPBC24C6.05	GUUUGCUUUACAUUUUGUUGUAGGGUUACU	-7.5	((..((((((((......)))))))).)).	6	8	10	10	0.698582
SPAC10F6.06	GGAGGAUGUCGUCAUCGAUGAUCACUACUU	-5.1	..(((((((((....)))).))).))....	4	9	9	9	0.750325
SPBC18H10.04c	CUGUCGAGAACGACGAAGAAAACGAUCUUG	-5.4	.(((((....)))))((((......)))).	6	5	5	9	0.857431
SPAC890.03	UGCAAGUCAACCUUUGAUAUUAUGUGUGCC	-1.4	.....(((((...)))))............	3	5	5	5	-0.658861
SPAC25H1.06	AAAUCACUUGCAUUCUUUUGAGGUGGUAGA	-6.9	..(((((((.((......)))))))))...	6	7	9	9	-0.5417
SPAC2F7.16c	GGGACUUGGAUUUCCCUGAGUCUCAAAAAA	-11.2	(((((((((......)))))))))......	6	9	9	9	-0.519486
SPAPB21F2.02	GAGCGUAUUAUGAACACUAUAAUUGACGCU	-6.4	.(((((((((((.....))))))..)))))	5	11	11	11	-0.505535
SPBC36.06c	UUGCGAGCGCGAAGGCAAUAUGGUUUGCCC	-8.8	((((....)))).(((((......))))).	6	5	5	9	-0.374631
SPAC6F12.11c	GCUGGUACUGUGAAUUAACGGAUCGGCAAA	-11.9	((((((.((((......))))))))))...	6	6	10	10	-0.34899
SPAC19B12.03	GGGAGCAUAUAGCUGUGCCUGGUUGUUCUC	-8.4	(((((((..(((......)))..)))))))	6	7	10	10	-0.33812
SPAC23C11.15	UUGAACUUUGGCUAUCAGCGUCAGUUCAUG	-7.9	.((((((...(((...)))...))))))..	3	6	9	9	-0.278467
SPCC1620.12c	GGGUUACCGGCCUCUCCAGUUGCUUGAGAG	-6.7	((....))...(((((.((...)).)))))	4	5	7	9	-0.185741
SPAC19A8.14	UUAUGAAAGUACCUUUCGUAAAUUUCAUGA	-6.2	(((((((((...))))))))).........	3	9	9	9	-0.100115
SPCC757.15	GUAGAAUAUGGGAAGGCCUCAUUUCUACAA	-10.3	((((((.(((((.....)))))))))))..	5	6	11	11	-0.0698266
SPBC2A9.11c	GGAAGUUGAGAAAAGUACUUAACUUUAGCA	-7.5	.(((((((((.......)))))))))....	7	9	9	9	-0.0661642
SPAC1F5.05c	AAGCCGUUCUUGGCAUCAUAAUAAUGGCUA	-8.6	.(((((((.(((......))).))))))).	6	7	10	10	0.0093174
SPAC16E8.07c	UAUGUCACCGUCUUUAUUCAGAUCUGAGGA	-1.9	..(.(((..((((......)))).))).).	6	4	8	8	0.0196694
SPAC227.12	GCGUUAUAUCACAGUAUACCGAAGUGCGCA	-4.1	(((((((((....))))).......)))).	4	9	9	9	0.0276263
SPAC4H3.13	GCAUAAACGUGGCUUUAUUGACUUUGUGCU	-6.9	(((((((.((.(......).))))))))).	6	7	10	10	0.0463397
SPBC215.12	AUUGUGGGUACUUGGCAGUAACUGAUGAUG	-5	(((((.((((((....))).))).))))).	4	6	11	11	0.0511057
SPAC17G8.06c	CCGAGAUAUAAACCGUGUUUUAUAUUUCGC	-8.8	.(((((((((((......))))))))))).	6	11	11	11	0.0820699
SPBC336.06c	CAAAGUUUUGGGAAAAACUCCCAAGUUUUA	-8.2	..(((.(((((((.....))))))).))).	5	7	10	10	0.104901
SPAC513.07	ACGAAAACUUGAGAAAGUCAAGUUAUCCAU	-7.6	..((.(((((((.....))))))).))...	5	7	9	9	0.116266
SPBC530.09c	GGCUGUUGCCAAAAAGGAAGGUUUCUCUUC	-6.5	(((....)))......(((((....)))))	4	5	5	8	0.149161
SPBC12C2.08	AAUUGUGCGUGUAUCUUAUAGGCAUAGUUG	-10.2	((((((((.((((...)))).)))))))).	3	8	12	12	0.165587
SPBC1A4.07c	GGAUGAAGGUCAAAACAAUCACCCGUGGUA	-4.1	((.(((..((....))..))).))......	4	3	7	7	0.199306
SPAC2G11.07c	GUAGAGGGUGCCACAACACUCCCUCCGACA	-8.8	((.(((((.(........).)))))..)).	8	5	8	8	0.250309
SPBC31F10.12	UAUGUUCAAACGAUUUAACUCUAGAGAAGA	0	..............................	-2	0	0	0	0.264728
SPBC19C2.15c	ACAAUGGUCUCAUACAAGUGAGGCCGCGUA	-11.7	.....((((((((....)))))))).....	4	8	8	8	0.265432
SPAC767.01c	UAGUGGAUCCAUAGUUGAUAAUGGAUCCCU	-12	.((.((((((((........))))))))))	8	8	10	10	0.292315
SPAC6C3.08	AAUGGUUUAUGCAAGUUUAGGUAAAGCAAU	-2.9	..((.(((((..........))))).))..	10	5	7	7	0.294283
SPAC26A3.15c	GUGCGGUCCGAUACAUUCGUGGCGGCGGCU	-10.3	.(((.((((((.....))).))).)))...	5	6	9	9	0.370212
SPAC1039.02	GGGGUAGAAAUUCUCGGCCCCACAUUUACC	-10.1	(((((.((.....)).))))).........	5	5	7	7	0.422938
SPAC19A8.04	UCAUCGUGCUCCUUCCUUUAAAACGAUGGA	-6.6	(((((((...............))))))).	15	7	7	7	0.496007
SPAP7G5.02c	CAUGAGUUCCACUGAAGUGCCCGGGGAAGU	-5.7	....(.((((.(((.......))))))).)	7	4	8	8	0.516617
SPBC19F5.03	CAUGGUUCAGUUUGAAGCAAACGAGAAGCA	-6.2	..((.(((.(((((...)))))..))).))	3	5	10	10	0.52843
SPCC584.11c	UUUGUCCUAUUUUUUAGGCCAUUAACGUGU	-4.1	..((.((((.....)))).)).........	5	4	6	6	0.540157
SPBC20F10.01	CUGCCAAGCUGAAAUGAGUUUUAGAGGCGG	-8.6	(((((...((((((....)))))).)))))	4	6	11	11	0.566124
SPAC1142.02c	GCGCUUGGAAUAAUUUUGCCCUUCGCGCAU	-6.8	((((..((...........))...))))..	11	4	6	6	0.613828
SPAC23C4.15	CUUUUAGAAGAUCAAUUCUCAUUUUUUAAC	-2.8	...(((((((((........))))))))).	8	9	9	9	0.615581
SPBC725.15	UAAACAUGUCUUAUAAACUUGAGUUGUUGC	-3	..((((...((((......)))).))))..	6	4	8	8	0.62859
SPAC4F10.20	UACGUUAUUAGAACCAUGUCUAGUGUUGAA	-5	..((.(((((((......))))))).))..	6	7	9	9	0.633638
SPCC5E4.05c	AUCUGCUCAGAACCAACAUUGAACGCAGGU	-6.1	((((((((((........))))..))))))	8	10	10	10	0.694337
SPBC1778.08c	CCUAUCGGCACAUUCAGCAGGUGCUCAAGU	-4.9	......(((((.........))))).....	9	5	5	5	0.757218
SPAC821.06	AACUUGCAAUGGAAGUUCCUUCUGCAGUUA	-6	((((.(((..(((...)))...))))))).	3	4	10	10	0.763151
SPBC713.11c	AAUGGCUUUGACUGGCAGUGAUAUUUUCAA	-2.7	....(((......)))..(((.....))).	6	3	3	6	0.863251
SPAC57A10.09c	ACACGCAUACAAUCAUGCCUAGAGCCGCAA	-2.6	....((((......))))............	6	4	4	4	0.867349
SPBC29A10.16c	GACAAACAAGCAUAGAAGCUCAGUUGGUCU	-6.3	(((.(((.(((......)))..))).))).	6	3	9	9	1.02844
SPAC13A11.03	AAUGCCUCCCAAGGGACUAUCGCUUGCAGA	-4.5	.........((((.((...)).))))....	3	4	6	6	-2.03834
SPCC2H8.04	GCUGAGGUUUGCUAUAUCUAUGAGCGCAGC	-4.9	((((..((((...........)))).))))	11	4	8	8	-0.697542
SPAC6C3.06c	GCGCACUGCUUUCCAUUAGCCAGUGUCGCA	-12.2	((((((((((.......)).))))).))).	7	10	10	10	-0.55538
SPBP4H10.21c	GCAUCCUUGUAUAUUUUUUAUGGAUGGAGU	-5.5	.(((((...............)))))....	15	5	5	5	-0.550803
SPBC947.11c	UAUGCAAAUUGUAGGCUAUUUGUCUGCAGA	-8.6	.........(((((((.....)))))))..	5	7	7	7	-0.519253
SPAC17H9.20	UUCAAAUGAGUGAGUCUGUUACUACUGGAU	-3.2	((((....(((((.....)))))..)))).	5	5	9	9	-0.123712
SPBC24C6.06	UUCUGCUGUUUUUACAGAAAAUUGCGGAGA	-8.6	((((((.((((((...)))))).)))))).	3	6	12	12	-0.107125
SPAC688.02c	UAGCAUUCAUGUCGUCUCACGGAGAUGCUA	-6.8	(((((((..(((......)))..)))))))	6	7	10	10	-0.0341843
SPBC3H7.07c	AAUAAGCAUGGUCAACGCAGCCAUAGUUGU	-5.3	.((((..(((((.......)))))..))))	7	5	9	9	0.0266048
SPAC24C9.14	ACUCAAUUUCCCUUAUUAGGGAAAAUCGGU	-8.6	(((...(((((((....)))))))...)))	4	7	10	10	0.108618
SPAC16E8.11c	UACCAAAAUAUCUGAUGGGAGACAGGGUAG	-5	((((......(((....))).....)))).	4	4	7	7	0.162225
SPBC16C6.13c	ACCAUAUAGCCGAAACUGGCAUAAUAAGGC	-5.6	.((.(((.((((....))))...))).)).	4	4	9	9	0.176117
SPBC14F5.11c	AAUGGAUUUUUUUGAAGAUAAUAAUCCAUU	-6.1	((((((((.((........)).))))))))	8	8	10	10	0.355348
SPAC13G7.05	GAGUUGUUUACGAAGAGAGUAAAAUAUUCA	-6.3	((((..(((((.......)))))..)))).	7	5	9	9	0.371101
SPAC2F3.02	GAGCUUUGUGCUUUACAUUAAGAGCAGCUU	-6.8	(((((....(((((......))))))))))	6	5	10	10	0.375562
SPAC13G6.02c	CCCUACUCCAAUGGAGUGGAACUUUUGCUG	-9.2	..(((((((...)))))))...........	3	7	7	7	0.376186
SPAC3H5.10	ACACAACAGAAAUGGCUGCUGUCAAUAUCA	-3.3	..(((.(((......))).)))........	6	3	6	6	0.39672
SPBC36.04	GGAAAUUACUGUGAUAUACAGUAAUUCGCA	-9.6	(..((((((((((...))))))))))..).	3	10	11	11	0.419327
SPCC613.06	UUCGUGACUGUUUUUUAUGAAUAGACAACU	-3.5	....((.((((((.....)))))).))...	5	6	8	8	0.425222
SPBC29A10.08	UACCAGUCGCCACUCUUUAUUAACAUGGUC	-1.6	.((((....................)))).	20	4	4	4	0.558308
SPCC757.07c	UUCAAAGUGUCGGCUUUUCGCAUCUUUGAA	-7.5	.((((((((.((......)))).)))))).	6	8	10	10	0.61782
SPAC23A1.08c	GCUGAAAAGGAAACCUGCGCAGAACAAACG	-4.6	.(((...(((...)))...)))........	3	3	6	6	0.64861
SPBP19A11.01	AAAACAAGUUAGUGAAUUUGUACUUGUAUA	-5	...((((((..(......)..))))))...	6	6	7	7	0.656342
SPAC17A5.03	UGUGUUGAAGUCCAAAAUUUGUUCAGCAAA	-5.3	..(((((((............)))))))..	12	7	7	7	0.932005
SPBP4H10.13	CAUCAAUAUGGGUAAGCCCGCUGGAUUGAA	-5.1	..(((((.((((....))))....))))).	4	5	9	9	1.05932
SPAC6B12.02c	UAACUGGAGUAUGCAACAGGACCUCCAUAU	-4.5	....(((((..(.(....).).)))))...	4	5	7	7	-1.45392
SPBC12C2.01c	GGAGUUUGGGCAUAUUUCUGCUCACAAGUA	-6.3	......((((((......))))))......	6	6	6	6	-1.29013
SPAC22H10.09	UAUUUACUUUAUUUUAUUGAAGUUGGUUGU	-3.3	.....((((((......)))))).......	6	6	6	6	-0.818262
SPBC27B12.09c	GGGUUUCCUCUUCACUGAAGAAAAAACUCU	-9	((((((..(((((...)))))..)))))).	3	6	11	11	-0.79541
SPAC26H5.12	UUGUUGGUUGCUUUGUCAUGCUGCGAAGAA	-4.9	.(.((.((.((........)).)).)).).	8	2	7	7	-0.587823
SPBC19C7.08c	CUCAAGGCUUCGAAAGAUUAAAUGAGCUUC	-2.9	....((((((.............)))))).	13	6	6	6	-0.317839
SPCC162.08c	GUCUCUAAACUGAAAAAAUAGUUAGAAGCU	-4.4	((.(((((.(((......)))))))).)).	6	5	10	10	-0.31159
SPCC1827.07c	AAUUUUGAUAUAUAUUUCGAUAUCAAGAAU	-6.1	..(((((((((........)))))))))..	8	9	9	9	-0.307052
SPAC890.06	UUCCAGCUGUCCUUCAUUUGGAGCUUGGGA	-7.9	(((((((..(((.......))))).)))))	7	7	10	10	-0.292914
SPAC23C4.16c	GCAAUGUCUCAAUUGCUAUUCUUGAGGCGC	-6.9	.....(((((((.........)))))))..	9	7	7	7	-0.239499
SPBP8B7.21	ACGAGGUACAGUUCCUAGCUGUAUCGAUGA	-9.2	....(((((((((...))))))))).....	3	9	9	9	-0.200602
SPCC1739.05	UAAGCGUCCAUGCGUUAAUGUAUUGCUUAA	-5.9	((((((...((((......)))))))))).	6	6	10	10	-0.0718064
SPAC167.02	GGAAGGAUCGUGAACUGUCAGAUCUUACUG	-7.2	((.((((((.(((....))))))))).)).	4	6	11	11	-0.0577987
SPAC24C9.02c	CGCCCAUUUUAACACAUUUUUGCGUGUAAC	-3	...........((((........))))...	8	4	4	4	-0.0139358
SPAC20H4.01	GCAUACUUGCUUUUCUAACAGCGUUUGCAU	-5.3	(((....((((........))))..)))..	8	4	7	7	0.0316879
SPBC1734.05c	GGGGCUCGGUCAGAAAUGGCAGACGUUGCA	-8	(.(((((.((((....)))).)).))).).	4	5	10	10	0.109563
SPAC1142.07c	CUAGAGAAGCCAAAGGGUUUCUGUCUAAGU	-8.5	.((((((((((....))))))..))))...	4	10	10	10	0.20736
SPBC14F5.03c	CAGCUUUUCUUUGUUAAUAGGGAAAGCUGC	-12.3	(((((((((((.......))))))))))).	7	11	11	11	0.218358
SPAC1F5.06	UUUGAUGAAGCGCUCCGUGCUCACAAUUAU	-6.4	.(((.(((.((((...))))))))))....	3	4	10	10	0.228268
SPBC1677.03c	GGAUUUUGCUUUUGCUUAAUCCAGAAGGGA	-9	(((((..((....))..)))))........	4	5	7	7	0.243659
SPCC830.11c	GUUAUGGCGCUAUUGGUAGCGUAAAAGCAU	-8.4	(((...((((((....))))))...)))..	4	6	9	9	0.246073
SPCC663.13c	GCAUAAAAAAGAUGAUUGAACUUGAUGCGA	-1.6	((((....................))))..	20	4	4	4	0.28625
SPAC19D5.02c	CACAGUUAAGCAAAAUAGCUUCACUUGAUG	-5.2	((.(((.((((......)))).)))))...	6	4	9	9	0.319815
SPAC6B12.04c	GGAAUGGCCUUCAGAGGUAUACGGCCUUCU	-7.8	((((.((((.............))))))))	13	4	8	8	0.363575
SPAC4G9.16c	CACCACCAACACUUUGCAGGAUGGGACGUG	-3.8	..(((((..((...))..)).)))......	3	5	7	7	0.381718
SPAC26F1.14c	GCAGGACCAUGUUGUUGCGAUUCUUUAUUA	-3.3	((((.(......).))))............	6	4	5	5	0.384367
SPAC6F12.13c	GAAGUAGUUUUGAGUUUUCAAGUUCUUCGU	-5.3	((((....(((((....)))))..))))..	4	5	9	9	0.392274
SPBC11C11.09c	GACAUGCCCUUUAUCAAAGCAGUCAAGAGC	-4.5	(((.(((...........))))))......	11	3	6	6	0.455645
SPAC7D4.07c	CUGAAGUCAACGUCUUUUGAAUUUUUCAGG	-5.4	((((((((((......))))...)))))).	6	10	10	10	0.629273
SPAC9E9.04	GGAAAGCGUUAUUCUCACUUGUCCUUUCCC	-5.1	((((((.(.((........)).))))))).	8	6	9	9	0.789324
SPBC336.11	CGCCGAAACCAGGGUGAUAAACAACACCUA	-5.8	...........(((((........))))).	8	5	5	5	-0.63124
SPAC10F6.04	GUGGAAGAGGCAAUUACACCUUUUCCAAUA	-11.9	.(((((((((........)))))))))...	8	9	9	9	-0.590456
SPCC4B3.12	CCAAAGUGUUCUUCCCUUGGAAGGCUUUGC	-10.8	.((((((.((((......)))).)))))).	6	6	10	10	-0.456455
SPBC3D6.03c	GAAGGAUGCUGGGAUGAAAGCUUCUCUUCU	-9.2	((((((.(((........))).)).)))).	8	6	9	9	-0.424366
SPCC1020.08	AUUCCAGUGGUAAAUCAUUGCCAUGGGGUA	-10.8	((((((.((((((....)))))))))))).	4	6	12	12	-0.295005
SPAC4F8.10c	GAUGGCACUCGUCAGGCUUAUACGAAGCCG	-8.6	((((.....)))).(((((.....))))).	5	5	5	9	-0.16458
SPBC119.11c	UCUACCAUUUUCCUAUGGGACGGUUUAAGA	-3.6	....((((......))))............	6	4	4	4	-0.145383
SPAC20H4.05c	UAAUUAUCAUCAUAGUAAUAAUGGAUGAUU	-3.8	.....((((((............)))))).	12	6	6	6	-0.129991
SPAC30D11.06c	GGCCCCCUUAUAGCUUGUGGUAGCCACCUU	-6.2	(((..((...........))..))).....	11	3	5	5	-0.0649408
SPAC4F8.15	GGUUGUACUGAUUGCAUAUCAUAGCAAUCC	-7.8	((((((..((((.....))))..)))))).	5	6	10	10	-0.0469005
SPBC12C2.06	UUGCUGAGUUUGGAUAUCUGAACUAUAAAU	-4.8	......(((((((....)))))))......	4	7	7	7	0.0386201
SPBC16A3.05c	UUAGAAUGUCACUUUUUGGACAGGCUACAA	-6.7	.(((..((((........))))..)))...	8	4	7	7	0.170888
SPCC338.07c	UCAGCGAAGUAUGAACGCAAUGUUUGCUGU	-7.3	.(((((((...((....))...))))))).	4	7	9	9	0.179522
SPCC74.03c	GAUAAUGCAACCGCAGGAGGUUGAUUUAAU	-8.2	..(((..(((((......)))))..)))..	6	5	8	8	0.195588
SPAC6F6.05	UAAUGAGUUCCAAAAGUGGAUUAUUCUUGC	-4.3	....((((((((....))))..))))....	4	8	8	8	0.207493
SPCC569.08c	UCGUACAAGAUGGUAGCUUCACUUGUCGUG	-6.3	.((.(((((.(((.....))))))))))..	5	5	10	10	0.322929
SPBC1685.10	GCAAUUCACUAACAAGAUGGUGUUGGCAGU	-6.1	((....(((((......)))))...))...	6	5	7	7	0.324922
SPBC4B4.07c	GGUACCUGAAAGACUACUUCUUUUGGUAAU	-6.8	..((((.((((((.....))))))))))..	5	6	10	10	0.357761
SPBP16F5.04	AAUGAGUAAAGCUAUGGCGUUGCGACGGUU	-3.4	.....((((.((....)).)))).......	4	4	6	6	0.36933
SPBC428.10	CCAACUCCAUCGUGGAGGGACGGAUUUGGG	-9	((((.(((.((.......)).))).)))).	7	4	9	9	0.391626
SPAC140.02	UCCCAAAUUCUUUUAAACGGGCUUUUGGUA	-4.7	..(((((..(((......)))..)))))..	6	5	8	8	0.45361
SPBC14C8.04	CAUGUUCGCAAGAAGAUGCGGCCGUUUGGC	-6.9	(((.(((....))).)))..(((....)))	4	3	6	9	0.483667
SPAC17G8.03c	AGGUAGUAAUAUACGUUUUCGUUACUACCU	-10.1	((((((((((..........))))))))))	10	10	10	10	0.658866
SPCC1259.05c	CUCCGUCUGUCCACACAAACUAAGUCGGAU	-5.7	.((((.((..............)).)))).	14	4	6	6	1.06077
SPBC16G5.17	AAAUACCGUAAUUAGGUAAAUUAUGGUUGG	-7.3	....(((((((((.....)))))))))...	5	9	9	9	-0.832397
SPAC11E3.02c	UCUUCAUUUUAUUUUCUAAAUGGGAUGAAU	-7.1	..((((((((((((...)))))))))))).	3	12	12	12	-0.751629
SPAC1002.08c	UGAACAAUGCGCAUAUGAAUGUGUUGUUUA	-7.7	((((((..((((((....))))))))))))	4	6	12	12	-0.597033
SPAC24H6.12c	UUUUUUGUAGGAGAUGCCCUCCUCAGACGU	-8.5	...((((.(((((.....)))))))))...	5	5	9	9	-0.574282
SPBP8B7.14c	ACAUUGAUCUGUCCUUGAUACAGUGAGUGG	-5.5	.((((((((.......))).))))).....	7	8	8	8	-0.371537
SPAC637.09	CCGAGGAUCUGAAGAUGCAUUGCCCGCGGA	-4.8	(((.((...((......))....)).))).	6	3	7	7	-0.245575
SPAP8A3.11c	CAUGCUUUCAUUGAGAACAUCAAUAAGCAG	-7	..(((((..(((((.....)))))))))).	5	5	10	10	-0.134291
SPCC1450.05c	AAUGCAAUAAUAUAUUCUUAUUGUUACAUU	-4.8	((((.(((((((......))))))).))))	6	7	11	11	-0.12893
SPCC70.06	CUUCCUAUCGAAUGGUGUCGAUAUAGGAAU	-8.6	.((((((((((......))))..)))))).	6	10	10	10	-0.0961352
SPAC29B12.10c	GCUUACCAUUCGGCAAUCAUGCCCUGGUAU	-9.7	...(((((...((((....)))).))))).	4	5	9	9	-0.0606618
SPBC19C2.14	UAGUUGGUGGUGCGCAAACCAACUAAACAC	-9.5	((((((((.........)))))))).....	9	8	8	8	-0.0545171
SPBC530.12c	CGCCAUGUUGAGCUGUAGCUCAUUUUUAAU	-5.7	........(((((....)))))........	4	5	5	5	-0.023278
SPBC18E5.02c	GGGAUGAGUUACUCAUAUCCCUUUUUUGAU	-7.6	((((((.(.....).)))))).........	5	6	7	7	-0.00805978
SPCC1682.02c	CAGUAAUAAGCCUGUAAAAGGCUAGUAUUG	-8.1	(((((...(((((.....)))))..)))))	5	5	10	10	0.0101534
SPAC1093.05	AGCACUUCGCUCGAAUACCGAGUUUGUAAC	-5.3	........(((((.....))))).......	5	5	5	5	0.0711346
SPBP35G2.14	CUGUGCAUGCAUCAGGACGCAAUGCAAGGA	-7.7	((.(((((((........)).))))).)).	8	7	9	9	0.102929
SPBC1105.06	UCCCCAAUGGAAUAUCAAAGAGCCAUUGAU	-5.6	....((((((............))))))..	12	6	6	6	0.14405
SPAPB1A10.10c	GGUACGACAGAAUAUACUUCAAUGUCGGCU	-5.5	(((.((((((((.....)))..))))))))	5	8	11	11	0.162127
SPCC364.01	UACUAGGAGGAAUUCGUGAACCCUUCUAAA	-7	...(((((((...........)))))))..	11	7	7	7	0.176802
SPAC2F3.06c	GAUGGGGGACAAUCCUUGGGUUCUCCAGGA	-9.3	..((((((((.........))))))))...	9	8	8	8	0.177668
SPCC1682.01	UCUGAUGCUAUUCGCUCAGUUUUCGCAUUC	-4.7	.((((.((.....))))))...........	5	4	6	6	0.180103
SPBC29A10.12	GUCGCCUUUCUUAUAACGAGGCGGCAUAUA	-11.9	((((((((.........)))))))).....	9	8	8	8	0.199601
SPBC3B8.05	ACAAUGGCGGAAGUGAAAAAAUCAAUUCCA	-5.3	........((((.(((.....))).)))).	5	4	7	7	0.200674
SPBC30D10.03c	AAAGGUUUAGGCAAUGGCUUCUAGAUAUCG	-3.7	....((((((((....))..))))))....	4	8	8	8	0.279364
SPAC3A12.10	CCAGAGCCAGAGACAUCAAAAUGGCACUGA	-8.1	.(((.((((............)))).))).	12	4	7	7	0.287719
SPBC18E5.04	GAUGGCACGUAGACCUGCUCGUUGCUACCG	-6.2	(.(((((((.((.....)))).))))).).	5	7	10	10	0.349572
SPAC14C4.12c	UCUAAAGUCGGUCGCUCUUUUGACUUUUGC	-5.9	...((((((((........))))))))...	8	8	8	8	0.375583
SPAC17G6.11c	GCGUUUACGCGAAAAGUGCUUUCGAGCACU	-9.3	(((....)))....((((((....))))))	4	6	6	9	0.375825
SPBC17A3.07	CUUUAUGGAGGUAUUGCUUACUUUUGAAGA	-5.6	(((((..((((((.....))))))))))).	5	6	11	11	0.389061
SPCC1682.14	AAUGGCAAAUCUGAGAACACAGAAGCGUCU	-4.8	...(((...((((......))))...))).	6	4	7	7	0.58968
SPAC15F9.03c	CUUUCAUUAUGGCUGACUAUAAUGCUUUGG	-5.6	....((((((((....))))))))......	4	8	8	8	0.61291
SPCC553.06	UACUAGAGGAGGUUAUCGUUUUCUAGGUAA	-9.3	..((((((((.(....).))))))))....	4	8	9	9	0.639224
SPAC14C4.14	AAUGCUUCGUCAAGCAGGUACUCGGUUGCU	-3.6	............(((((........)))))	8	5	5	5	0.704098
SPBC21B10.08c	GACUUGUCAAGGUCGACAGGUCAAUUCUCA	-11.8	((((((((......))))))))........	6	8	8	8	0.796481
SPAC20H4.07	GGUAAACUGAGCGAAUUAUCGUCGGUUGAU	-7.5	....((((((.(((....)))))))))...	4	6	9	9	-1.10668
SPBC16A3.03c	UCGUUUCCACGCCUCUCGUUUUGGGGACGA	-9.4	(((((((((.((.....))..)))))))))	5	9	11	11	-1.04039
SPBC16A3.11	ACGAACGCGCUAUAGAACUUGAGCGAUUCU	-4.6	..((((((.(..........).))).))).	10	6	7	7	-0.824005
SPCC553.03	GUUUUACUCGGUGAAUACGAGUAACGUUGA	-8	...(((((((.......)))))))......	7	7	7	7	-0.607574
SPBC216.07c	GGUGCUUGUUUGGUCACCACCAACCACAUU	-6.2	((((((.....)).))))............	5	6	6	6	-0.468028
SPBP19A11.06	CAUGAUAUGCCAGCUUUUGUGGCACGAACA	-6.1	.......(((((.......)))))......	7	5	5	5	-0.394126
SPBC405.04c	UAUGGCCGGCAAAAAGAAGCAUUUGCUGAA	-7.1	......(((((((........)))))))..	8	7	7	7	-0.157247
SPBC691.02c	CAUUGAAGGGUCACCUAGGACUUUUUGAUG	-10.2	((((((((((((......))))))))))))	6	12	12	12	-0.0854746
SPBC3B9.03	UGGUGAGUAGUUUACUACUUUUAAAGCCAU	-7.5	((((((((((....)))))).....)))).	4	10	10	10	0.0335263
SPAC23D3.06c	CGUUGUAUGUCUAUUUGUUGGACUGCAAGU	-8.3	..(((((.(((((.....))))))))))..	5	5	10	10	0.0400059
SPAC4A8.02c	CAAUAAUCGUUCUGAAACAUGGAUGUUAUU	-4.6	.(((((.(((((........))))))))))	8	5	10	10	0.0461417
SPBP4H10.05c	GUGUUUUGGGAAUUACACUCACAGCGCACA	-7.6	(((((.((((.......)))).)))))...	7	5	9	9	0.0610006
SPBC660.07	GAAUUUGGUAGAGUUACUCAAAUUCAGUUA	-7.9	((((((((((....))).))))))).....	4	10	10	10	0.187912
SPCC613.01	GUUGAAUCGAGUAUUUCGAGGAAAAGCAAA	-3.9	(((...((((.....)))).....)))...	5	4	7	7	0.188087
SPAPB21F2.03	CGAUUUUUAUCGAUUGAUUCACAAUCAAUU	-5.1	((((....))))(((((((...))))))).	4	7	7	11	0.198999
SPAC664.03	UAGGAAGUUAUAUGGGAACGUGAUCUCCUU	-5.8	.((((.(((((........))))).)))).	8	5	9	9	0.203881
SPAC13G6.11c	AUUUUAACUGUGUUUUGAAGUUGAACGUAA	-3.7	..(((((((.........))))))).....	9	7	7	7	0.237592
SPBC25H2.18	GUCUGAUUGCUGAAGUACAGGAUUAAAGAC	-5.2	((((...(.(((.....))).)....))))	5	4	8	8	0.250457
SPBC83.14c	ACCGAGUUCCAACCUUUAAAUCUUGGAAUA	-5.2	.....(((((((..........))))))).	10	7	7	7	0.269977
SPAC56E4.07	AAAAAGUGGAUGCUAUGGCAGCAUCUACUG	-13.7	....((((((((((.....)))))))))).	5	10	10	10	0.295942
SPAC869.11	GGGGUGCGGAAAAGAAAUUUUUCGUAUUGC	-10.3	(.(((((((((((....))))))))))).)	4	11	12	12	0.347805
SPBC800.10c	CAAACAAGUGUGUCUUUUUUGACAUUUUGA	-6.2	....((((.(((((......))))))))).	6	5	9	9	0.35563
SPCC4B3.07	ACGUUGUAACUUGCUAACAAGUUUCCCGCG	-5.7	.(((.(.((((((....))))))..).)))	4	6	10	10	0.356725
SPCC550.15c	CCUUUUUGUGCAAGGUAUUGUAAAAAAGGG	-9.5	(((((((.(((((....)))))))))))).	4	7	12	12	0.367954
SPAC10F6.01c	GUUUCAGUAUCGAUUUUCGCACUGAAUACA	-6.6	((((((((..(((...))).)))))).)).	3	8	11	11	0.381673
SPAC227.14	AGGGAUUCGGCUUUGAGCAUGAGAUCCCCA	-9.9	.(((((((((((...))).))).)))))..	3	11	11	11	0.400624
SPBC428.03c	UUAGAAUAGUCAUCUUUUGACUGUUUAUUU	-9.4	...(((((((((.....)))))))))....	5	9	9	9	0.424044
SPAC17H9.12c	ACGAAGCCUGUGAUUGGAUUUGGCUUUCAU	-6.4	..((((((.............))))))...	13	6	6	6	0.481485
SPBC4C3.07	ACUAGUACAGUAAAAUUAUUAUUGAUUGGG	-6.2	.(((((.((((((.....))))))))))).	5	6	11	11	0.486776
SPAC3H8.10	GAUGUCAGAAACUAUAUCGGAUCCUUAUCC	-3.6	(((((........)))))((((....))))	8	5	5	9	0.525699
SPAC18B11.08c	UUCUGAAGUCUCGACAACGAAAAUUCAUAA	-3.6	...((((...(((....)))...))))...	4	4	7	7	0.544678
SPCC1281.06c	GGUUUUUUUGCGAGAAUACGUAAAAAACCC	-8.6	((((((((.(((......))))))))))).	6	8	11	11	0.552509
SPAC18G6.03	GGGUUCAUUGUAAUUUACAGAUUUACCGAU	-3.9	.(((...(((((...)))))....)))...	3	5	8	8	0.601926
SPAC23H4.03c	GGCAAGAUUUCUUUCUUUUGCCAACCUGUA	-8.1	(((((((........)))))))........	8	7	7	7	0.621209
SPAC31A2.02	AAGAAUGAAGCUACUAACAGCAAACUUCUU	-3.2	(((((....(((......)))....)))))	6	5	8	8	0.709827
SPCC825.03c	ACAACAGAAGGUAUCUAUACCUUGUUUGUU	-6.9	((((.(.((((((....)))))).))))).	4	6	11	11	0.725127
SPAC3G6.03c	UAAAGGAAGGUCAUUAGACCGUGCUUAAAA	-7.5	..(((.(.((((....)))).).)))....	4	4	8	8	0.770443
SPBC14F5.01	AUCAUUUUUGAUAUAAGUUAUCAAAAUGAU	-7.5	((((((((.((((.....))))))))))))	5	8	12	12	-1.09024
SPBC13G1.07	GCAGUCAAUAUAAGUUUUUUUUAUUGAUGA	-3.8	...(((((((...........)))))))..	11	7	7	7	-0.42814
SPAC977.10	AUUCCUUUGACAGAACGUGUCAACUGGAUA	-8.9	..(((.((((((.....))))))..)))..	5	6	9	9	-0.380637
SPAC18B11.02c	AACCAUUCGCUUGUGGUCUAAGGGGAUGUU	-7.8	...(((((.((((.....)))).)))))..	5	5	9	9	-0.378167
SPAC10F6.02c	GAAACGCGAUUGUCUAUUGCACGCGUUUCA	-11.9	((((((((..(((.....))))))))))).	5	8	11	11	-0.215709
SPAC144.13c	GAACGCGAACCGUGUUUGGGUUCGCGUGCA	-16.2	..(((((((((.......)))))))))...	7	9	9	9	-0.125399
SPAC1783.05	GUCUGCAAAGGAGCGCCUACUUUGUGGACG	-12.7	((((((((((.........)))))))))).	9	10	10	10	0.00280449
SPBC4B4.09	ACGGCUGAAGAAAGUAUAUUUCGUUGCUGU	-7.2	(((((....((((.....))))...)))))	5	5	9	9	0.0279734
SPAC17A5.08	UAAGAGUAUUUAUUAAGACUAAUACUCUAA	-7	..((((((((..........))))))))..	10	8	8	8	0.0328865
SPBC211.07c	UUUUUUAGUUUUGAAAUAAAACUAUAAAAA	-4.9	((((.((((((((...)))))))).)))).	3	8	12	12	0.0351392
SPAC823.08c	UUACAGCUGUUGUGCUUGAACAACUGCUAA	-8.9	....(((.(((((......))))).)))..	6	5	8	8	0.0520695
SPAC227.11c	GAAGCCUUUGGCGUCGGGCUAAGGCAUCUU	-11.5	((.(((((.(((.....)))))))).))..	5	5	10	10	0.0704083
SPAC56F8.11	GAAUGAUCGUGGAUACAUUUACGAAUCGUG	-7.4	..(((((((((((....)))))).))))).	4	11	11	11	0.0985887
SPAC22F3.08c	CGUUGAAAUAUCUACUAAAAUAUUUUAACU	-6.8	.((((((((((........)))))))))).	8	10	10	10	0.100245
SPBC18E5.13	AGUAGCUACUGAGAGAAAUGAAUAGUUACU	-6.2	((((((((.(.(......).).))))))))	6	8	10	10	0.109018
SPAC869.05c	GAGGGUAUCUAAUUUAUUGAUUCCUUCAUA	-8.1	(((((.(((.........))).)))))...	9	5	8	8	0.117015
SPAC13C5.01c	UUAUGUCAAGAAGCUACGAUUCUCGCACGA	-1.7	....(((.((((.......)))).).))..	7	4	7	7	0.158412
SPAC56F8.03	ACCAUUGACGUUGAAAAACGAAGAAUGGGG	-7.8	.(((((..((((....))))...)))))..	4	5	9	9	0.207365
SPBC215.07c	AAUGAUACGGUGAGAACUACGUGCUCAUUA	-5.9	(((((((((..........)))).))))).	10	9	9	9	0.414871
SPAC3A11.12c	ACAUGUCAACUCUCGAAGAAUUAGACGCGC	-2.5	.(.((((((.(((...))).)).)))).).	3	6	10	10	0.429723
SPCC794.11c	CUUUGAGAAGCGAAAACUUCUUUAAAAAAG	-4.5	....((((((......))))))........	6	6	6	6	0.492403
SPAC31G5.16c	GCAAAGAUGUCAAAAUAUAGCGUUUUAUUA	-2.4	...(((((((.........)))))))....	9	7	7	7	0.503063
SPAPB17E12.05	UGCCAUCGGCCCUAAUAGUUUCGAGAAGCA	-3.1	(((..((((..((...))..))))...)))	3	4	9	9	0.514968
SPCP31B10.08c	UUCUGACUGUGUAGAAUUCAGCACCGACGU	-2.6	........((((........))))......	8	4	4	4	0.557067
SPBC428.05c	GUUUAAAAGGUUGGGCCUACUAACUUAACA	-6.2	.......(((((((.....)))))))....	5	7	7	7	0.602338
SPAC17A2.02c	GUGAGAAUUUGAGCAUUGAUUCAUACGAUU	-5.4	(((.(((((........))))).)))....	8	5	8	8	0.60609
SPBPB21E7.07	GCAAUUGUAACAGUAGAUUUUUUGCAUCAU	-2.2	((((.................)))).....	17	4	4	4	0.629966
SPBC119.09c	UUGGAAGCUGGCUUUGAUAGUUUCACAAGC	-7.3	((((((((((.......))))))).)))..	7	10	10	10	0.74887
SPAC1039.03	CUCAAAGUGGAUAAACCCCAACACUUUGAU	-8.8	.((((((((............)))))))).	12	8	8	8	-1.53717
SPBP35G2.10	GCAUGCCAAAAGAAGAUGAUUCUUUAUGUA	-4.1	(((((....(((((.....)))))))))).	5	5	10	10	-0.844483
SPCC1450.11c	GAAUUAUCCAGCUGGGUAUUUCAUACUCUU	-7.2	(((.(((((....))))).)))........	4	5	8	8	-0.566321
SPBC106.09	AUCGUUACUAGAUGCUGAAAUGCUAGAAUU	-2.4	.......((((((......)).))))....	6	6	6	6	-0.491845
SPAC328.01c	GUUUUGAUGGAUGAAAAAGGUUUAUCAAAU	-7	..((((((((((.......)))))))))).	7	10	10	10	-0.443772
SPAC824.02	GCAAACUGGAAAUUUCUUUUUCAGUUGAUA	-8	...(((((((((.....)))))))))....	5	9	9	9	-0.399767
SPAC18G6.11c	UUGAGACACCGAAAAGUUUUUGGGGUGUAA	-6	.....(((((.............)))))..	13	5	5	5	-0.325677
SPAC637.04	GUAUAAAGUUGCUUCGUGUGCUAACUUUAC	-6.2	...(((((((((.......)).))))))).	7	9	9	9	-0.292707
SPAC4F8.01	CAUGAGCACAACCACAGCGAAACGCUCAUG	-7.7	(((((((................)))))))	16	7	7	7	-0.265944
SPAC1006.09	UUACAACCUGAAUUCUGUUCGGUUGGUAAU	-7.5	...(((((.((((...))))))))).....	3	5	9	9	-0.258449
SPCC4G3.12c	UAUUACUUGAUUGCUGUUUUUAGGUAAUAA	-6.9	((((((((((.........)))))))))).	9	10	10	10	-0.25437
SPAC26H5.04	GUAUUGAGGAACCCUCUUACACAUAACAUC	-5.4	(((..((((...)))).)))..........	3	4	7	7	-0.183823
SPAC1F3.10c	CGAUGCAAGUAAGAACUUUGCUUACAUUGG	-8.2	(((((.((((((.....)))))).))))).	5	6	11	11	-0.178313
SPAC3A11.08	GUAGUGAAAGAGCUCAGGCUUUCCACACAU	-7.2	((.(((..(((((....))))).)))))..	4	5	10	10	-0.165073
SPAC20H4.06c	UGGGCUUAUAGUAUCCUAAAAUAUGCCUUA	-4.3	.((((.(((...........))).))))..	11	4	7	7	-0.0886183
SPBC337.07c	AUCAAAGCUGGGCGAAGCGCCAAGCUAUAU	-10.6	.....((((.((((...)))).))))....	3	4	8	8	-0.0164498
SPAC3H5.06c	UCUUCUCGUGAACUUAUCAUGAGAAAGAGA	-10.7	(((((((((((.....))))))).))))..	5	11	11	11	-0.0127845
SPCC1919.08c	AAUGUCAUUCUUUCGAGUUCGUUUAGAAAG	-2.1	.........(((((...........)))))	11	5	5	5	0.0192348
SPCC320.03	AGGAGCGUAAAUUCAUUAUUUACGUUGUUG	-8.6	((.(((((((((.....))))))))).)).	5	9	11	11	0.0208836
SPBC646.06c	UCGACAUUAGACUAAAGAGUCUAAAGGGAC	-6.3	....(.(((((((....))))))).)....	4	7	8	8	0.0322856
SPCC1450.13c	UAAUUGGAUUUCACUCAAAGUCCAAUUUUU	-8.4	.((((((((((......))))))))))...	6	10	10	10	0.0902383
SPBC30B4.05	CCACAAUCCCUGUAGGAAAACUAUGGAUGA	-5.7	.....((((..((((.....))))))))..	5	4	8	8	0.118925
SPCC16A11.02	CAUGGCGCCAAUUGGGGAGAAAAAGCGCUU	-5.6	...(((((...((......))...))))).	6	5	7	7	0.13387
SPAC1952.11c	AAGCGUAUCGGAGAUAUCACUCUAGCGUUG	-7.2	.(((((...((((......)))).))))).	6	5	9	9	0.14055
SPAC644.09	ACCUAAGCAGAGUAAUUUAACUGUCAGGUG	-5.4	((((..((((..........)))).)))).	10	4	8	8	0.168785
SPCC24B10.17	UAUGCACGGUUGCCCUCCAACUAGUGCUUU	-8.8	...(((((((((.....))))).))))...	5	9	9	9	0.184581
SPAC1B3.01c	AAGCAUACAUCGUCAAAAAGAUGUCGCUGG	-7.7	.(((..(((((........))))).)))..	8	5	8	8	0.238647
SPCC1795.11	CUGAGGGGUUAAAAAGGGCAGUCCCAUCGU	-4.2	.(((.(((..............))).))).	14	3	6	6	0.246252
SPBC17G9.06c	ACUGUUUAUGUGCUACUGUGCACCAGCCAU	-5.7	.(((.....((((......)))))))....	6	4	7	7	0.274137
SPAC13C5.05c	UGAAUUUACUUAUUGCGUGACAAACUCGCU	-2.5	..............(((.(.....).))).	5	3	4	4	0.282226
SPAPB8E5.09	AAUGGUCCAAAUCAGCGAGGUUAAGGGAAA	-2.6	.....(((.((((.....))))...)))..	5	4	7	7	0.284281
SPAC13D6.05	AGGCGGCGUCAGCAUUUAACUACUACGUCU	-4.9	(((((..((.((.......))))..)))))	7	5	9	9	0.289992
SPBC106.14c	GCAGUCUAUAUUGCUAGACCUGGGCUUGCU	-6.4	((((((((..((....))..))))).))).	4	8	10	10	0.309939
SPCC126.05c	UUGGAGAUUUACUUGGCGUAAAUUGACUAA	-5.8	..(..(((((((.....)))))))..)...	5	7	8	8	0.337723
SPAC2F7.14c	UCACUUUUGCAUAAACACUAGUGUAAAAGC	-7.9	...(((((((((........))))))))).	8	9	9	9	0.345773
SPBC3B8.07c	GUGAGCUUUUUGAAAUUUACAUAAAGCUCU	-8.7	..(((((((.((.......)).))))))).	7	7	9	9	0.363992
SPAC20G8.04c	UAGAGAGAAUCCAACUUUUUUCUUUCUCUU	-6.5	.((((((((..........))))))))...	10	8	8	8	0.395733
SPBC3B9.11c	CUACCAGCAUGUCGAUGACAGCCGGGAAUG	-7.4	...((.((.((((...)))))).)).....	3	4	8	8	0.420453
SPAC2C4.15c	CUGCUCUACUUGCCAUUUACCAAGUACAGG	-5.6	(((...((((((........))))))))).	8	6	9	9	0.457774
SPAC22A12.16	AGCACGAAGAUGUCUGCCAAGUCAAUUAGA	-1.8	.(((.((.....))))).............	5	3	5	5	0.492049
SPCC74.05	UCACCAAAACCCAUAGUAACAAGAUGGUGA	-4.8	((((((..................))))))	18	6	6	6	0.557761
SPAC23A1.18c	GAGUCAAUGUUAGAUACUGACAGCGCUCAG	-9.1	((((...((((((...))))))..))))..	3	6	10	10	0.63623
SPAC56E4.03	AAGCGGCAACUCAACCAUUCCACCGCUGCA	-6.2	..(((((.................))))).	17	5	5	5	0.837938
SPAC31G5.04	CGUAGAACGAAUACCAUGUCGGCUACUCGC	-5.5	.((((..(((........))).))))....	8	4	7	7	0.894842
SPAPB24D3.07c	CUUGCAUUGUUCAAUUAGGACAAGGAAAAG	-4.9	.((.(.((((((.....))))))).))...	5	6	9	9	0.911717
SPAC24H6.06	GUUUGCAGAGCACUUAAUGUUCAAACAAAC	-5.5	(((((..(((((.....)))))...)))))	5	5	10	10	-0.686005
SPAC1D4.05c	GCAUCUAGCCUAGUGACGGCUUAAAGAUGG	-9.1	.(((((((((.......))))...))))).	7	9	9	9	-0.558416
SPAC3G9.14	CACUUUGCGGUAAAUAAGCGCUGCAAAGUU	-12.5	.((((((((((........)))))))))).	8	10	10	10	-0.504366
SPBC119.07	UAAGUGAUGCCCUGUGCAAGCAACAUUUAG	-5.5	((((((.(((.........))).)))))).	9	6	9	9	-0.405165
SPCC1494.02c	UUCCCAUUAGAUAUAAGAUGUCUAUGGAAA	-7.6	...((((.((((((...))))))))))...	3	6	10	10	-0.374846
SPBC11B10.03	CUAUUAGUUUCUUUUUUUUAGAAGAUAGUU	-2.9	.........((((((....)))))).....	4	6	6	6	-0.348674
SPBC577.06c	CUUCUAAAGCCGAAAGCGGUUAUUAGUAGA	-7.9	((.(((((((((....))))).)))).)).	4	9	11	11	-0.301345
SPAC26A3.17c	GUCCAGCAAAGCAUUCAGCUUAAAGCUACG	-5	....(((.((((.....))))...)))...	5	4	7	7	-0.300038
SPAC1B9.02c	UUGCUGAAAAUGACCGAAAUUUUCGGUAAA	-9.9	(((((((((((.......))))))))))).	7	11	11	11	-0.299813
SPBC21B10.09	CACCACUGCGAUUAAAUCUUCGUAUUGAGG	-5.7	...((.(((((........))))).))...	8	5	7	7	-0.26755
SPBC106.19	GAAAACAUUUUUUGAGCAAAGAGAUGUUUC	-7.9	..(((((((((((.....))))))))))).	5	11	11	11	-0.22419
SPCC1906.02c	ACAGCAGUAGAAAGCGUAUACGCUGCAAUG	-5.6	.((((.(((.........))))))).....	9	4	7	7	-0.200193
SPAC139.06	GUUGUUUGACUUGAAAUAGGGUCAGGUAUU	-6	....((((((((......))))))))....	6	8	8	8	-0.0394568
SPCC1753.05	GCUCAUGAUCCAAAUUGGUAUUUUGAGAUC	-6.8	.((((.((((((...))).))).))))...	3	6	10	10	-0.017746
SPAC2C4.10c	ACCUAGUGUAAACACAAUACGCAUUGGGCG	-7.8	.((((((((...........))))))))..	11	8	8	8	-0.00224647
SPBC3H7.01	UUUUUUGAUUCGUCGCCGAUAUCGAUUUAU	-3.8	....((((((((....))).))))).....	4	8	8	8	-0.00192001
SPAC8F11.08c	AAAAUCAUUCCAUGUAGUAAUGGGGUUUGC	-6.1	......(((((((......)))))))....	6	7	7	7	0.0259283
SPBC1709.17	UUGACUCCACUGGCUUUUGGGUGGUGUUAC	-10.1	.((((.(((((........))))).)))).	8	5	9	9	0.109532
SPBC4B4.11	GUACGUUUGUGAGACUUUCGCAUACGUUCC	-8.5	..((((.(((((.....))))).))))...	5	5	9	9	0.125121
SPAC1B1.03c	UGCCUUGAGCUAAGUACGAACUUGAGGCUA	-8.9	.((((((((...........))))))))..	11	8	8	8	0.135411
SPBC1198.02	AGCAGGUAUACAAUGAGCAAUCUACCUAUU	-2.6	...(((((..............)))))...	14	5	5	5	0.189182
SPBC17A3.04c	CUGCCAAAAAUAAUGGCAACCUAUAAAGUU	-5.7	.(((((.......)))))............	7	5	5	5	0.191498
SPBP4H10.17c	GCAGUAAGUACAGGAAACUUCCACUGCAUA	-7.4	(((((((((.......))))..)))))...	7	9	9	9	0.197951
SPBC342.01c	CGCAAUGGUGGACCCAUAGUCCACUUCGUG	-10.5	(((...(((((((.....)))))))..)))	5	7	10	10	0.226157
SPAC16C9.05	AAUAUUCCUUAAAACAUUAAGGAUAGUAUU	-6	((((((((((((....)))))))..)))))	4	12	12	12	0.241072
SPAC16A10.02	CGCUACACAUAGCAACUCCUUAUGUGGUGA	-6.1	(((((((...((......))..))))))).	6	7	9	9	0.291096
SPBC1685.16	UGCAUUCUAAUGGGUGGUCUCGUUGUUUUA	-4.6	.......(((((((....))))))).....	4	7	7	7	0.34317
SPBC1711.13	UUAGAGAGUCGAUUUAGACUUGACUACCUU	-7.3	.(((.(((((......)))))..)))....	6	5	8	8	0.368701
SPBC365.01	UCGGCAACGCAAUUUUUUGCAGUUUCCUAG	-7.2	..((.(((((((....)))).))).))...	4	7	9	9	0.375785
SPBC16H5.04	AAAUGGUUUCAAGAUGGGAGAAAUUGAAGA	-1.8	......((((((...........)))))).	11	6	6	6	0.408709
SPAC31A2.04c	GCCAUGGAAUCACUACUGGCAGUUCAGGGU	-6.3	(((((((.....))).))))..........	5	7	7	7	0.446633
SPBC776.07	ACUCUUGUCAGUGAGAAGGAGCUUUUUAUU	-3.6	.(((((.((.....))))))).........	5	5	7	7	0.454802
SPCC584.04	GGCAAAAAAUGGCUAGUAAUCAGCCAAAUA	-5.5	.........(((((.......)))))....	7	5	5	5	0.586847
SPAC926.04c	UAGCUGAGAAGAAAACCCCUUUUCAAGUAA	-6.2	..(((((((((.......)))))).)))..	7	9	9	9	0.619673
SPCC306.08c	GUAUCUUCUGAAGAAAAGAAGAAUCAACCU	-5.7	...((((((.......))))))........	7	6	6	6	0.637026
SPBC776.11	AUUAAGGCGAAGAAACGAGAUGCCUACUCA	-4	....((((.............)))).....	13	4	4	4	0.661936
SPBC1711.08	CUGAGACUUCGAUGGGGGUGGUGUAGGUGG	-4.7	(((..(((((....)))))....)))....	4	5	8	8	0.834103
SPAC4H3.10c	GAAAAAAAUUGAAAUUGUUCUUUUUUUUCU	-4.8	((((((((..(((....))).)))))))).	4	8	11	11	0.911721
SPAC25A8.02	ACGUAGUAGGAAAUUAAUAUCCUGCUGGGU	-12.3	((.((((((((........)))))))).))	8	8	10	10	-0.706027
SPAC19A8.08	AAUUGAAGUGCUUUUCAAUGCAAUUUCGUU	-5.1	....(((((((........)).)))))...	8	7	7	7	-0.517887
SPAC6G10.05c	GUGCUCCAAAACAUUACAUUGCUGGAGAUG	-6.1	...(((((...((......)).)))))...	6	5	7	7	-0.513377
SPAC1D4.14	UGUUGCAAUCCGUUUCACUACGAUUGUAAU	-8.3	.(((((((((.((......)))))))))))	6	9	11	11	-0.426863
SPAC31A2.10	UCGCUUCUUGCAAUUCAUAAUGCAAGUGGA	-8.1	...((.((((((........)))))).)).	8	6	8	8	-0.331056
SPAC18B11.11	UAUAUCUAAGCUAUGAAGGCUUUGGAUAUA	-9.3	((((((((((((.....))).)))))))))	5	12	12	12	-0.254298
SPBC19G7.14c	CGCUUAAAAUUCCUGUUAUGGAGUUUCGAU	-6.4	......(((((((......)))))))....	6	7	7	7	-0.228336
SPCP25A2.03	ACGUUUCUGCGCGCGGAUUGUAUAUUCGCA	-7.7	.(((....))).((((((.....)))))).	5	6	6	9	-0.182768
SPBC428.19c	ACGGAUAUCAUGUCCGCGCCUGCUGGUAGA	-8.3	.((((((...)))))).(((....)))...	4	6	6	9	-0.0763248
SPAC25H1.05	AGCCUUGCACAAUGUUUGUUGUCAAGACUG	-6.8	((.((((.(((((....))))))))).)).	4	5	11	11	0.0643012
SPAC12G12.14c	UCUUUGGGGAAUUGGUUAAUUCAUCAUGGA	-4.8	(((.(((.(((((....))))).))).)))	4	5	11	11	0.0773165
SPBC16G5.01	GUUGUUUCUACAGCUCUCUUAAAAGUUCCA	-3.9	(((((....)))))................	4	5	5	5	0.0961433
SPBC3E7.14	ACUUAAACCUAACAAGUAUUUGGUUUGGAU	-4.7	..(((((((............)))))))..	12	7	7	7	0.133615
SPBC1703.02	GCUUCAUGUCACAAGUCAUUCAGGGAGCAG	-5.8	(((((.((............)).)))))..	12	5	7	7	0.17825
SPCC63.14	UUGAAGUUUGACGAGUUUUCAAGCUUCUGU	-9.3	..(((((((((.......)))))))))...	7	9	9	9	0.192433
SPAC6B12.10c	UAACGUAUAACGUUUAAGUACGCUGUCGUU	-5.1	.((((.(((.(((......))).)))))))	6	4	10	10	0.242403
SPAC823.03	GAUUCGAGUGUGAAUGAAGGCACUCGUAUU	-10	....(((((((........)))))))....	8	7	7	7	0.250563
SPAC16E8.15	ACAGUUGGUUGAACUCCAUUCCAAUAGCUA	-3.9	...(((((.((.....))..))))).....	5	5	7	7	0.260324
SPBC651.01c	GGUGAAAAAUUGUCUUUGACAUUUGCCAUC	-6.1	((((((....((((...))))))))))...	3	6	10	10	0.276654
SPCC1322.09	UUCCUGCUAAACAGUAUGGCAGAGACCAAA	-7.1	.((((((((.......)))))).)).....	7	8	8	8	0.287974
SPAC664.02c	CAAGCCCUGUGAUUUAAAGCGAUGGCUCCG	-5.3	..((((.(((........)))..))))...	8	4	7	7	0.339139
SPAC23H3.07c	UAUGAGGGCUUUGGGCCACCUGAAGCAUAA	-8.8	.......((((((((...))))))))....	3	8	8	8	0.514051
SPCC594.07c	AAUGUCAGGAUCGAAGUGCUGUUCGUCUUC	-5	......((((.((((......)))))))).	6	4	8	8	0.516853
SPCC1795.04c	UAACGAGUGUGACUGUUCUACGCUCCUUGC	-7.2	....(((((((.......))))))).....	7	7	7	7	0.522912
SPBC1105.12	GCGCAUUAAUAUAUAUUGUGAAAUGCCGCA	-6.5	(((((((.(((.....)))..)))).))).	5	7	10	10	0.628458
SPAC26F1.06	GAUGACUACCGAAGCUGCACCUAACUUGCU	-0.9	................(((.......))).	7	3	3	3	0.633534
SPCP1E11.09c	GCGGAUUCUUAAGCGACAGCUAACCAUCUA	-3.9	..((((..(((.((....)))))..)))).	4	4	9	9	0.687766
SPCC306.09c	ACCAUGUCGGAUAUGAUCAAUAUACGUGAA	-3.7	..(((((...((((.....)))))))))..	5	5	9	9	0.757094
SPAC8E11.02c	UGGUAAAAAUGUCUACUACUUCUCGUGAAG	-4	(((((........)))))((((....))))	8	5	5	9	0.953428
SPBC26H8.04c	UGAUUACUGCCUUAAUGGCGUAGGUUGUUC	-5.9	...((((.(((.....))))))).......	5	4	7	7	-0.681818
SPAC343.13	AAUGUCUUUUGGAAGAUGGGCCGCUUCCAU	-6.9	.........((((((........)))))).	8	6	6	6	-0.336439
SPAC3A12.15	UACAUAACACUUUGGAAUCAAGGGUUAGCA	-5.8	....((((.(((((....)))))))))...	4	5	9	9	-0.301777
SPAC343.19	UGCUUUUGUGCUGUACUUGCACAGGGCGUU	-10.2	.(((((.((((.......)))))))))...	7	5	9	9	-0.252328
SPAC12B10.13	ACCGUUCUCUCACGAGAGCUUAAAGAUGGU	-7.2	...((((((....))))))...........	4	6	6	6	-0.172064
SPAC8C9.15c	AAUGCCUCCAUCCAAAGGGCUGAAUGGCAA	-6.8	..((((..((.((....)).))...)))).	4	4	8	8	-0.161687
SPBC31E1.06	GCUUGUUCCAUAGUUGUCAUGGACGAGAAG	-7.7	.(((((.((((.......)))))))))...	7	5	9	9	-0.10301
SPCC1672.05c	CGUUGGAUAUCAAGCAAGAUGUCGCUUACU	-6	.....((((((......)))))).......	6	6	6	6	0.026177
SPBC13A2.02	UAACAAAAUGGCAUCAACCAUCAUGUCUCA	-4.4	..(((..((((......))))..)))....	6	4	7	7	0.0339779
SPAC4D7.04c	AGACUAGUUAGACCCAAAGGUCGCACGUCU	-7.4	((((..((..((((....))))))..))))	4	4	10	10	0.155153
SPBP4H10.03	AUAUCCUUGAAGUUCGAGCUUCACUAUUAA	-4.8	.......((((((....)))))).......	4	6	6	6	0.15684
SPBC56F2.08c	UCCACCAGCACCACCACUAUGCUGUAUGUA	-4.4	.....(((((.........)))))......	9	5	5	5	0.180901
SPCC1322.16	GGUAUACUGAAGUGCCAUUUUAAAUGCUUA	-5	(((((......)))))..............	6	5	5	5	0.196247
SPAPB2C8.01	AAAAUGGCAGUUUCCCGAUUGCUAAUUUUA	-6.7	....((((((((....))))))))......	4	8	8	8	0.252952
SPAC17G8.02	AUUCGGUUAGUUUUUAAUCAUGCUAGCUGU	-7.6	...((((((((..........)))))))).	10	8	8	8	0.263407
SPAC30D11.12	UUACGAGAGUCGUCCAAAAAUGCCUCGUCA	-5.8	..(((((.(.(((......)))))))))..	6	5	9	9	0.263717
SPAC22E12.05c	UCGUCUGUUUGACAGUAUUUAAGCAUGGAA	-3.5	.....(((((((......))))))).....	6	7	7	7	0.357107
SPAC26F1.03	CAUAACGGUGCUACAUAGUGUGCUGCUAUU	-6.1	.(((.((((((........)))))).))).	8	6	9	9	0.357484
SPBC146.05c	UAUGAGUCACAGGUAAAGCGAGACUCAAUU	-6.8	..((((((...(......)..))))))...	6	6	7	7	0.414039
SPAC24H6.07	ACGAAAAUGCCUUCCGCACCUCGCAAGCAA	-2.8	.(((...(((.....)))..))).......	5	3	6	6	0.446395
SPAC328.03	UACCUCAUAGCAUAAUGGGGUUAGUUUUCU	-7.4	.(((((((......))))))).........	6	7	7	7	0.49985
SPCC1739.13	UAUGAGCAAAUCAAUCGGAAUUGAUUUGGG	-7.5	......(((((((((....)))))))))..	4	9	9	9	0.539962
SPAC4H3.09	UUGCAAAUUCAUUGUUAAGUGCUUUGCUAG	-5.5	..(((((..((((....)))).)))))...	4	5	9	9	0.566244
SPBC887.01	GAGUAGUGUUUUGCCUGCUUUCCAAUUGAC	-4.7	((((((.((...))))))))..........	3	6	8	8	0.605375
SPAC1783.08c	UGUUGGCAGGAGCAGUCACAAUUUGCUCUA	-8.2	........(((((((.......))))))).	7	7	7	7	0.620438
SPBC17A3.10	CAGUGUGGGUUGUAGUACAAUCCUAAAUUA	-6.7	......(((((((...))))))).......	3	7	7	7	-0.623881
SPAC8C9.09c	GCAUCCUCAGUUUACUACGACUGCAUGCAC	-7.7	((((...(((((......))))).))))..	6	5	9	9	-0.617926
SPBC19G7.07c	UGUACCUUAUGCUAAACAAAUGUUCUGGCU	-3.8	..........(((((((....))).)))).	4	7	7	7	-0.560392
SPBC83.05	UGGAGUGCAACAAACCGUUGUGUAUUUCUU	-7.7	.((((((((.(((....)))))))))))..	4	8	11	11	-0.455768
SPBC577.03c	UUCGGUAUCAUUUUGAUUGAUACUGUAAAC	-8.5	..((((((((.......)))))))).....	7	8	8	8	-0.403496
SPAC17G6.16c	GCGUAGGUGAAGAAUAACUCGCGCUUGCCC	-7.9	((((.(((........))).))))......	8	4	7	7	-0.387999
SPBC1105.07c	GUUGCGAAGGAACAGGUUGGAAUGUCCUUA	-5.5	......(((((.((........))))))).	8	5	7	7	-0.34391
SPAC144.07c	CAGCAUGCCAUUUUGUCAAGUGGUCGUUGG	-8.8	((((..(((((((....))))))).)))).	4	7	11	11	-0.219142
SPBC36.07	GAGGAUUACUGGCGUUCAUGAUGCUUCACC	-4	((((((((.((.....)))))).))))...	5	8	10	10	-0.120362
SPAC4F10.05c	CGGCUUUAGAUGCUCGCUCCGGUUAAGCCG	-5.9	((((((..................))))))	18	6	6	6	-0.0532756
SPAC922.07c	CUUGAUCAUGAUGAUAUACUCGUGAGCAGC	-6.2	.(((.((((((........)))))).))).	8	6	9	9	-0.0265978
SPCC1442.15c	AACUAUUUUUUCUUGGCUAGAAGUUAGUAC	-3.6	.((((...(((((.....))))).))))..	5	5	9	9	-0.00453762
SPBC4B4.02c	CUAUAGUGAAUGCGUGUUUGCAUAUCUAGA	-4.1	.......(((((((....))))).))....	4	7	7	7	0.00185088
SPCC24B10.08c	GCAGGAUGCCUCCUCAAAAGUAUCAUUGCA	-7.6	(((((((((..........))))).)))).	10	9	9	9	0.0141575
SPAC323.04	UAAGCUGCUGAGCAUAUAGCGGCGGCCAUA	-9.7	...(((((((.........)))))))....	9	7	7	7	0.0505854
SPAC688.07c	GCGAAUUUUAGUCCAUGACUAUAUAUUUGA	-5.2	.(((((..(((((...)))))...))))).	3	5	10	10	0.05308
SPAC589.03c	AUUUCUACCUAUAUUGUAGUAGGAGAAAAU	-8.4	.(((((.(((((......))))))))))..	6	5	10	10	0.0786109
SPCC777.10c	GUAUUGUUUAUACCCAAAAUUGUAAGCGCA	-4	....((((((((........))))))))..	8	8	8	8	0.095722
SPAC644.16	AACAUGAAUCCAUCAUGUGUGGUUUAUGUG	-9.2	.((((((((((((...))).))))))))).	3	12	12	12	0.0972331
SPBC16C6.05	UAAUGGCUUCACAAACCAUCCCGAAGUUAA	-4.5	...(((((((............))))))).	12	7	7	7	0.145893
SPAC31A2.09c	AACGGGGUUGAAUAGCCUGUACGUUUCGUU	-6.1	.(((((.(.....).)))))..........	5	5	6	6	0.151891
SPCC825.02	GAUGAAGUUCAGUCAAUGGUACACGUUGAC	-7.4	...........(((((((.....)))))))	5	7	7	7	0.250255
SPAC22F8.08	UCUACGUUAGUUGAACCAGCGAAUGUAGCU	-8.4	.(((((((.((((...)))).)))))))..	3	7	11	11	0.29666
SPCC1682.16	ACCGAGUAAUUGGAUUCCCAUUUGCUAGUA	-7.2	....(((((.(((....))).)))))....	4	5	8	8	0.3224
SPAC13G7.06	UUCGGUUUAAACCAUUGGUUCCUCGCCGAC	-7.7	.(((((...((((...))))....))))).	3	5	9	9	0.339831
SPBC4.06	UAGCCGCCAUGUCUCAAAUGUCUUCAGCUU	0	..............................	-2	0	0	0	0.3469
SPAC22G7.05	ACAAGAUGCCCAGAAAAAAAUCAGCAGCUA	-1.9	...((.(((...((......)).))).)).	6	3	7	7	0.366588
SPBC9B6.10	AAUAGCAAAGACAUUUGUGUCUUUUACUUU	-5.2	......(((((((....)))))))......	4	7	7	7	0.411958
SPBC2G2.16	GUGCUUCCUUAGUUUUGAAGGUAAGGUUCA	-4.2	......(((((.((....)).)))))....	4	5	7	7	0.415407
SPAC890.07c	GGGCCUCUCCAGCGACCUAAGUUGGUCGUG	-10.6	((......)).((((((......)))))).	6	6	6	8	0.434445
SPAP32A8.02	GGCAUUUGUAGCUACUAGUUAUACCGAUGU	-6.1	.((((((((((((...)))))))..)))))	3	12	12	12	0.493799
SPBC106.16	AAGUGUUGGCACUAUAUGUGCUUAUUCUCA	-7.3	.((.((.(((((.....))))).)).))..	5	5	9	9	0.529583
SPAC1B3.18c	UACAGGCGUCGAUACUUCGAUUCGCCUGUA	-15.8	((((((((((((....))))..))))))))	4	12	12	12	0.54641
SPBC3B8.03	UCGGCCAUCAGAAAUAAAUCUGUGGAUAAA	-6.6	....(((.((((......))))))).....	6	4	7	7	0.655622
SPAPYUG7.05	CGAUCCCUUAGCAUAUGCUUUAGUCGAAUU	-4.4	((((.....(((....)))...))))....	4	4	7	7	0.657189
SPAC14C4.15c	UUCUCAGUCACUUAUUCCAGUGGCAUGAAU	-8.4	...(((((((((......)))))).)))..	6	9	9	9	-1.05601
SPBC2F12.13	UUGAAGCGCACUCAAAAAACGCGUUUCUCG	-8.3	..(((((((...........)))))))...	11	7	7	7	-0.628317
SPAC1952.02	AAAACUUCAUCAGCCAUUGAUGUUUAGUUC	-4.9	..((((.(((((.....)))))...)))).	5	5	9	9	-0.608951
SPAC4A8.08c	UACCAAGCUUUGUUCACAAAGCAAUUGACU	-6.4	......((((((....))))))........	4	6	6	6	-0.53875
SPBC29A10.15	GAGUCUUGUUAGUCCAGCACUACAACUCAG	-5.1	((((..(((.(((.....))))))))))..	5	4	10	10	-0.451186
SPAC3H1.03	UAUUUUGCAACCACUAUGGUUGCACAAUAC	-11.6	((((.((((((((...)))))))).)))).	3	8	12	12	-0.374725
SPBC2G2.01c	GAAGAUGUUCGCUGACGCUGAAUAGCUUCA	-9.4	((((.(((((((....)).))))).)))).	4	7	11	11	-0.361513
SPCC965.04c	AUUGCAAAAUUUAUGUCAAGGGUUUUGCAU	-7.5	..((((((((((.......)))))))))).	7	10	10	10	-0.346585
SPAC1006.02	UUUUCAUGGUAGUUCCUACUCCAUUUUACG	-4.8	.....((((.(((....)))))))......	4	4	7	7	-0.318265
SPAC824.04	CAAGGGCUUAGCAAAGUAGAAAGGCCCUUA	-11.4	.((((((((..(......)..)))))))).	6	8	9	9	-0.190804
SPAC4D7.01c	GAGUGGUAGUAUACGUACCCAUCCAUUCAU	-6.9	((((((..(((....)))....))))))..	4	6	9	9	-0.136949
SPCC1827.01c	CCAACUACUUUUGGGGUACCGAAAGCUGGA	-9.4	....((((((((((....))))))).))).	4	10	10	10	-0.131605
SPAC29B12.07	UUGGUUGACCAUUUCUCAUGGAAAGCUAGG	-6.9	((((((..((((.....))))..)))))).	5	6	10	10	-0.115091
SPAC3A11.04	UACGAAAGCCCUAAGCAUGGGUUAUUUAGU	-6.3	......(((((.......))))).......	7	5	5	5	-0.0702798
SPBC2G2.08	UACUACCCUACCACUUCUGGGUGUCUUUCU	-5.7	...(((((..........))))).......	10	5	5	5	-0.0562419
SPAPB2B4.03	ACUACGCUCUUGUGCUUUAUAAGAGUUAAU	-7.6	.....(((((((((...)))))))))....	3	9	9	9	-0.0237848
SPBC577.07	UGAAGUUAUCGAUAGAUGGUAAAGCUUCAA	-6.5	((((((((((....)))).....)))))).	4	10	10	10	-0.0149062
SPAC7D4.05	ACGCACUGGUGGUAAGGAGUACCUUAUGUA	-6.1	.(((....)))((((((....))))))...	4	6	6	9	-0.00668473
SPCC736.10c	CUUCCAGUACAGAGAGAGGUAUUUGGAAGU	-9	((((((((((........))).))))))).	8	10	10	10	-0.00352509
SPBC83.11	UGCUAAUUGUAUAUUUAAUAGAAUUAGUCC	-6.7	.(((((((.(((.....))).)))))))..	5	7	10	10	-0.00144455
SPBC18A7.01	GCAGAAUUGCUCAAAAAUGGUUUCUUUUGA	-3.4	(((....)))((((((........))))))	8	6	6	9	0.0715752
SPAC1952.03	AAUUGGAAGCAUCGAAUGAGAUGUCCAUUA	-7.4	...(((..(((((......))))))))...	6	5	8	8	0.0782316
SPBC2A9.07c	AAAUGCCUGUGUUCGUAAUACGGCUUAUUG	-6.1	....(((.(((((...))))))))......	3	5	8	8	0.0841638
SPBC337.13c	UCACAAUUGCAGUGACAGCUGUUUUGUAGA	-7	..((((..(((((....))))).))))...	4	5	9	9	0.114511
SPBC3E7.06c	UCGGGAGCGUAUCCGAGCACACUGUCCCGU	-7.8	.(((((..((..........))..))))).	10	5	7	7	0.121815
SPBC30D10.02	UGUGUAUGUAUAACAAAGCAUGCAACGAAU	-6.6	..(((((((........)))))))......	8	7	7	7	0.136775
SPCC1672.07	UUCCUGUGAUAAAAUGCCAUUUGCAGAGAA	-4.7	.((((((((...........)))))).)).	11	8	8	8	0.170312
SPCP31B10.04	GAAUUUAUGAGUAUCUCGUGAAAUCAGCAA	-7.3	((.((((((((...)))))))).)).....	3	8	10	10	0.191931
SPBC119.15	UCUUCCACUUGGUUCAAAUAAGUAGAUCAA	-2.7	...((.(((((.......))))).))....	7	5	7	7	0.208325
SPBC146.14c	UAUGUCUUGUUGGACACUUGUUCAACAGGA	-13	....(((((((((((....)))))))))))	4	11	11	11	0.241536
SPBC2G5.02c	CUGUGAAUAGCAGUCAUUUGCUAUUCAAAA	-11.7	...((((((((((....))))))))))...	4	10	10	10	0.273939
SPCC965.14c	GAUAGCAUGUCGUUUCUUUGAACAUGUAGU	-6.1	....((((((((......)).))))))...	6	8	8	8	0.283137
SPCC1183.02	GUUGCUAUAUGUGUUUUCAGGCCAGCGACU	-6.8	((((((...((......))....)))))).	6	6	8	8	0.341594
SPBP23A10.05	ACAAUGGCGGCUACAAUGGCAGCUCAGAGU	-6.1	((..((((.((((...)))).)).))..))	3	4	10	10	0.404617
SPBC776.17	AAUGGACAAGCUCAAAGAAAAAGGGUUUGU	-6.9	.....((((((((.........))))))))	9	8	8	8	0.498051
SPBC660.11	CCUAGACGAAUUUAAUGAUGUCCGCUGAGG	-2.6	(((((.((.((........)).)))).)))	8	5	9	9	0.51402
SPAC8C9.12c	AAUCAGCUAGCUGUCGACGCAGCUGAGUUU	-9.5	..((((((.((.......))))))))....	7	6	8	8	0.521108
SPAC4G9.10	GGUUCCUUGUAGUCGACUACAAAAACCGUA	-8.5	((((..((((((....)))))).))))...	4	6	10	10	0.553208
SPAC23A1.11	ACAAUGUCGGAAUUCCAGAAGGUCGUUGUG	-4.4	((((((.(.............).)))))).	13	6	7	7	0.58766
SPCC1393.03	CUGUUUAUAGUGACCAAAACUUGUAGCAGG	-6.2	(((((...(((.......)))...))))).	7	5	8	8	0.785979
SPCC553.10	UUUGCUUGUGUUCGCUUCUUACAAGUCGCG	-5.4	...(((((((.........)))))))....	9	7	7	7	0.967635
SPAC644.05c	GCGACGCGCCGUCAACCGCAACGUGUCGCG	-13.8	((((((((.((.....))...)))))))).	5	8	10	10	0.993519
SPBC609.02	CAUGAAUAUACUUCGAUCAGUAGUUUCGAG	-4.7	...(((..((((......))))..)))...	6	4	7	7	-0.70405
SPACUNK4.06c	ACGCAUCGACCGAUCGAGUUGAAUUGGGGC	-4.8	.(.((((((((....).)))))..)).)..	4	8	9	9	-0.48696
SPCC1020.02	UCCAUCACAGUGCGCAUAUGCUUGUGAUGC	-11.1	..((((((((.((......)))))))))).	6	8	10	10	-0.474799
SPAC17H9.02	UUAAUUUCUAAAUAAAUCGUUUAGAUAUAU	-3.9	......(((((((.....))))))).....	5	7	7	7	-0.394605
SPBC776.13	CGGCUUUCAGUGGCCUCAAUGUCGUUGGAU	-6.2	.((((......))))(((((...)))))..	6	5	5	9	-0.357749
SPCC1259.10	UUAAGUUCGGAUCUAACACCGAACUCAUUA	-9.1	...(((((((........))))))).....	8	7	7	7	-0.311096
SPAC9E9.10c	UCCAAGGCUAUACUCUUAUAUCGGUCUGGA	-6	((((.(((((((......))).))))))))	6	7	11	11	-0.200986
SPCC1672.09	CCCCCCAAAAAUAGUUGUUUGGCAGAGGGC	-5.7	.((((((((........)))))....))).	8	8	8	8	-0.172224
SPAC24C9.09	GAAUGAUGAAAUUAAAAAAAUUUCAAUUGC	-3.4	......(((((((.....))))))).....	5	7	7	7	-0.101347
SPAC23C11.11	AAUGAACCAGACUGAAGCGGCUCCAGUCGU	-5.7	.........(((((.((...)).)))))..	3	5	7	7	-0.0600682
SPBC1778.10c	GUGUUUCAGUUGGAAUCGAACAGCAAACGU	-4.4	..((((..((((........))))))))..	8	4	8	8	-0.0351474
SPCC338.16	GCUUGCGACUACGAAAGCAUAAUAUAUACC	-4.8	((((.((....)).))))............	4	4	6	6	-0.0154131
SPBC1685.03	AAUCACCUGGGUCAAGUUUUCUGGUGGUUG	-8.3	(((((((.(((........)))))))))).	8	7	10	10	0.0720895
SPBC32F12.02	UUUCCUUAUUUAUUAGAUACUAUGAGGAAA	-6.8	.((((((((............)))))))).	12	8	8	8	0.109437
SPAC1782.07	AAUGGGUGGUGCUGCUGGAGGAAAAACUUA	-2	..(((((..(.((.....)).)...)))))	5	5	8	8	0.12541
SPBC16E9.09c	CGAUGAAGCUGGGAAUUUUCGGUUUAUUAC	-5	.....((((((((....)))))))).....	4	8	8	8	0.132584
SPAC4C5.02c	GGUGCUUUUUGAUCAUCAAUAAGCAAUUCC	-6.8	..(((((.((((...)))).))))).....	3	5	9	9	0.137466
SPBC8D2.20c	AAAAAACGGGUUAGCUCGCCUGUUAUACUA	-7.6	....(((((((......)))))))......	6	7	7	7	0.149716
SPAC23A1.09	GGCUAGGAAUCGUUACAGAGGAUUUUUACU	-5.1	...((((((((.((...)).))))))))..	3	8	10	10	0.20729
SPCC576.10c	AAUGAAUAGUACAGAGGAAAUUGAUUUGUA	-2	.........((((((.........))))))	9	6	6	6	0.215427
SPBC18E5.01	UGCUUCGGUGCAACAUUUAGACACUGACAU	-6	....(((((((........).))))))...	8	7	7	7	0.233183
SPAC26F1.04c	AGACGCUGCAUUGAAAGGUGUGCUGCGUUA	-11.7	.(((((.((((........)))).))))).	8	5	9	9	0.325247
SPAC1002.09c	GGGUUUGAUUAAAGAUUAUGUUGAACUCUG	-6	(((((((((..........)))))))))..	10	9	9	9	0.375007
SPAC1B2.03c	UUUCCUUGUCUUCUCAGCGGAGAAUGGAUC	-6	..(((...(((((.....)))))..)))..	5	5	8	8	0.383699
SPBC725.09c	GCUUAGCUAGCGAACAUUAGCGCAGCGAUC	-7.7	(((..(((((......)))))..)))....	6	5	8	8	0.40311
SPAC16C9.02c	GGUGUAGUUUUGCUACCCAUUUUCAGCACU	-6.7	((.(((((...)))))))............	3	5	7	7	0.404282
SPAC19G12.11	GUUAUUGAGUAGCGAUUUCGCUUUCCUUCU	-5.1	......(((.((((....))))))).....	4	4	7	7	0.404819
SPCC1620.06c	UUCACAAGUAUUCUAUCGACUCCUUGUGGG	-6.9	.(((((((...((....))...))))))).	4	7	9	9	0.447722
SPBC21C3.11	CACUAAGCAGCGCAUAUUCUCUGCUUUAUA	-5.7	....((((((.(......).))))))....	6	6	7	7	0.458032
SPCC1259.01c	UAGCCAGUAUCUCAACAUGUCUCUGGUUGU	-7	(((((((...(.......)...))))))).	7	7	8	8	0.487445
SPBC13G1.02	UCAAGAGGCGUAUAUCUCUUUCGUUUUUGG	-3.8	..((((((......))))))..........	6	6	6	6	0.561204
SPBC29A3.10c	CUACCAUCCACAUAUAUUGUGAAGGAAGAA	-4.6	((.((.((.(((.....))))).)).))..	5	3	9	9	0.600945
SPAC9.02c	ACGUGAAUUGUUUGCUUGCUUAUUCGCGAU	-7.6	.(((((((.((......))..)))))))..	6	7	9	9	0.628421
SPBC1685.09	CACCAAAAUGGCCCACGAAAACGUUUGGUU	-4.4	.((((((.((...........)))))))).	11	6	8	8	0.641625
SPAC2G11.12	GGCUGUUGGAAUUGGAAUAUGACAGUAACG	-4.9	.(((((((...........)))))))....	11	7	7	7	-0.864024
SPAC688.09	UAUUAAGAAUGUACUAAGUAGAUUCUAGUA	-5.8	.....(((((.(((...))).)))))....	3	5	8	8	-0.507204
SPAC19G12.13c	AAUGAAUGAGAAGAUUCGUUCACAAUCUGU	-5.8	..(((((((......)))))))........	6	7	7	7	-0.460424
SPAC3A12.09c	UGCAUUGCCAAAUGCAUUAUGAGCUCAUAA	-6.7	((((((....))))))(((((....)))))	4	6	6	11	-0.354477
SPBC713.04c	UAAUCCGCAUAAAACGUGCGGAUUGAACUA	-12.9	((((((((((.....)))))))))).....	5	10	10	10	-0.211256
SPBC1734.16c	GGCAGGUGUGUGUAGCACGCACGUUACGUG	-9.5	(..(.(((((((...))))))).)..)...	3	7	9	9	-0.18347
SPAC13G7.01c	AAAAAUGGAGGCUUGCAGAGUCCGUCCUGA	-5.6	......((((((((...))).)).)))...	3	8	8	8	-0.112012
SPAC23D3.09	ACAUAGACAUGGAGGAAAUUCCGUCAUUGG	-5.7	.((..(((..((((....)))))))..)).	4	4	9	9	-0.108927
SPAC9G1.11c	AUCUCUGCGCGUCAUGAAUGAAGAAGAGAC	-5	.(((((.....(((....)))...))))).	4	5	8	8	-0.0755605
SPAC4C5.01	GUAUCGACGUUUCUUUGUUGAUCUUUAACA	-5.4	..(((((((......)))))))........	6	7	7	7	-0.0391023
SPBP4H10.04	GAAAAGCAAUUACGAAUUUCUUUGCUUUUC	-8.1	(((((((((............)))))))))	12	9	9	9	-0.027102
SPBC3D6.12	GACGCAAUGGUCAAAAGCUAUACGCGGUAC	-5.6	..(((.(((((.....)))))..)))....	5	5	8	8	0.0382527
SPAC11D3.05	CGUUUGUUUGGCGUUACUUUUGACCCACUU	-4.2	........(((.((((....)))))))...	4	4	7	7	0.0415757
SPAC823.14	AAUCCUAGAGUUGGAUAGCUGUACAAAGCA	-6.5	.((((.......)))).(((......))).	7	4	4	7	0.0622642
SPAC27D7.04	AAUGAACACAUCAGCUAGAUUACUGGCGUU	-5.5	.............(((((....)))))...	4	5	5	5	0.0840103
SPBC13E7.07	GGCGCUUGCUUGGACUGCCAUUUGGUUGCU	-5.4	((((((....(((....)))...)).))))	4	6	9	9	0.100733
SPBC1709.03	AAAGGACUACAGAAGUGCUUCCCUCCACCA	-3.7	.(((.(((.....))).)))..........	5	3	6	6	0.165515
SPAC144.01	UAUGUCGAAACUUAAGGCCCAAUCUGCCUU	-4.2	.............(((((.......)))))	7	5	5	5	0.216162
SPBC1289.09	UGCAUCUUUUUGUAUCAACUAGAUGAUUCG	-4.9	..(((((..(((...)))..))))).....	3	5	8	8	0.261862
SPAC631.02	GUUUUACUGUCGUUAUGCAGUAUGACAACU	-8.4	(((.((((((......)))))).)))....	6	6	9	9	0.302465
SPCC306.02c	CAUAAUGUCAGCACUGUCGUUGAGUAUUAC	-5.7	..((((((((((......))))).))))).	6	10	10	10	0.497245
SPAC26H5.10c	UCCUGUAGAAAGGAAAAGAAAUUUUUUUUG	-4.2	((((......))))................	6	4	4	4	0.574019
SPCC4B3.01	UGGGAGCUGCAACCAACGCUGUACUUUCGU	-5.9	.(((((.((((........)))))))))..	8	5	9	9	0.643032
SPCC16A11.09c	AGUUCGGGCGUUAUUUAACGAUCGAGGAUU	-6.1	..((((..((((....))))..))))....	4	4	8	8	0.677886
SPAC110.03	GUGAAGCAAAGCUUUACGAUUAAUUAUUUU	-7.2	(((((((...))))))).............	3	7	7	7	0.700957
SPBC713.12	GUUGAAAGGCAUUCGCCAAGUGCUUUCGCU	-6.1	..((((((.((((.....))))))))))..	5	6	10	10	0.701011
SPCC830.08c	GUUCAAAAGAAAAAUUAUUGAACACUCAGA	-4	((((((((......)).)))))).......	6	8	8	8	0.78927
SPAC26H5.09c	CAAUGGCGCCUAUUAAAACUGCCGUUCUCG	-5.5	.(((((((...........)))))))....	11	7	7	7	1.05107
SPBC651.10	ACUAGCUUUCAAAGGUACUAUCUGCUAGUA	-6.3	((((((.................)))))).	17	6	6	6	-0.721366
SPBC887.13c	AAUACCCUGUCGAAAGAAACGACAGAUAAU	-7.8	......((((((.......)))))).....	7	6	6	6	-0.437357
SPAC23H3.14	AUUUCGUUCAAUGCGAUAUGGAUGAAAAUG	-7	.(((((((((........)))))))))...	8	9	9	9	-0.403882
SPBC19C2.02	GAUUACCGAGUGUUGCAUGCUCGGUUACAU	-10.1	....(((((((((...))))))))).....	3	9	9	9	-0.220016
SPBC17D1.03c	CAUGAAAACUGUUUCGGGGGUAAAACAGCU	-4	........((((((........))))))..	8	6	6	6	-0.0868218
SPBC31E1.05	CCAAUUUCCUCAAUUUCAGGAAAUUUCAGU	-5.8	..((((((((.......)))))))).....	7	8	8	8	0.0165235
SPAC24H6.01c	GACACAAAGUGUAAAUUACGCAGUGUCUUG	-9.3	(((((...(((((...))))).)))))...	3	5	10	10	0.0210376
SPCC24B10.19c	GUGAAUCAGUCGACGGAGCACUUGAAUCAA	-3.4	.(((.((((((......).)).))).))).	6	6	9	9	0.0324072
SPBC16H5.10c	UCUUCGCCAUUUACAGAAUUGUGGGAAGGG	-7.9	(((((.((((..........))))))))).	10	5	9	9	0.0401741
SPCC1235.11	GAAGCCUUUGGCAAGCCAACCACAGCCUAU	-3.3	..((.((.(((........))).)).))..	8	3	7	7	0.0466133
SPBC17G9.08c	CAGCUUGCGAAAACUCAAGUACGCGAGAUG	-6.5	...((((((...((....)).))))))...	4	6	8	8	0.0779354
SPCC569.07	UCUGAUACAAAGACUUGAAGAGAGUAUCAA	-4.2	..((((((...............)))))).	15	6	6	6	0.0839064
SPAC9G1.12	AUACAUAUAUAUAUAUAUAUAUUAUAUGUU	-4.6	..(((((((((((....)))).))))))).	4	11	11	11	0.1243
SPBC405.01	CUUAUUAUAGCUCUUGCUCGCUGUAACGAA	-6.1	....(((((((........)))))))....	8	7	7	7	0.148264
SPCC63.02c	AAACGAAGGUUUCUAAGGAGACUAGCGUCA	-9.4	..(((..((((((....))))))..)))..	4	6	9	9	0.191083
SPBC3H7.04	GGGCUGCUUACCUCUCUCUGAGCGGUCUGA	-12.3	((((((((((........))))))))))..	8	10	10	10	0.21908
SPBC691.04	UCAGAAAGUCGAGAAUGAAUAUCUCACUGA	-4.4	......(((.((((.......)))))))..	7	4	7	7	0.237058
SPBC543.02c	GUUACGCUUCGGCGAUUGGAAAGCGUUCCU	-6.7	(..(((((((........).))))))..).	8	7	8	8	0.253728
SPAC23C4.19	CAUUGAGGGAAUAGGUACUAUUUCCUCUUU	-11.8	....((((((((((...))))))))))...	3	10	10	10	0.321738
SPBC2D10.10c	AAUGGCAUAUACACCAGGUUCAAGAGGUGG	-4.2	...........((((..........)))).	10	4	4	4	0.323531
SPAC32A11.04c	GAAACAGCCAUGACCGAGACCGAAGCUGUA	-5.1	...(((((..((........))..))))).	8	5	7	7	0.336766
SPBC1778.06c	CACCCAAAGCACACAUCGUGUGGUUUCGUU	-6.5	.....(((.(((((...))))).)))....	3	5	8	8	0.375373
SPAP8A3.09c	UGUUCAGUCAAAACUCUGAAAAGCAGAGUA	-7	............((((((.....)))))).	5	6	6	6	0.384918
SPAC24C9.08	GACCUUUUCUUCGGUCAGGUGUCAUCACUC	-8.1	((((........)))).((((....)))).	8	4	4	8	0.427045
SPAC18B11.07c	UUGUGCAACUUUUUUUUAAAGUUAUCACAA	-6.1	.((((.((((((.....))))))..)))).	5	6	10	10	0.441476
SPAC1952.14c	UGAGCUUCUCUAUAGAUUAAAGAGGUUUUA	-6.5	.((((((((.((.....)).))))))))..	5	8	10	10	0.44877
SPAC25B8.13c	UGUUGAGGUUUCUUAAUUGAAAGCUCAGAA	-9.8	..(((((.((((......)))).)))))..	6	5	9	9	0.459747
SPAC4A8.04	GUUGCAUUGGAAUUGAAUUUACCAGUGCCA	-9	...(((((((((......)).)))))))..	6	9	9	9	0.46422
SPBC1A4.08c	GUAUCGGUUUGCUAUUAUUGCGAAUUUUAA	-5.1	.....(((((((.......)))))))....	7	7	7	7	0.472316
SPAC110.04c	UCGGGUUUGCUGAGAAUUUAUCACAACCUA	-5.2	..(((((.(.(((.......))))))))).	7	5	9	9	0.501047
SPBC211.01	GAUGGUGGAUGACAAGUGUAGCUCGACCAU	-7	.(((((.((..((....))...)).)))))	4	5	9	9	0.569397
SPBC83.17	UUUAAUCAUGUCUGAUUGGGAUACCGUUAC	-3.6	..((((..(((((.....)))))..)))).	5	5	9	9	0.587467
SPAC1296.02	UCAAUAAUUGUCUUUUAAGAUGUUUAUGAA	-3.3	(((.(((.(((((....))))).)))))).	4	5	11	11	0.75283
SPBC16C6.08c	GACCAAUAUAGCGAACGGUUUAUUCGUCAC	-5.3	(((.((((.(((.....))))))).)))..	5	4	10	10	0.882545
SPCC188.13c	GGUAAAGAUGAACAUAUGCAUGUUUAUUUG	-6.9	.....((((((((((....)))))))))).	4	10	10	10	-1.30513
SPCC11E10.04	GGUUCGCUUUCAUGUAGCAGGAUGCGAAUU	-8.7	.((((((.(((........))).)))))).	8	6	9	9	-0.457053
SPAC17G6.04c	GCUUUUUGGUGAGCGGACUCUUUCGUUAAA	-4.1	((((......)))).(((......)))...	6	4	4	7	-0.374365
SPBC1271.15c	GCAAUUGGUUUUUUCUCUUAAACCAUUUGC	-10	((((.((((((........)))))).))))	8	6	10	10	-0.354268
SPAC1687.05	GACGGUUUAGGCAAGCAGUCUAAAAACUCA	-6.5	((...(((((((.....)))))))...)).	5	7	9	9	-0.30275
SPBC359.05	AGCCCUGUAUAGAAAGACUUAAGCAUCGCU	-2.7	(((..(((.(((......))).)))..)))	6	3	9	9	-0.248554
SPBC3B9.07c	ACUGUAGUGACAUGGUGUCAUUUACAGAAU	-9.9	.(((((((((((...))))).))))))...	3	11	11	11	-0.225858
SPBC19G7.05c	UUUGUAAGUACUUCUUUUGGUGCUUGCUGU	-11	...(((((((((......)))))))))...	6	9	9	9	-0.148653
SPAC977.15	AAUGCCUUGCUGCCCAACUAAAAGCGGUGC	-4.5	...((.(((((...........))))).))	11	5	7	7	-0.110218
SPAP27G11.03	GCUUGGUUGUUCAUUCACAACAUAUAAGCA	-7.5	((((((((((......)))))...))))).	6	10	10	10	-0.0661928
SPCC1795.08c	AGCGUAAUUCCGCUUAAAUUGGGAUUAUGA	-9.1	..((((((((((.......)))))))))).	7	10	10	10	-0.0492506
SPBC36.09	GCGAAGCAAUUGCAGCAUAAAUUCUUCUAA	-4.3	..((((.((((........))))))))...	8	4	8	8	-0.0439315
SPAC227.15	AGUUAGCCAUCACGAAUUGUGUUGGUAAUU	-7.7	.....((((.(((.....))).))))....	5	4	7	7	-0.0303119
SPCC24B10.10c	UUUACUGCAUAAAAUUUUGUGUGCUUGCAU	-3.9	......(((((........)))))......	8	5	5	5	0.0538944
SPAC3G6.08	UUGGCUGUCGAAUGCUACUGACAGAAUCAU	-6.5	....((((((........))))))......	8	6	6	6	0.0616007
SPAC57A7.08	GAUGGAACGGGCUACUACGUCUAUCAGAUU	-8.5	((((((.((........)))))))).....	8	6	8	8	0.0788766
SPAC17H9.13c	UUGAUUUGUAAAGGUGAAGACAAGUCGUAU	-5.1	..(((((((..........)))))))....	10	7	7	7	0.0835952
SPBC28F2.08c	GAACGGUUCUUUUUAGGAGGGAGGACGGAC	-6.6	...(.(((((((((...))))))))).)..	3	9	10	10	0.100359
SPAC664.08c	CAAAAUUUGCUCAAAAUGGGUAAAGUUUCU	-5.4	.....((((((((...))))))))......	3	8	8	8	0.21851
SPBC16A3.01	GUUGAUUUACGUUUAGCGUUUGUCGAGCCA	-6.1	.(((((..((((...))))..)))))....	3	5	9	9	0.292313
SPAC23D3.08	ACUAAGAGAUAUCCAAUAUGGACUCUGGUA	-6.5	((((.(((...((((...))))))))))).	3	4	11	11	0.380179
SPAC23D3.12	UUGUUGGAGAACUCACUGACUUCGAAUAAU	-2.7	(((((.(((..(.....)..))).))))).	5	5	9	9	0.441999
SPAC24H6.05	GGAUUCUUGAAGUUAUUUGUUCAAGAAGCC	-9.4	((.((((((((........)))))))).))	8	8	10	10	0.467115
SPCC338.15	ACACAGCUACGAUGAAGAGCGCAUUGUGUA	-5.7	((((((((.(......))))....))))).	6	8	9	9	0.496285
SPAC1805.12c	AUGGAUAAAUGACAUUUUGUCGAGUGCCAA	-5	.(((.....(((((...)))))....))).	3	5	8	8	0.511543
SPCC16A11.04	GGCUAUUUCGACUAAUUAGUCAACUUGGCU	-7.1	(((((....((((....))))....)))))	4	5	9	9	-0.763269
SPCC1322.02	GUCUUUGGAUGCUUAUAAAUCCAUCGACGA	-10.2	(((..(((((........)))))..)))..	8	5	8	8	-0.66483
SPAC13F5.01c	AACUUGACAAUGAUGCAUUCAUUGUCGCUU	-10.3	....(((((((((.....)))))))))...	5	9	9	9	-0.632968
SPAC824.03c	CUUUCGCAUUCUGUCUAGCGUGAUGUGGAU	-7.6	..((((((((.(((...))).)))))))).	3	8	11	11	-0.537697
SPBC211.03c	GGGCUAUGGAAGUGCCUCGCGCAUCUCCUA	-7.3	.......(((.((((.....)))).)))..	5	4	7	7	-0.506397
SPAC630.10	GGGUUCGAUCCCCCUCGAAGCCCAAAGCCU	-9.7	((((((((......))).))))).......	6	8	8	8	-0.456116
SPBC27B12.08	GGGAAAUUGGUUUGGCCGCUCCACAUAUGU	-4.7	.(((...((((...)))).)))........	3	4	7	7	-0.374314
SPBC428.20c	UUCGUCAUUUGAAGUUCUCAAAUGUCGGAG	-10.4	((((.(((((((.....))))))).)))).	5	7	11	11	-0.35836
SPCC1494.07	AACAUCACUUUGGUGCCGUGGUCUUCCAAU	-4	..(((((...)))))...(((....)))..	4	5	5	8	-0.293212
SPCC1235.10c	CGUUUGUAAGCACUAGGUCUGCUUAUAACU	-7.5	...(((((((((.......)))))))))..	7	9	9	9	-0.266037
SPAC6F12.16c	CUAUUUUGUGAGGCUCACGCUUCAAUACUU	-6.7	........((((((....))))))......	4	6	6	6	-0.214647
SPAC1782.10c	UUAUUGGGAUCAUCUUUUGGGCUUCCAAAC	-4.7	...(((((((((.....)))..))))))..	5	9	9	9	-0.144338
SPBC1A4.06c	UUUUAUCAUAUAUAUGAUCUUUGGUAAAAC	-3.4	((((((((.............)))))))).	13	8	8	8	-0.115948
SPAC9E9.15	CAUUAAAAAGAAAUGCUUGUUCUUUUUGGU	-6	.(((((((((((.......)))))))))))	7	11	11	11	-0.0815507
SPBC887.10	AACGUAAAAACAGGCGGCUGUUUUGGUUGU	-6.5	.(((..(((((((....)))))))...)))	4	7	10	10	-0.0343635
SPAC17G6.06	CUUGUGACUGCCUUCUUUGGGGUAAAAUUU	-4.3	........((((((....))))))......	4	6	6	6	-0.0318651
SPBC32F12.15	UGGCAGACACCAAAUUUGAGGCAAUGCCAC	-7.8	(((((....((........))...))))).	8	5	7	7	-0.0180368
SPCC18.13	UGAGAUACUUGGCUUCGAACUGAGUGUAUA	-5.5	....((((((((.......))))))))...	7	8	8	8	0.0377554
SPBC19F8.01c	GCUCAAAGCCGUUUAUAUGGGCUAUGGCGC	-9.6	((.((.((((.........)))).))))..	9	4	8	8	0.0398803
SPCC622.15c	UCAAGCGGAAUUGAAUAUUUCUGCUUUGAA	-9.9	((((((((((........)))))).)))).	8	10	10	10	0.0559625
SPAC12B10.07	UUCGAAGUGUAUGAUUCCUCUGACUUCGAC	-7.4	.(((((((....((....))..))))))).	4	7	9	9	0.123017
SPBC3H7.15	UUUCAAUCUAUAGUAUAUUGGAGAGAAAAA	-5	((((..((((........))))..))))..	8	4	8	8	0.126988
SPCC1682.12c	UGUUCUAUGGAGUGUUAAAUCGUAGAGCUG	-7.8	.((((((((...........))))))))..	11	8	8	8	0.150827
SPBC14F5.06	CAUGAGCGAAAGUCUUACUAGAAUCGCCAU	-6.8	.(((.((((...(((....))).)))))))	4	4	10	10	0.193452
SPCC1739.12	GUUUAAUAAUCUAGAAGAGAUCCUUGAAUA	-4	((((((..((((.....))))..)))))).	5	6	10	10	0.219668
SPAC139.04c	CCUAUGUUGAGGAUAAUUUCUUAACCAUUU	-6.7	.....((((((((....)))))))).....	4	8	8	8	0.245903
SPBC1861.02	CCCUUGCUAUACGUGCCAUAUAGCUUAGGG	-9.8	((((.((((((.......))))))..))))	7	6	10	10	0.33814
SPCC4G3.17	CCUGCGUUGGCCUAAGUGGCUGAUUUGUAU	-8.1	..((((((((((.....)))))))..))).	5	10	10	10	0.354671
SPAC3G9.09c	UUUGCAAAAAUGUCGACGACAAGCUGCAGA	-6.2	((((((....((((...))))...))))))	3	6	10	10	0.358259
SPAC3G9.03	UCACGAUGUCUCGUGGACGCGGUGCAGCUU	-7.3	((((((....))))))..((......))..	6	6	6	8	0.401603
SPBC17G9.07	AAAUGGCUAUCCCUUGUGAGAGCCUUUCCU	-5.9	....((((.((......)).))))......	6	4	6	6	0.440663
SPAC4G9.12	CGCUUUGUCCGAGAAAGGAGCCUUUUAGCG	-5.8	((((...(((......))).......))))	6	4	7	7	0.579743
SPCC4G3.15c	CUAUGAGCCUUGCAAAUAGGUUGUCUCAUU	-4.4	..((((((((.......)))....))))).	7	8	8	8	0.594092
SPBC106.17c	UUGCGACAUCGGUAUGACUGAUUUGGUAAU	-7.3	((((.(.((((((...)))))).).)))).	3	6	11	11	0.633685
SPBC3F6.03	GGCAAGUAGCCCAGCACGGCUACAUUGAGA	-10.6	..(((((((((......)))))).)))...	6	9	9	9	0.697313
SPBC839.13c	AUUAUCAGAGACCACCAAUAUGUCUGAAUU	-3.7	....(((((.(.........).)))))...	9	5	6	6	0.74959
SPBC365.14c	UGUCAGGUUACAGGAGGUAACGACCUGCAU	-6.5	((.((((((((.....))...)))))))).	5	8	10	10	0.765658
SPCC576.03c	CAUCCAAAUAGUACGAUUCUCUUUGGGCUC	-4.6	..((((((.((.......)).))))))...	7	6	8	8	0.982443
SPBC409.12c	CGCUGCGAUUGUUGUUGAUAGUUGACCAGA	-5.2	..(((((((((((...))))))))..))).	3	11	11	11	-1.01771
SPAC1F5.04c	GCUGCAUUCGUUUAUGAAGUAGAGAUGCGA	-4.7	..((((((..(((((...))))))))))).	3	6	11	11	-0.908605
SPBC3B9.04	GUACCUUUCGCAGUGCGCGUGUGGGUCAAU	-7.3	(..((...(((.....)))...))..)...	5	3	6	6	-0.59484
SPBC56F2.01	GGAGAUACAAACGAAACUAGUAUGUCUCUA	-6.4	(((((((...((.......)).))))))).	7	7	9	9	-0.588483
SPAC9.05	AAAUCAUUGAUAAGGAUGUCCGAUGAUUCU	-6.2	.(((((((((((....))).))))))))..	4	11	11	11	-0.514158
SPBC1703.09	GUAGGCAUGCAGGAUAAUCAGGUUCUUGCG	-6.9	........((((((.........)))))).	9	6	6	6	-0.428152
SPBC24C6.02	GUCUUCAAAGAGGGGACAAUGAGUUUUCAG	-6.2	((((((.....)))))).............	5	6	6	6	-0.40404
SPAC16C9.07	CGGCAAACUCUUCAUGAACUGAAGAGGCUU	-9	.(((...(((((((.....)))))))))).	5	7	10	10	-0.34635
SPAC24H6.03	UGUACCAUUACUUCCGUCUGUGCUGGCGUU	-4.4	....(((.(((........))).)))....	8	3	6	6	-0.309514
SPBC660.17c	AAUGGAACAAUUACGAAAAAGGGUUGUUCG	-6.6	....((((((((.(......))))))))).	6	8	9	9	-0.30729
SPBC216.06c	CUUGAAUGGAAUUAGAUGAGGUGAUUCAAG	-4.8	(((((((.(..((....))..).)))))))	4	7	10	10	-0.282547
SPCC1183.11	GUGAAGAAAAAAAUUGUACUUUCUUCACAU	-9.6	(((((((((..........)))))))))..	10	9	9	9	-0.218944
SPAC6G9.02c	AAUGUAAUAUAGCGUAGUGUAGUAUUGCUU	-5.8	...(((((((.((.....)).)))))))..	5	7	9	9	-0.153762
SPCC320.13c	AAAUAAUGUCAGAUUCAAAGUUGGCAGAUU	-3.9	......((((((........))))))....	8	6	6	6	-0.0456064
SPAC57A7.06	GAAUCAGAUUACUAAAAAUUUGAUUCAUUU	-9.6	((((((((((......))))))))))....	6	10	10	10	0.0143867
SPBC83.15	GCGAUAUACGACAAAAGUUGUAGUAUUUCA	-5.8	(.((((((((((....))))).))))).).	4	10	11	11	0.028712
SPCC737.07c	GUUUGAGUAAGCGUUCACUCACACAGAACA	-5.6	((.(((((........))))).))......	8	5	7	7	0.0719095
SPAC22F8.05	UAAGUGUGAAAUACUUUAAUCUCGCAUUAC	-5.2	..(((((((.((......)).)))))))..	6	7	9	9	0.0722267
SPBC16E9.03c	UUGUAACCAAAAUCGUGAUUUGGUUGGAAA	-7.5	((.((((((((.......)))))))).)).	7	8	10	10	0.112517
SPAC17C9.07	UCAUUUAGCUCAUUGGUUUGACUUGAAUGA	-7.3	((((((((.(((......))).))))))))	6	8	11	11	0.13582
SPCC663.05c	ACGCUGUUCUUGGCAAUCGCUUAGACGCGU	-8.5	((((.((.((.(((....))).))))))))	4	4	11	11	0.192859
SPAC18B11.04	GAUUAACUUGUCUUCAAGAUGGGAAAAUCA	-6.3	((((..(((((((...)))))))..)))).	3	7	11	11	0.209366
SPAC19B12.06c	ACACCUUGGCUGGUAUAACCAGCGCUUACU	-8.8	........((((((...)))))).......	3	6	6	6	0.269185
SPAC22F8.06	UUGUUGAGACAAUAAAUAGUGCUCUAGCAA	-5.3	.(((((((((........)).))).)))).	8	9	9	9	0.305868
SPAC31G5.14	GUAUGUUGGUUUACGGAAUCAACAAACAAU	-8.5	((.(((((((((...))))))))).))...	3	9	11	11	0.32043
SPBC12D12.07c	UGGCGGUAGUUCUAGCUUACUAAGUGCUAU	-6.4	(((((.((((........))))..))))).	8	5	9	9	0.323485
SPAC630.14c	GUCAAUGGGCUGAGGAGCAGGCCGUCUAUG	-8.4	....((((.(((.....))).)))).....	5	4	7	7	0.338362
SPBC16A3.15c	UUGUGUAGCGCGUUUAGUUGCAUUUACAUU	-6.4	..(((((((.......))))))).......	7	7	7	7	0.365854
SPCC18.05c	UCUAAAAUGGCGACUUUACUGCCUCCUAAA	-3.8	........((((.......)))).......	7	4	4	4	0.381222
SPCC1442.16c	CAUUCAAUCGUUGCACUGCGAUCUCCAUGC	-4.1	......(((((......)))))........	6	5	5	5	0.495093
SPAC821.03c	GAACUUUAGAGAGUAAUAGGGUUCAGGUGA	-7.4	((((((((........))))))))......	8	8	8	8	0.547489
SPAC4F10.13c	UUACAACAAACAGAUUUGCUGGUUGUUAAA	-5.3	....((((..(((.....)))..))))...	5	4	7	7	0.573683
SPAC22A12.11	UUGGUUUAUUUAUUUUGUAUUUAAACCAGU	-7.6	((((((((..(((...)))..)))))))).	3	8	11	11	0.654097
SPBC582.09	CUUUUUCAAAUGGCUGUGAUCUUUGAAAAC	-3.7	..((((((((.((......)))))))))).	6	8	10	10	0.677032
SPAC6F12.07	UAGAUUUCCACUAAGUAGUCUGGAAAUCUC	-8.9	.(((((((((..........))))))))).	10	9	9	9	0.724811
SPAC29A4.02c	CUAUGUCUGUAGGAACCGUUUACGGAAAAA	-5.4	.....((((((((.....))))))))....	5	8	8	8	0.760915
SPBC18H10.11c	ACUUGAAUAAACUAGUGGUUUGUUUAAUGC	-7	..(((((((((((...)))))))))))...	3	11	11	11	-0.50692
SPBC337.08c	CAAAGUGUCUGUGCGUAAACAGAUAUUUAU	-10.7	..((((((((((......))))))))))..	6	10	10	10	-0.494537
SPAC977.12	UCUGCGCUUCCAAGUAAGGAGAUGUGGGGA	-8.4	(((.(((((((......))))..))).)))	6	7	10	10	-0.41395
SPAC4D7.13	GGCUUAAACCACAACCCCAAUUUUAAGGGG	-7.1	((......))....((((........))))	8	4	4	6	-0.399118
SPAC6G9.16c	ACGUUUCCCUGCAAACUUGCACUGAGACCG	-8.2	..(((((..((((....))))..)))))..	4	5	9	9	-0.305291
SPBC11C11.03	AUCUGCUUGUAUUACUAUAAAUGCAAGAUU	-7	.....((((((((......))))))))...	6	8	8	8	-0.207333
SPAC343.17c	UUGUCAGUUAGUUAAAUGGCUAUUUGAAAA	-5.3	...((((.(((((....))))).))))...	4	5	9	9	-0.168763
SPCC126.13c	AAUCCAUUUGGGAGGUUUAGAAAUGGAUAU	-7.2	.((((((((...........))))))))..	11	8	8	8	-0.0885975
SPBC365.02c	UCGAACUGCUAUGAAAGGUAGUAGUUUCUA	-10.3	..((((((((((.....))))))))))...	5	10	10	10	-0.0840054
SPAC19A8.06	UUAGUAUACCUCAAUGUCAGUGGUAUGUAG	-4.6	....((((((.(.......).))))))...	7	6	7	7	-0.0518524
SPAC6G9.03c	UGAGGUGUGGUGUGCUGUCGAAGCCCUUGU	-5.3	.((((.((..((......))..))))))..	6	4	8	8	0.0282272
SPBC8D2.10c	CGUUGUCUAGCUCUCGUUGAACUAGACGUG	-9.2	....((((((.((.....)).))))))...	5	6	8	8	0.102506
SPBC14C8.16c	GUGUUACUAACUUUUGGGGAGUGACACAAG	-11.8	((((((((..((...))..))))))))...	3	8	10	10	0.111126
SPAC139.01c	CCGCCUUACGGUUUAAACUGCUGUUUGGUA	-8.9	..(((..(((((.......)))))..))).	7	5	8	8	0.116763
SPAC3C7.05c	ACAUUUGGCAGAUUUUUUUUGCCUUAUUUA	-7.4	......((((((.....)))))).......	5	6	6	6	0.144694
SPCC16A11.17	GUUUAUGAGUAGUUACUCUACUCCCUUACA	-7.5	((....((((((.....))))))....)).	5	6	8	8	0.188281
SPAC4F8.03	UGGAUUGUUAACCUGUUUAACAGAUUUAGG	-3.2	(((((((((((.....)))))).)))))..	5	11	11	11	0.253642
SPCC18.15	GACUACCGAACUCUUUCAAUUCGGGUGUCA	-8.5	(((..(((((.........)))))..))).	9	5	8	8	0.279604
SPAC926.07c	AUUGAUGGCAGUCAUCAAGGCUGUCGAUAU	-9.5	......(((((((.....))))))).....	5	7	7	7	0.292571
SPAC4F10.02	AAUGACUGCCACUGCAAAAAGUUGUGCUUU	-2.8	.......((((((......)).)).))...	6	6	6	6	0.331704
SPCC830.06	UUGUGUUUCCCUCUCAUGGGUCAGUCGCAG	-7.5	.((((...(((......))).....)))).	6	4	7	7	0.341308
SPAC17H9.07	AACACUACGAGGUGCAUGCCUGAUGUGUUG	-8.4	(((((....((((....))))...))))).	4	5	9	9	0.355048
SPBP35G2.07	UAGCUCUUUCUAGAAAGGAAUUGAGGGUUA	-6	(((((((((((.....)))...))))))))	5	11	11	11	0.377631
SPBC8D2.17	AGCUAGGCGUUGUGUUCUCGCAAGGUUUCU	-7.9	....((((.(((((....))))).))))..	4	5	9	9	0.380723
SPBC646.07c	CUUGGUGUCAGGAUAUUAAACUCCCACGAG	-3.5	..(.(((...(((........)))))).).	8	3	7	7	0.404642
SPAC105.02c	AAUGUCAACUGAAGGAGCUAAGCCAUCGGA	-4.4	........((((.((.......)).)))).	7	4	6	6	0.428545
SPBC409.18	GAGGCUUGAGGUCAUUGCACUGUCAGUCUU	-5.6	((((((...(((......)))...))))))	6	6	9	9	0.485483
SPAC25B8.10	GUUAAGUAUAAAAAGAUGGCUGAACAAAUU	-1.5	(((.(((...........))).))).....	11	3	6	6	0.5692
SPAC1486.01	AACAAAGAAAACAUUUCGGUUUACUUUGUU	-7.4	(((((((.((((......)))).)))))))	6	7	11	11	0.601291
SPBC1105.09	UAUCGGAAGUAUGCCUUCUUCUGCUAGUGA	-5.5	...((((((........)))))).......	8	6	6	6	0.720361
SPAC26F1.01	UUGUGUUGCUCAGGGUUUUCGAGACGCAUU	-4.8	.(((((..(((.........))))))))..	9	5	8	8	-0.342185
SPAC2G11.02	ACGCGUGGACUUGGCAAGUGGUCGACCGAU	-8.7	.((.((.((((........)))).))))..	8	4	8	8	-0.3291
SPCC14G10.02	ACUUGAACACCUUGUCAGUAAGUGUUCAGU	-7.5	..((((((((.(((....))))))))))).	4	8	11	11	-0.264562
SPCC1739.11c	CACGACAUCCCGUCGCGUCUCAUAGACGUA	-8.2	..((((.....))))(((((...)))))..	5	5	5	9	-0.231212
SPBC4B4.05	GCAAAAGCAAAAUGUCUAAAGCUGGUGCGC	-6.3	(((..(((............)))..)))..	12	3	6	6	-0.185539
SPBC15C4.01c	UAAAACCCUAGUUUUGCGCUGGGACUUGAA	-6.9	......((((((.....)))))).......	5	6	6	6	-0.03042
SPBC1703.01c	GACAAUCCAUUUGUACUGAAUGGCUGAUCC	-4	((((..((((((.....)))))).)).)).	5	6	10	10	-0.0052097
SPAC5H10.12c	CGCGGCACAUGGUACAAACAACGUGCUGGU	-8.5	..((((((...((....))...))))))..	4	6	8	8	0.0447463
SPCPB16A4.05c	GUUUGCUUGGAUUUCAAUUUCUUAAGUAAC	-5	..(((((((((........)).))))))).	8	9	9	9	0.0456291
SPAC3H8.02	UUCAGUGAGCUUGUUUCGCAUCUCUGACCA	-6.4	.((((.((((.......)).)).))))...	7	4	8	8	0.0592996
SPBC1709.18	GCAAAUGGCAGAUGCAGAAGACUCGCGUCA	-6.8	((.....)).(((((((....)).))))).	5	7	7	9	0.0927167
SPBP19A11.03c	CUUAGGAAUCUAGAAAAUGAGUUCUAAAGA	-4.7	.((((((.((........)).))))))...	8	6	8	8	0.124216
SPCC1450.14c	UGGGCCAAGCCUGCCAAGGACGGUCCCAAU	-10.6	((((((...(((....)))..)).))))..	4	6	9	9	0.133594
SPAC25B8.05	GUCUGCCACCUGACCUCGUCAAAGGCAGUA	-9.6	..(((((...((((...))))..)))))..	3	5	9	9	0.139409
SPAC22F8.09	UGGCAAGUGGUAGAAUUUUGCCUUCUGCCA	-10.6	(((((...(((((....)))))...)))))	4	5	10	10	0.163581
SPAC29A4.20	GUUGCCUUUUGCCGCCAUUUGGAAGGCAUA	-8.3	..(((((((((........)))))))))..	8	9	9	9	0.182335
SPAC644.17c	UCAACAAGGUUUCCUACUCAACCUGCUUGA	-5.9	((((..(((((........)))))..))))	8	5	9	9	0.20299
SPAC4G9.06c	AGAACACUUGUUCAAAUAACGAUGGUUCUG	-6.5	(((((..(((((.....)))))..))))).	5	5	10	10	0.225104
SPBC4C3.09	UAUGAAUUUCUUUAAGCGGUUACGCUUACA	-7.2	............((((((....))))))..	4	6	6	6	0.275388
SPAC824.06	UAUCCUCAAGGUAUUGGGAAUUGAGGAGAA	-8.1	..(((((((...........)))))))...	11	7	7	7	0.308304
SPBC21H7.07c	AAUAAGGAAGUUUUCCAUAAAUUCCUGUAA	-3.8	....(((((............)))))....	12	5	5	5	0.391421
SPAC22G7.09c	GAAUUUGCUCUGCGAACACAGCAGUAUUUG	-4.9	(((((((((.((....)).))))).)))).	4	9	11	11	0.48434
SPAC4F10.14c	AAACGUUUGGUCAAAUAGAAACAAAUGGAU	-4.6	...((((((.((.....))..))))))...	5	6	8	8	0.520411
SPBP4H10.20	UAUUAAAGCCUUGCAACAAGCUCUUUAGUC	-4.6	.(((((((.((((...))))..))))))).	3	7	11	11	0.559732
SPAC29A4.15	UCGAUGAUACACAUUGAGGCUCUAUGGGCA	-7	((((((.....)))))).((((...)))).	5	6	6	10	0.570055
SPBC16H5.02	CAACCAUAUACAUUGAAAAAUGAGUGGAGA	-4.9	...((((...((((....)))).))))...	4	4	8	8	0.600982
SPCC550.06c	ACAUGGCUACCAAACUGAAAUCCGCCAAGU	-3.7	((.((((................)))).))	16	4	6	6	0.69654
SPAC1B2.04	AAGAAGCAAUUCUAAUUCAUUAUAAUGAAA	-2.9	.((((....))))..(((((....))))).	4	5	5	9	0.825272
SPCC1020.06c	UGCUUAAGUGGAAGUUUCCACGCUACACAC	-6.3	.......(((((....))))).........	4	5	5	5	1.08912
SPBC2D10.13	UGUGACGAUAUUAUAAUUAAUGUCGCAACA	-9.1	(((..((((((((....))))))))..)))	4	8	11	11	-1.2084
SPBP19A11.04c	GAAUGAGCUUGAAUGAAAUUGCUCACGAUC	-5.5	...(((((............))))).....	12	5	5	5	-0.938398
SPBC16C6.01c	GCAUUGCCCUUCUGUAUCGGACAGGUUGAA	-4.6	.....(((..((((...))))..)))....	3	4	7	7	-0.56295
SPAC1B3.17	UUCCCUUCAUCUACAAGCGUAGGAGGGUGU	-8.5	..(((((...((((....)))))))))...	4	5	9	9	-0.562804
SPBC1347.10	UCCUGAAAAGCUAGUUUUCUAGGGUUGGGU	-6.5	.(((((....((((....))))..))))).	4	5	9	9	-0.507775
SPBC725.16	GUAUCUUACAUCAGCUGGUAAGAUACGUGG	-11.1	(((((((((........)))))))))....	8	9	9	9	-0.491505
SPAC1687.09	UCUGUGAGGGUCUUAUCGAUUUAGACAGCA	-6.5	.((((..(((((.....)))))..))))..	5	5	9	9	-0.481825
SPBC1778.09	GGAUAGACGGUCUUUUGGGACCGUAAACAU	-9.8	......(((((((....)))))))......	4	7	7	7	-0.390716
SPBC21B10.02	UAGGCAUUUGCCUCGAUUCGUUGUACGACA	-6	.((((....))))....((((...))))..	4	4	4	8	-0.366189
SPBC1778.07	CGACUUAGAUGAUAAAAAUAUUAAAGUCUA	-4.3	.(((((.((((.......)))).)))))..	7	5	9	9	-0.322721
SPAC3G9.07c	UAAGGUAUCGGGUUUAGCGACCUUUUGCUA	-7.8	...((((..(((((....)))))..)))).	4	5	9	9	-0.309724
SPCC297.03	GAGUCAUUUAGCUUGGUAGCUUUACGACUA	-7.9	.((((.(..((((....))))..).)))).	4	4	9	9	-0.186369
SPAC23C4.18c	AAUGAUGCUACUCAGCUAUACAGCAUCGUG	-8.1	.((((((((............)))))))).	12	8	8	8	-0.178259
SPAC15A10.12c	UAGCCUCUAAGGCUGAAUAAUUUUAUGGGU	-6.3	((((((...))))))...............	3	6	6	6	-0.168103
SPCC1672.11c	UAGUGGAGAAAUCAUUAUGGCAUCUCCGAA	-6.5	...((((((..(((...)))..))))))..	3	6	9	9	-0.119106
SPAC6F6.03c	CACCAACCGCAUCAAUUUGGCGUGGUUGUU	-10.6	...(((((((.(((...))).)))))))..	3	7	10	10	-0.111982
SPAC11E3.03	UGAUAUAUUUUAGAUUUAUUUAAUGUAUUU	-2.8	.((((((((..(......)..)))))))).	6	8	9	9	-0.10517
SPAC17G8.07	AACUGUAACGCUUAUAAAUUGUUACAAGUG	-5	.(((((((((.........)))))).))).	9	9	9	9	-0.102722
SPBC36B7.03	AAUGUCGUCUGAGUACAAGUACGACGAGCA	-6.9	...(((((((.......)).))))).....	7	7	7	7	-0.0378678
SPAC6G9.11	CUAUGUGAAAGUUAAAACUUUCAUAAAAAU	-7.9	...(((((((((....))))))))).....	4	9	9	9	0.0161546
SPBC30D10.07c	AAGGCAAACUGAAACAAUGAAUGUUUUAAU	-3.5	.........(((((((.....)))))))..	5	7	7	7	0.0210859
SPBC1E8.03c	AACACCGAGUUUUCUCUCUUAGGCUUGGUA	-9.6	...(((((((((........))))))))).	8	9	9	9	0.0289266
SPAC16E8.10c	AGGGCCAUGCUACGACUCAUAAAGCAACCU	-3.7	.(((...((((...........)))).)))	11	4	7	7	0.0732346
SPAC9G1.06c	UUCAUUCCUUUAAGCCUUCAGGAAUGUCCA	-6.2	..(((((((..........)))))))....	10	7	7	7	0.15684
SPAC18G6.04c	AGUAGAACUUUCCAAAAGGAAUUUUCUAAU	-8	..(((((..((((....))))..)))))..	4	5	9	9	0.224961
SPAC4H3.01	AUUUUUGAGUCUUUUAAAGACUUGAAUAAG	-7.3	...((((((((((...))))))))))....	3	10	10	10	0.275464
SPBC2F12.07c	ACAAUGGGACGUGUGAUCAGAGCUCAAAGA	-3.2	....((((...((....))...))))....	4	4	6	6	0.303869
SPAC1002.02	UAUCUUUUAAAUUGUUCAAAAAAAGAAUAU	-1.5	............(((((.......))))).	7	5	5	5	0.307102
SPAC27F1.02c	UCUUCCCUCCACCAUCAAGGAAAGAAGGAA	-7.1	(((((..(((........)))..)))))..	8	5	8	8	0.353514
SPBC8D2.02c	GUAGCUUGAUUUGACACACGGACAGGCUAC	-10.8	((((((((.((((.....))))))))))))	5	8	12	12	0.364717
SPCC18.16c	UUAGGCUGAGCUACGCUUACUAACUACCUA	-3.5	.(((((........)))))...........	8	5	5	5	0.454392
SPCC285.13c	AACGAGCAUUUUGCUCCUCUAAAAUAGGAA	-5.3	...(((((...))))).(((......))).	6	5	5	8	0.457552
SPCC1795.02c	GCUUCUGGAGUCUUUAUUUGCUUUCAGGAU	-5.6	..((((((((.(.......).)))))))).	7	8	9	9	0.466979
SPAC25G10.05c	UAAUCCGUUACUAAUAAUUAGAAUGGAUUU	-8.4	.((((((((.((((...)))))))))))).	3	8	12	12	0.491083
SPAC16E8.17c	CUCAUAACGAAAUAAAAGUUAUGAGAACAA	-9.1	((((((((.........)))))))).....	9	8	8	8	0.492072
SPCC962.03c	UGUAGACGUAUCCUUCGCCAUACGUUUAGA	-7.3	..(((((((((........)))))))))..	8	9	9	9	0.555755
SPAC5D6.01	GCAAACUGUUUUUACCACCUACAGUUUAUA	-5	..(((((((...........)))))))...	11	7	7	7	0.701762
SPCC364.07	UUGACUAAAGUUCCUUUUGAUUUUUGUCAU	-5.5	.((((.((((((......)))))).)))).	6	6	10	10	0.744558
SPAP11E10.02c	AUUGUUUGAGCAUUGUAUAGUUCAAAUACU	-8	..(((((((((........)))))))))..	8	9	9	9	-1.35579
SPCC74.06	GAAGUUCUUCCUUAUGAAAAUUGAAGUUCA	-4.2	(((.(((...............))).))).	15	3	6	6	-0.888288
SPAC12G12.01c	GUUGAGAUUGAAGAACGCUUCGAUCAAGCU	-9.7	(((..((((((((....)))))))).))).	4	8	11	11	-0.65923
SPBC21B10.06c	UCCAUGUUUGGCUGAACGGUUUGAUAUGAA	-6.3	..((((((.((((....)))).))))))..	4	6	10	10	-0.633083
SPAC1805.10	GCAGAAUGGUGCUAGUGGAACACUUCUGCA	-9	(((((..((((.........))))))))).	9	5	9	9	-0.546638
SPBC1683.05	UUGGGGGACGCCGGUCCCACACAUCGGCGA	-9.8	.((.(((((....))))).)).........	4	5	7	7	-0.389641
SPCC569.05c	UGGUCGCUUACUAAUUUAUAGACUUGACCA	-5.5	((((((....(((.....)))...))))))	5	6	9	9	-0.375493
SPCC417.05c	GCCAUAGAAAUGCUAGUUAGCAAUGGCGGC	-8.9	(((((.....((((....)))))))))...	4	5	9	9	-0.33077
SPAC5D6.05	CGGUGAGGUGCGAUGCUAUGCAAGAACUGU	-5.5	((((....(((........)))...)))).	8	4	7	7	-0.262482
SPAC23G3.08c	UGGCCCGUUCUGUUCGAACUUGCGGCCCAU	-8.7	.(((((((((.....))))..).))))...	5	9	9	9	-0.161784
SPAC17D4.03c	UUUAGUUAAACAGAAGUUUGACUAUAAGAC	-8.1	..(((((((((....)))))))))......	4	9	9	9	-0.140964
SPCC830.05c	UAUUGACGAGGGUUUUCCGACGUCAAUAAG	-12.1	((((((((..((....))..))))))))..	4	8	10	10	-0.112612
SPAC31A2.03	UACCAAGAGCCUGAUUUAGUAAGGCCUUUA	-6.5	....(((.((((.........)))))))..	9	4	7	7	-0.0454562
SPAC1071.09c	AGCGUUUUCUGUAAAUUUAGAAAAUUCGUU	-5.6	.((((((((((......)))))))..))).	6	10	10	10	-0.00542336
SPAC9.07c	AACAAAAUGGCGACUACGGCGCAAAAAAUA	-4	.........(((.(....))))........	4	3	4	4	0.00531772
SPAC1783.01	ACCACCGGGCUCAAAAAAACUUACUGGUGU	-7.7	..((((((...............)))))).	15	6	6	6	0.0207257
SPAC823.11	GCGAAGUCUUUUGCACAUUGCAAAGGACUA	-13.4	....(((((((((((...))))))))))).	3	11	11	11	0.0998741
SPAC23C4.11	CGGAAUCAGAGAAAUGUCGUUCUUUGGCCU	-7.2	.((..((((((((......)))))))))).	6	8	10	10	0.106036
SPAC17A5.02c	GUGAGCUGAACUUUUAAACACUCGUUUGCA	-3.1	((((((.((............)))))))).	12	6	8	8	0.118552
SPAC17A2.03c	CUUUGGGGAGUAUGAAAUUAUUCGCCAAGU	-10.9	.(((((.(((((......))))).))))).	6	5	10	10	0.134003
SPBC119.12	GAUGUUUUAGGGCCACUCUAGAGCUCACUA	-9	((.(((((((((...)))))))))))....	3	9	11	11	0.158732
SPAC5H10.09c	GUACCACCUUAUGAAAAGGAAUAACAAAAA	-2.2	......((((.....))))...........	5	4	4	4	0.178885
SPBC365.08c	GACAUGGCUUCGGAAUUUUCCGGUCAAAUA	-6.6	....((((..((((....))))))))....	4	4	8	8	0.209503
SPBC21B10.13c	GCGCGACGCGUCGUUAAACGUGACAUUCAC	-4.4	......(((((......)))))........	6	5	5	5	0.222702
SPCC18.12c	UCUUAGGCUGUGUGACGCACAGAAAAGGGC	-7.4	.(((...((((((...))))))...)))..	3	6	9	9	0.239149
SPAC821.09	UUGUUAGGAACUAUGAGUUCCUAUUUACGU	-8.7	....((((((((...)))))))).......	3	8	8	8	0.267002
SPAC24C9.10c	UGGAAAUGUUGCAAUCGUGCAGCGAUUUCA	-10.4	..(((((((((((....)))))).))))).	4	11	11	11	0.299403
SPAC23C11.03	UUCGUACUUGGAAUACUUCCAAGAUAUUUA	-7	...((((((((((...))))))).)))...	3	10	10	10	0.324649
SPBC16E9.05	CAAAGCGGUUUACAAUUUGUCAGCCGUUGU	-9	...(((((((.(((...))).)))))))..	3	7	10	10	0.378616
SPBC26H8.07c	CGAUUUGGUACUUUUGGUAUUCUCAAUCCG	-3.4	.((((.((((((...))))))...))))..	3	6	10	10	0.428284
SPAC1687.16c	AAUCAGACCAUUUUUUGGUACUUCUUAUAC	-3.9	....((((((.....)))).))........	5	6	6	6	0.445052
SPAC1F7.13c	ACCAGAAAUGGGUCGUGUUAUUAGAGCACA	-6.3	.(((....)))...(((((.....))))).	5	5	5	8	0.539917
SPCC1827.03c	UGCUUCCUUAAUCCGCAUUUGAGGAGGUUA	-11.4	.((((((((((.......))))))))))..	7	10	10	10	0.588292
SPBC2D10.12	UUCUCUGAUGCAACGUUUUUUCAAAGAGGU	-2.6	.(((((..................))))).	18	5	5	5	0.633403
SPCC1259.11c	CUGGAACCUUUACUUUUAUAAAGGUUCAGA	-10.2	(((.((((((((......))))))))))).	6	8	11	11	-1.13506
SPCC11E10.08	UGCGGAGUGCCUGUAACUGGCGUCUUGCAC	-9.4	((((((.((((.......)))))).)))).	7	6	10	10	-1.05258
SPAC19B12.07c	UGGUCAUUGGGCAACUUCAAUGAAUUUCAA	-5.5	...(((((((......))))))).......	6	7	7	7	-0.396524
SPAC11D3.15	GCCAACUUUCAGUCUGAUAAGGAGGCAAUC	-7.4	(((..((((((...))).)))..)))....	3	6	9	9	-0.282149
SPAC18B11.03c	GUUUCAAAACUAUUGAAUUGUCGUUGAAGC	-3.6	(((((((.((.........))..)))))))	9	7	9	9	-0.232662
SPCC622.10c	GUCUCUUUUCAGAAAAUGAGUGCAGACGAA	-6.2	((((...((((.....))))...))))...	5	4	8	8	-0.18583
SPBC13G1.08c	UGUGAGUGUAUUUUUUUCUGUACAUAAGCA	-6.8	(((..((((((........))))))..)))	8	6	9	9	-0.164929
SPAC2G11.14	GGCUUAGUGAGGCCAUACAUAAAUUUUGAA	-6	(((((....)))))................	4	5	5	5	-0.155817
SPCC830.03	CUUGCUUGUUCACAUUCGUGUGAAUUGCAC	-9.1	..(((..(((((((....))))))).))).	4	7	10	10	-0.105659
SPCC70.05c	UGUGGUUUCUACGCUUGUACGUGAAGCUAU	-9.2	.((((((((.(((......)))))))))))	6	8	11	11	-0.0642207
SPAC3G6.01	UAUGAGUACAAGUGCUAUAGCACUUGCUUU	-9.3	........(((((((....)))))))....	4	7	7	7	-0.0461856
SPAC19G12.07c	AAUGCAGCUGGACGCGGAAGCCUUGGCUGA	-8.3	....(((((((..((....)).))))))).	4	7	9	9	-0.0121542
SPAC15A10.08	GCCAUAAACAUCUUUGAUGCAGGCAAAUCA	-4.7	(((.....((((...))))..)))......	3	4	7	7	0.0125166
SPAC2E1P5.03	AAUGAGCAGAAUUUUUAUUUUACUGCUUUU	-6.2	...((((((((........)).))))))..	8	8	8	8	0.0358163
SPAC1556.08c	GAGGUCAUGACAGACGUUCAAGAGACCCAA	-4.9	(.((((.((((....).)))...)))))..	4	4	9	9	0.0671502
SPBC1683.03c	GUUAGCGUUCUAUGUGCGAAAGCUGAUGAC	-6.9	((((((.(((.......))).))))))...	7	6	9	9	0.069844
SPBC6B1.07	UUAUAAAGCCGAAAGGCUCGGCUUAUUGCA	-9.8	.....(((((((.....)))))))......	5	7	7	7	0.122091
SPAC2F3.18c	UGGUGCAAGCGUUCAUUAAGCCUGUAUAGA	-5.7	..(((((.((.........)).)))))...	9	5	7	7	0.152347
SPAC29A4.09	GUUAGUAGUGCAAAUGUACGUACAAGGCAU	-5.1	(((.(((((((....)))).)))..)))..	4	7	10	10	0.180449
SPBC1685.15c	CCUAGAAUCAGUAUUACGAUACUGCUAUGA	-3.9	........((((((....))))))......	4	6	6	6	0.2083
SPBC582.03	AACAGGACUUUUCCCCUAUUAGUCACUGUC	-7.1	.((((((((...........)))).)))).	11	8	8	8	0.22871
SPBC25H2.07	AAUGCCCAAAAACAAAGGAAAAGGUGGUAA	-1	..(((((................).)))).	16	5	5	5	0.249872
SPBC1289.04c	UAUGGCAAGUCAGCGGUUCGUGAUUGCUUU	-5.9	...(((((.(((........))))))))..	8	5	8	8	0.286886
SPBC660.06	UAAGCCUCUAUAUCGUUUAUAUAGGUUUUU	-6.7	.((((((.((((.....)))).))))))..	5	6	10	10	0.30366
SPAC57A7.10c	UAUCUGUAUUUCUGCUAAAUACAAGAGACU	-3.8	..(((((((((.....)))))).)))....	5	9	9	9	0.306531
SPBC543.06c	ACCCUUACAUCGGGGAGAAAACAUGUCAGA	-4.5	.((((......))))...............	6	4	4	4	0.313983
SPAC3A12.13c	GUAAUUUUGUUGUGCAACUACAAUAAAUUC	-5.3	.....(((((((((....)))))))))...	4	9	9	9	0.368085
SPCC330.06c	UAUUACUACUAUUAAAAAUGGUUGCUGUCG	-1.4	.......((((((...))))))........	3	6	6	6	0.368132
SPCC1450.15	CAAUGGGGUUUUGGGGUCGAAACUCGUUUG	-8.5	(((..((((((((....))))))))..)))	4	8	11	11	0.41014
SPAPB1A10.12c	GAAAUUUAGAUAAAAGGAUAUCUGGAAUUG	-4.9	....((((((((......))))))))....	6	8	8	8	0.610335
SPAC1A6.04c	AAUGCUUUUCCGCGGAUUAAGCCUGUGGAU	-8.9	........(((((((.......))))))).	7	7	7	7	0.646448
SPAC8C9.04	CCAAACAAGAACGCAGAGCGUGUAAAAGUA	-3.2	..........((((...)))).........	3	4	4	4	0.949416
SPBC19C7.09c	UACCUACAUUGCGAUUUCGCAAUGAUGGCU	-10.9	..((..(((((((....)))))))..))..	4	7	9	9	-0.997936
SPAC57A7.15c	AUUGCGUGUCAAUACUGAUACAUGGCACCU	-6.5	..(((((((((....))))))...)))...	4	9	9	9	-0.538007
SPAC1952.05	UGAUACGGUCAUUUUCGGUUGACUUGUGUU	-7.7	.((((((((((........)))).))))))	8	10	10	10	-0.414429
SPAC7D4.12c	CAAUUGUUUUAAAUUAUUUUAAAACAAUUG	-10.7	(((((((((((((....)))))))))))))	4	13	13	13	-0.362902
SPAC22A12.14c	AGUCAGAAUACGAGCAUAAUCGUGUCACUA	-5.4	.......((((((......)))))).....	6	6	6	6	-0.285916
SPAPB24D3.01	GCGCAGUUGUCCGUGGAAGGGCUGCUCAUU	-8.3	(.(((((...((......))))))).)...	6	5	8	8	-0.222773
SPAC1F5.10	CUUCCAUUAUGGCGGACGAAAUAAUGGAGA	-9.5	.(((((((((..(....)..))))))))).	4	9	10	10	-0.147181
SPCC553.09c	AGGUUUACUCAUAAUUAUUGGUGGGUACCU	-7.7	((((..((((((........))))))))))	8	6	10	10	-0.114713
SPCC777.13	AUCCUGUUUUUCUGUUCGAAAGUUGGGCCG	-4.9	..((((.(((((.....))))).))))...	5	5	9	9	-0.0728123
SPBC21D10.11c	UUGGUUGGUUUCAGAUACGCCGCCAACCAA	-11.1	.((((((((..(......)..)))))))).	6	8	9	9	0.0054995
SPAC23D3.07	AGUGCUAUACACGUCGCUGGUGUUUUGUAU	-6.1	.((((...((((.......))))...))))	7	4	8	8	0.0111524
SPBC2A9.04c	CGAUGGAGAAUGUUACAUUUUCCUUACCAU	-6	....((((((((...)))))))).......	3	8	8	8	0.015457
SPAC1687.22c	AGUGAGUGAAGCAGUCGUUGCUAAACUCUU	-8.6	...((((..((((.....))))..))))..	5	4	8	8	0.0987542
SPCP1E11.06	AAUGCAAACAACACAUCCAAAGAACCUGCA	-0.7	..((((....................))))	20	4	4	4	0.101814
SPAC23A1.10	CCGUAAGCCAAGCGCUACAUCUUGCGAAUU	-4.1	.((((((.............))))))....	13	6	6	6	0.120348
SPBC36B7.02	UGUUGUUUCGAAAGUUUUGGAACAAACAGA	-7.4	((((((((((((...)))))))).))))..	3	12	12	12	0.152876
SPBC800.07c	UCCUGAGCAAAUAAAGUUUUUUGCUCAAAA	-10.1	...((((((((........))))))))...	8	8	8	8	0.167544
SPAC4F10.09c	UCCUAGAAGACUGGUUUAUCAUUUAAGGAA	-3.7	((((.(((((........)).))).)))).	8	5	9	9	0.185259
SPAC1A6.01c	AGAGGAGGAUGACUCAUCUCCUUCCUUCUG	-8.6	.(((((((..((....))..)))))))...	4	7	9	9	0.190237
SPAC1F7.02c	ACGUUGCGUUACGGCGGUAUACAUUUCGCA	-5.9	.(((......)))((((........)))).	8	4	4	7	0.232259
SPBC2G2.13c	GAUCUAUCUCUAACUAUUUGGGGAGAUAAU	-6.4	....(((((((..(.....).)))))))..	5	7	8	8	0.282191
SPCC1620.09c	GCUACCUUCCAACACCGGCGGAAGAUCAGU	-5.3	.....(((((.........)))))......	9	5	5	5	0.331645
SPAC24B11.08c	UAGUUGGAACCACUGAGGUGGGCCCUUCUA	-10.6	(((..((..((((....))))..))..)))	4	4	9	9	0.347105
SPBC2G2.05	UGUAUAUUCAAUUACAUGUUCAUAAAUCGA	-1.4	((((........))))..............	8	4	4	4	0.381109
SPCC31H12.07	CCACACCCCACCACACAGUCCGGUUGUGGU	-7.6	(((((((..((......))..)).))))).	6	7	9	9	0.383534
SPAC30D11.04c	UAGUUGUCGAUGAGUUUGUAUUGAUGCCUC	-4.1	.((.((((((((......)))))))).)).	6	8	10	10	0.39093
SPBC337.06c	GAAUUGCAUAUUUUUUCAAUAUGACGACUG	-3.3	...(((((((((.....)))))).)))...	5	9	9	9	0.411247
SPCC285.08	ACUAGGAGUCUCAAAAAAUGGUCGUCCUGG	-7.2	.((((((...(((.....)))...))))))	5	6	9	9	0.445119
SPAC6C3.02c	UUGACGGUAUUCCUUUGCAGAUAUCGUAAA	-6.5	...((((((((........))))))))...	8	8	8	8	0.468738
SPCC1020.07	UUAAGGACGACUGUGAUUGUCUAAACUUGA	-4.6	....((((((......))))))........	6	6	6	6	0.482686
SPAC9E9.13	ACUUUUUAUCAUUAAAGAAUGAGUUUAAAU	-1.7	........(((((....)))))........	4	5	5	5	0.571113
SPAC13G6.07c	UGUGACUGCUCUUAGAGGAGAAACUUAGCU	-4.9	.((..((.(((...))).))..))......	3	3	7	7	0.571205
SPAC589.06c	UGGCUUCGCAUAUUAUUGUUGUAGUGCCAU	-6.2	((((...(((.........)))...)))).	9	4	7	7	0.593668
SPAC1F7.07c	CGAGACAAAGGACAUUGGCCUGUGGCUUGA	-6.4	((((.((.(((.(....)))).)).)))).	4	4	10	10	0.63067
SPAC630.08c	UAGAAGUGAGUGUAUCUGCGCACUCAGUUG	-10.6	...((.(((((((......))))))).)).	6	7	9	9	0.701588
SPCC736.15	UAGCCGCUAAGCAAAAGUUAAGCUAAGCUA	-6.6	((((.(((.(((....))).)))...))))	4	4	10	10	0.895164
SPAC1834.08	UCUUCAGUGCUGUAAAGUCGCUAGGAAAAA	-6.5	((((.((((((....)).))))))))....	4	6	10	10	-0.756649
SPAC4G8.06c	UUGACAAAGGUUGUAUCUUGAAGUUAAGAA	-2.7	(((((.(((((...)))))...)))))...	3	5	10	10	-0.751259
SPBC543.03c	UCCUUAACAAUUCGUAUGAGUGAUAAGGAA	-7.7	((((((.((.(((....))))).)))))).	4	6	11	11	-0.653213
SPBC21C3.01c	CAUGUUAGAAGGCCUAGUUGCCGGCCUCUU	-8.7	......(((.((((........))))))).	8	4	7	7	-0.617257
SPCC1919.15	CUCAUUAACCGUAGGAAUUGGCUUAGUGAA	-7.3	.((((((((((.......))).))))))).	7	10	10	10	-0.43825
SPAC22A12.03c	AGAGGUGCGAAACUUUGAUUUUGCUACUCU	-8.2	((((..((((((......))))))..))))	6	6	10	10	-0.404644
SPCP31B10.06	GGUUACGUUUGCAUAAGUGCAAGGGUGAAU	-9.8	..((((.((((((....)))))).))))..	4	6	10	10	-0.393456
SPBC1A4.10c	GAGCUGUGUGAAGUUGCUUUUGGCACGCUA	-9	.(((.((((.(((.....))).))))))).	5	4	10	10	-0.345394
SPAC23C4.10	AGCGUCUUAUGAUACAAGUGUAUGAACGCC	-5.6	.((((....(.((((....)))).))))).	4	4	9	9	-0.333951
SPBC29A10.07	UAUGGUCACCCGCGUCGCUUCCAGUGAACG	-3.7	...((....)).(((((((...)))).)))	4	7	7	9	-0.303184
SPAC56F8.02	CUAGACAAAUAGAGGAAUUUUGUUUGAUAU	-4.3	.((((((((.........))))))))....	9	8	8	8	-0.260826
SPBC31F10.13c	AUUUAAGAGCUUAUAAAAGUUUAGACUUCA	-2.8	......((((((....))))))........	4	6	6	6	-0.239517
SPBC26H8.03	CUCGUGUUCAACGGAUCACGGACACCAGAA	-6.3	((.((((((..........)))))).))..	10	6	8	8	-0.15409
SPCC576.15c	UUGGUUAUGCGAAAUACGCACAAUCCGAAU	-7	((((((.((((.....)))).)).))))..	5	6	10	10	-0.136807
SPCC550.03c	CGUCCAUGUCUUCUAAACUUGUAGAUGCAA	-2.6	......(((..((((......)))).))).	6	4	7	7	-0.0846618
SPAC6F6.11c	GCUUAUCCAGUUCUACGCCUUGAGGAUAAC	-4.5	..((((((...((........)))))))).	8	6	8	8	0.0707319
SPAC1D4.01	UCCGCAUGAAUAGUAUACAUAUAAAAAAGA	0	..............................	-2	0	0	0	0.073619
SPCC1682.04	CAUGUUUGCUAACGCACGGGCUAAAAGGCG	-3.5	......(((....)))...(((....))).	4	3	3	6	0.0872993
SPAC2C4.13	GGUGAACUUGCACAUCAGCUUUACCCACCA	-6.2	((((.....((......))......)))).	6	4	6	6	0.146461
SPBC16E9.12c	AUACUGGUUGAACAGUUUACUUCCAACCAC	-5.5	....((((((.............)))))).	13	6	6	6	0.178446
SPBC30B4.03c	CCAUGCAUGGCGGGCUCCGGCCGUUAAUGU	-8.7	.(((..(((((.(....).)))))..))).	4	5	9	9	0.183726
SPAC15A10.15	GUACUAAACCUCCACCGGGAACGUGGUCAA	-3.8	...........((((.(....)))))....	4	4	5	5	0.199535
SPAC323.02c	UUUGGCUGGGUUUUGGUCAGUCAGCAACUA	-7.7	.((((((((.......))))))))......	7	8	8	8	0.206726
SPAC19A8.13	AGGCAAUAUCGCUUUACUGGGAUAUACCCU	-7.8	(((..(((((.(......).)))))..)))	6	5	9	9	0.233309
SPAC4A8.14	CGUUAAAUAAGUAUACCGAUGCUUAAAACU	-4.6	.(((...(((((((....))))))).))).	4	7	10	10	0.255434
SPCC23B6.01c	UCAAAUAUUUCAGGUUGUUUGGUAGUAUUU	-3.6	(((((((........)))))))........	8	7	7	7	0.274272
SPBC3B9.18c	UGUAGAGGCAGAGCCAUAGCUUUCUGUUAA	-5.6	......((((((((....))..))))))..	4	8	8	8	0.30057
SPCC1840.04	AAAGUAGCAUAGUUAAGCACUAUCCAACUU	-3.7	.((((.(.(((((.....))))).).))))	5	5	10	10	0.300875
SPAC4A8.13c	ACGUGCUAAGAGCGUAAUACUAUUCUUUAA	-2.2	((((.......))))...............	7	4	4	4	0.310914
SPAC1687.15	GUAUCAUCAUCCAUAAUGAAUCAUGGUACU	-5.2	((((((((((.....))))....)))))).	5	10	10	10	0.348561
SPBC354.15	UUUGCGAUAUCGAUGCCUGACUUCGCUAGA	-6.6	...((((..(((.....)))..))))....	5	4	7	7	0.356707
SPAC637.07	CCAAAUGGCAACUGGAUUUAAAUUGCCUGA	-4.5	......(((((.(.......).)))))...	7	5	6	6	0.414633
SPAC1805.06c	UAACCAAUAAAAGGCGCUUUUGCUGGUCCA	-6.3	..((((.((((((...)))))).))))...	3	6	10	10	0.462006
SPBC29B5.01	CGACGACCUGCUACUAGUACGUUUGGUUGA	-4.8	...(((((....((......))..))))).	6	5	7	7	0.474213
SPAC694.04c	GAAGUAGCGUAGCCUUCGUUAUGCUUUGGC	-8.2	.....((((((((....)))))))).....	4	8	8	8	0.495415
SPBC3F6.01c	GUAGCCCAAUACUACCAAUUAUUAAGCUGC	-5.1	(((((..((((........))))..)))))	8	5	9	9	0.496327
SPCC24B10.04	AGAUUUAGCCUGUUUUGGGCAUUCAGUCCU	-4.9	.......((((.....))))..........	5	4	4	4	0.565157
SPBC119.10	GUUUUGGAGUUUACAUUCUAAAACAUCUAA	-8.6	((((((((((....))))))))))......	4	10	10	10	0.571078
SPAC17A5.09c	GGAUAUCAUUUUCUCGUAUCCAAAACGCAC	-4.9	((((((.........)))))).........	9	6	6	6	0.63311
SPBC2G2.03c	UUGUACGGCGAUUGAACAUUGUCGUUUGAA	-6.8	....((((((((.....)))))))).....	5	8	8	8	0.674421
SPCC622.09	AAGUUUAGGAUUAUCAAAUUCCUACAAUUG	-4.5	.(((((((((.........))))).)))).	9	9	9	9	1.03808
SPCC1322.01	AACACUAUUUUUGGUGUUACUAAUUAUAGG	-6.3	(((((((....)))))))............	4	7	7	7	-0.574031
SPAC4A8.10	CUCUUGGAGUGGGUAAUCCAAUUCCAUUAU	-8.2	....((((((.((....)).))))))....	4	6	8	8	-0.517013
SPBC2D10.14c	UAUGAGUCAUGCAAGAUUAUCGGUAGGCUC	-5.7	...(((((.(((..((...)).))))))))	3	5	10	10	-0.421493
SPAC11E3.08c	UACCAAAGCACAUCAAAAGUGUCUUUGCUG	-6.1	...((((((((.......))).)))))...	7	8	8	8	-0.346275
SPAP27G11.10c	ACCGUUAGUUGGUGCUUCUAGCUAACCAAA	-9.7	...(((((((((.....)))))))))....	5	9	9	9	-0.258062
SPBC1734.12c	UGCUUUCAAUAAAUGAUGAAGCGGGAUGAC	-3.6	(((((.((........))))))).......	8	5	7	7	-0.24939
SPBC1703.15c	GAGUUGGUGGACUCAAUUCAUGGCUUGAUG	-5.5	(((((....)))))...(((.....)))..	5	5	5	8	-0.239508
SPAC10F6.12c	UGAGUUAGUUUGUUAGGACAUUUUGACUCA	-8.1	((((((((..(((....)))..))))))))	4	8	11	11	-0.153323
SPAC22E12.01	UUAAAGCAUAUGUUGAGGAACAAGCUUAAU	-5	...((((...((((....)))).))))...	4	4	8	8	-0.137638
SPAC19G12.03	AUCCAAAGAGUUCUCAACCAACUCUUUGAC	-9.2	...(((((((((.......)))))))))..	7	9	9	9	-0.0682866
SPBP8B7.18c	UAUGAGUCCGUGAAAAAACGGCGCUUACAU	-8.7	..(((((((((......)))).)))))...	6	9	9	9	0.0234966
[truncated: 1,864 more rows]

## Sheet: S pombe 2
S. pombe 2 RNA fold structures of 25 nucleotide length "min" windows
id = gene
[truncated: 3,828 more rows]

## Sheet: Arabidopsis root 1
Arabidopsis root 1 fold structures of 40 nucleotide length "min" windows
[truncated: 8,748 more rows]

[truncated: 6 more sheets: Arabidopsis shoot 1, Arabidopsis shoot 2, M musculus NIH3T3, M musculus liver, M musculus kidney, H sapiens HeLa]
